# Supplementary material for: Age‐related changes in human skeletal muscle transcriptome and proteome are more affected by chronic inflammation and physical inactivity than primary aging
Source: Aging Cell. 2024 Feb 21;23(4):e14098. doi: 10.1111/acel.14098 (PMC11019131; doi:10.1111/acel.14098)
Supplement: Supplementary file 2 — Table S1. [file ACEL-23-e14098-s001.xlsx]

## Sheet: All transcripts
gene_name	gene_id	gene_biotype	LFC_OP_YH	padj_OP_YH	LFC_YP_YH	padj_YP_YH	LFC_OP_YP	padj_OP_YP
TSPAN6	ENSG00000000003	protein_coding	-0.10676	0.299386	0.0923362	0.620854	-0.199096	0.244123
TNMD	ENSG00000000005	protein_coding	5.06273	6.62796e-16	4.44857	4.58899e-06	0.614152	0.650709
DPM1	ENSG00000000419	protein_coding	-0.425733	3.05997e-08	-0.00441809	0.983033	-0.421315	0.000846668
SCYL3	ENSG00000000457	protein_coding	-0.063763	0.365222	-0.249904	0.0126963	0.186141	0.0873536
C1orf112	ENSG00000000460	protein_coding	0.914515	1.67796e-10	0.505385	0.0341956	0.409131	0.0913769
FGR	ENSG00000000938	protein_coding	1.0044	0.000327498	2.59785	4.29511e-10	-1.59345	0.000145074
CFH	ENSG00000000971	protein_coding	1.23209	1.98503e-12	1.05071	0.000240942	0.181374	0.657652
FUCA2	ENSG00000001036	protein_coding	-0.0248599	0.838211	0.174884	0.302647	-0.199744	0.249732
GCLC	ENSG00000001084	protein_coding	0.425893	7.89841e-07	0.327724	0.0247704	0.0981687	0.612789
NFYA	ENSG00000001167	protein_coding	0.660365	8.93596e-11	0.781168	1.34171e-06	-0.120803	0.596641
STPG1	ENSG00000001460	protein_coding	0.00843125	0.96558	0.189689	0.477982	-0.181258	0.5286
NIPAL3	ENSG00000001461	protein_coding	-0.35155	0.00236985	0.184067	0.39996	-0.535617	0.00426427
LAS1L	ENSG00000001497	protein_coding	0.288674	1.51984e-05	0.156625	0.1961	0.132049	0.310827
ENPP4	ENSG00000001561	protein_coding	-0.280939	0.0180256	-0.120131	0.613438	-0.160808	0.511078
SEMA3F	ENSG00000001617	protein_coding	0.664728	8.98199e-08	0.596812	0.0034913	0.0679159	0.831526
CFTR	ENSG00000001626	protein_coding	-0.0277147	0.980716	-0.493059	NA	0.465344	NA
ANKIB1	ENSG00000001629	protein_coding	-0.0351548	0.633452	0.111976	0.313172	-0.147131	0.182502
CYP51A1	ENSG00000001630	protein_coding	0.14244	0.613683	0.191198	0.686544	-0.0487576	0.935037
KRIT1	ENSG00000001631	protein_coding	0.104962	0.160935	-0.109211	0.403488	0.214172	0.0706066
RAD52	ENSG00000002016	protein_coding	1.01551	1.25843e-10	0.284021	0.358213	0.731488	0.00674807
MYH16	ENSG00000002079	transcribed_unitary_pseudogene	1.47345	0.0890701	0.599649	0.723319	0.873805	0.587434
BAD	ENSG00000002330	protein_coding	-0.609275	1.09229e-06	-0.296337	0.198936	-0.312939	0.191936
LAP3	ENSG00000002549	protein_coding	-0.214015	0.0023422	0.123454	0.346064	-0.337469	0.00292724
CD99	ENSG00000002586	protein_coding	-0.232194	0.112396	-0.0242111	0.942423	-0.207983	0.459879
HS3ST1	ENSG00000002587	protein_coding	1.22611	6.38972e-07	1.42081	0.000129389	-0.194698	0.707969
AOC1	ENSG00000002726	protein_coding	0.707196	0.514933	-1.034	0.600932	1.7412	NA
WNT16	ENSG00000002745	protein_coding	0.564468	NA	0.87836	NA	-0.313892	NA
HECW1	ENSG00000002746	protein_coding	-0.640233	0.0413347	-0.994084	0.0517577	0.353851	0.596641
MAD1L1	ENSG00000002822	protein_coding	-0.180047	0.668614	-0.236072	0.749839	0.0560245	0.953412
LASP1	ENSG00000002834	protein_coding	0.0182713	0.905875	0.126345	0.580217	-0.108073	0.671021
SNX11	ENSG00000002919	protein_coding	-0.32118	3.98167e-09	-0.208611	0.0252055	-0.112569	0.302058
TMEM176A	ENSG00000002933	protein_coding	0.591185	0.00447861	0.609581	0.0817549	-0.018396	0.976444
M6PR	ENSG00000003056	protein_coding	-0.0119991	0.867184	0.0361414	0.757888	-0.0481404	0.692968
KLHL13	ENSG00000003096	protein_coding	-0.18229	0.109587	-0.356779	0.0454685	0.174489	0.419405
CYP26B1	ENSG00000003137	protein_coding	3.1517	4.96507e-25	2.58104	7.39879e-08	0.570654	0.349652
ICA1	ENSG00000003147	protein_coding	0.493867	0.000423565	0.783256	0.000254836	-0.289389	0.256334
DBNDD1	ENSG00000003249	protein_coding	-0.442538	0.0448156	-0.168771	0.709186	-0.273767	0.546153
ALS2	ENSG00000003393	protein_coding	-0.00944228	0.928194	0.0617169	0.7031	-0.0711592	0.678696
CASP10	ENSG00000003400	protein_coding	0.354665	0.0104683	0.102677	0.725261	0.251989	0.34184
CFLAR	ENSG00000003402	protein_coding	0.453393	8.38991e-05	0.488994	0.0100431	-0.0356012	0.910528
TFPI	ENSG00000003436	protein_coding	0.415858	0.0016333	0.55657	0.00889213	-0.140712	0.628247
NDUFAF7	ENSG00000003509	protein_coding	-0.160957	0.0659977	0.0882283	0.602028	-0.249185	0.0889111
RBM5	ENSG00000003756	protein_coding	0.642824	7.16533e-08	0.0982741	0.710588	0.54455	0.00767045
MTMR7	ENSG00000003987	protein_coding	1.16275	0.0316248	1.38935	0.0940116	-0.226594	0.843173
SLC7A2	ENSG00000003989	protein_coding	0.442472	0.00756031	0.220097	0.493065	0.222374	0.521345
ARF5	ENSG00000004059	protein_coding	-0.210393	0.00121357	-0.183178	0.102342	-0.0272152	0.872455
SARM1	ENSG00000004139	protein_coding	0.00605808	0.970546	-0.000681646	0.998246	0.00673973	0.985139
POLDIP2	ENSG00000004142	protein_coding	-0.573545	3.49037e-12	-0.329081	0.0203009	-0.244464	0.116072
PLXND1	ENSG00000004399	protein_coding	0.350337	0.0033325	0.575622	0.00218831	-0.225286	0.329946
AK2	ENSG00000004455	protein_coding	-0.382493	4.10018e-05	0.00211992	0.99368	-0.384613	0.0159807
CD38	ENSG00000004468	protein_coding	-1.11573	1.33579e-08	-0.898477	0.00617234	-0.217251	0.631315
FKBP4	ENSG00000004478	protein_coding	-0.335254	0.0033726	0.0709503	0.777761	-0.406204	0.0381324
KDM1A	ENSG00000004487	protein_coding	-0.11218	0.087346	-0.0365783	0.789497	-0.0756013	0.571383
RBM6	ENSG00000004534	protein_coding	0.583525	5.42535e-08	0.261231	0.186873	0.322295	0.104774
CAMKK1	ENSG00000004660	protein_coding	-0.233995	0.198659	-0.836224	0.00168168	0.602229	0.0378297
RECQL	ENSG00000004700	protein_coding	0.494441	1.33057e-09	0.378619	0.00511183	0.115822	0.512585
VPS50	ENSG00000004766	protein_coding	0.0962784	0.331119	0.226972	0.135866	-0.130694	0.467238
HSPB6	ENSG00000004776	protein_coding	-0.725997	0.000298892	-0.618228	0.073283	-0.107769	0.832577
ARHGAP33	ENSG00000004777	protein_coding	0.939631	1.99928e-06	0.841343	0.00851798	0.0982886	0.841077
NDUFAB1	ENSG00000004779	protein_coding	-0.672426	1.06433e-10	-0.332483	0.0716507	-0.339943	0.0763151
PDK4	ENSG00000004799	protein_coding	2.34759	5.91442e-13	3.22763	4.29511e-10	-0.880045	0.160834
SLC22A16	ENSG00000004809	protein_coding	0.939016	0.421443	0.0558925	NA	0.883124	NA
ZMYND10	ENSG00000004838	protein_coding	0.235311	0.341127	-0.834042	0.0337433	1.06935	0.00614914
ABCB5	ENSG00000004846	protein_coding	4.17224	3.40221e-08	2.14574	0.0903336	2.0265	0.0805923
ARX	ENSG00000004848	protein_coding	-0.51908	6.62783e-06	-0.7469	4.88945e-05	0.22782	0.325507
SLC25A13	ENSG00000004864	protein_coding	0.547255	1.92185e-06	0.585909	0.00148957	-0.0386541	0.8998
ST7	ENSG00000004866	protein_coding	-0.211096	0.0130541	-0.265218	0.0586821	0.054122	0.789635
CDC27	ENSG00000004897	protein_coding	-0.00127731	0.988394	0.144051	0.217281	-0.145328	0.235138
SLC4A1	ENSG00000004939	protein_coding	0.284485	0.758343	0.568256	0.713441	-0.283771	0.880258
CALCR	ENSG00000004948	protein_coding	0.048044	0.839273	0.211446	0.550605	-0.163402	0.680105
HCCS	ENSG00000004961	protein_coding	-0.829618	5.91685e-21	-0.513772	0.00041783	-0.315845	0.0505045
DVL2	ENSG00000004975	protein_coding	0.0894659	0.355393	0.00957276	0.963781	0.0798932	0.675719
PRSS22	ENSG00000005001	protein_coding	-0.526499	NA	-0.777808	NA	0.251309	NA
UPF1	ENSG00000005007	protein_coding	0.181138	0.0539004	0.0530909	0.789796	0.128047	0.494882
SKAP2	ENSG00000005020	protein_coding	1.07912	4.01771e-15	0.854806	0.000134612	0.224315	0.44448
SLC25A5	ENSG00000005022	protein_coding	-0.180422	0.160543	0.107014	0.667694	-0.287436	0.191251
MCUB	ENSG00000005059	protein_coding	0.789345	8.21635e-06	0.840522	0.00319356	-0.0511766	0.914952
HOXA11	ENSG00000005073	protein_coding	-0.222775	0.39319	-0.405058	0.339835	0.182283	0.731097
POLR2J	ENSG00000005075	protein_coding	-0.532093	2.92385e-10	-0.511681	0.000202171	-0.020412	0.933735
DHX33	ENSG00000005100	protein_coding	0.259992	0.000243371	0.221318	0.0650101	0.0386738	0.824709
MEOX1	ENSG00000005102	protein_coding	0.413555	0.0334231	0.261343	0.474549	0.152213	0.726697
THSD7A	ENSG00000005108	protein_coding	0.466538	0.0300344	0.350334	0.363918	0.116204	0.815998
LIG3	ENSG00000005156	protein_coding	0.204212	0.056988	0.0950754	0.656308	0.109137	0.628135
RPAP3	ENSG00000005175	protein_coding	0.0261011	0.751387	-0.0228534	0.877415	0.0489546	0.747566
ACSM3	ENSG00000005187	protein_coding	1.77272	1.2968e-05	1.09111	0.129406	0.681611	0.410575
REXO5	ENSG00000005189	protein_coding	0.156809	0.310533	0.211412	0.406997	-0.0546033	0.87248
CIAPIN1	ENSG00000005194	protein_coding	-0.682642	1.06883e-17	-0.356743	0.00828176	-0.325899	0.0212227
SPPL2B	ENSG00000005206	protein_coding	0.2532	0.0191006	0.128625	0.539105	0.124575	0.584969
FAM214B	ENSG00000005238	protein_coding	-0.523368	9.7997e-07	-0.428346	0.0177141	-0.0950223	0.709351
COPZ2	ENSG00000005243	protein_coding	-0.562718	1.95875e-06	-0.473957	0.0174893	-0.0887608	0.759775
PRKAR2B	ENSG00000005249	protein_coding	1.62361	1.50186e-08	1.90613	3.41855e-05	-0.282521	0.672104
MSL3	ENSG00000005302	protein_coding	-0.656565	2.07008e-17	-0.494647	9.06658e-05	-0.161918	0.304018
CREBBP	ENSG00000005339	protein_coding	0.121405	0.262136	0.186965	0.297069	-0.0655596	0.780418
TSPOAP1	ENSG00000005379	protein_coding	0.325712	0.0435675	-0.0010998	0.997774	0.326812	0.267845
MPO	ENSG00000005381	protein_coding	-0.459724	0.0229234	-0.313337	0.400371	-0.146387	0.751307
PON1	ENSG00000005421	protein_coding	1.21975	0.245125	0.634617	NA	0.58513	NA
GCFC2	ENSG00000005436	protein_coding	0.0476876	0.783154	0.127151	0.651268	-0.079463	0.809885
WDR54	ENSG00000005448	protein_coding	0.441466	0.0199249	0.0449355	0.916863	0.39653	0.243573
CROT	ENSG00000005469	protein_coding	0.144093	0.134552	0.0752219	0.690463	0.0688715	0.741371
ABCB4	ENSG00000005471	protein_coding	-0.434591	0.0311424	-0.810666	0.0104441	0.376074	0.324564
KMT2E	ENSG00000005483	protein_coding	0.3873	5.18888e-08	0.267753	0.027629	0.119547	0.422696
RHBDD2	ENSG00000005486	protein_coding	-0.34496	0.00219629	-0.051311	0.840169	-0.293649	0.152303
SOX8	ENSG00000005513	protein_coding	-0.117902	0.668381	-0.0792096	0.875463	-0.0386926	0.950808
IBTK	ENSG00000005700	protein_coding	-0.277705	0.0030796	-0.183601	0.285052	-0.0941048	0.651958
ZNF195	ENSG00000005801	protein_coding	0.256209	0.00179263	0.0770937	0.651812	0.179116	0.244845
MYCBP2	ENSG00000005810	protein_coding	0.355669	7.55565e-05	0.328894	0.0294624	0.0267749	0.913629
FBXL3	ENSG00000005812	protein_coding	0.115256	0.117796	0.0590178	0.684442	0.0562386	0.724409
ITGAL	ENSG00000005844	protein_coding	0.595844	0.0147783	0.58726	0.156592	0.00858414	0.990156
PDK2	ENSG00000005882	protein_coding	-0.802133	2.02491e-09	-0.738923	0.000755184	-0.0632093	0.86094
ITGA3	ENSG00000005884	protein_coding	0.745228	6.10647e-07	0.29706	0.296205	0.448168	0.102984
ZFX	ENSG00000005889	protein_coding	0.598752	5.89458e-06	0.160323	0.555907	0.438429	0.0650205
LAMP2	ENSG00000005893	protein_coding	0.0976081	0.428986	-0.038173	0.875456	0.135781	0.553038
ITGA2B	ENSG00000005961	protein_coding	0.510924	0.324514	2.15361	0.00187182	-1.64269	0.0225304
ASB4	ENSG00000005981	protein_coding	-0.358278	0.0108164	-0.0208902	0.94996	-0.337388	0.18872
GDE1	ENSG00000006007	protein_coding	-0.754575	1.13927e-15	-0.514683	0.000964524	-0.239892	0.192865
REX1BD	ENSG00000006015	protein_coding	-0.422452	2.32848e-08	-0.404278	0.00110986	-0.0181743	0.933735
CRLF1	ENSG00000006016	protein_coding	-0.589754	0.00180186	0.543128	0.0927864	-1.13288	9.96998e-05
OSBPL7	ENSG00000006025	protein_coding	0.0929234	0.778505	0.275836	0.598896	-0.182913	0.766533
TMEM98	ENSG00000006042	protein_coding	0.583844	0.0024177	0.814867	0.00794755	-0.231023	0.572877
YBX2	ENSG00000006047	protein_coding	0.900557	8.38991e-05	0.673472	0.0735644	0.227085	0.624253
KRT33A	ENSG00000006059	protein_coding	-0.838437	NA	0.0465759	NA	-0.885013	NA
MAP3K14	ENSG00000006062	protein_coding	0.805779	5.77584e-07	0.43349	0.135364	0.372289	0.23495
ABCC8	ENSG00000006071	protein_coding	1.47016	7.27442e-08	0.919161	0.0488711	0.551004	0.297428
CACNG3	ENSG00000006116	protein_coding	NA	NA	NA	NA	NA	NA
TMEM132A	ENSG00000006118	protein_coding	-0.720038	5.25363e-07	-0.00096948	0.997923	-0.719068	0.00239293
AP2B1	ENSG00000006125	protein_coding	-0.135591	0.092813	-0.0128156	0.94499	-0.122775	0.425722
TAC1	ENSG00000006128	protein_coding	0.633372	0.623308	1.52307	0.414767	-0.889702	NA
ZNF263	ENSG00000006194	protein_coding	0.218418	0.000288345	0.250603	0.0101391	-0.032185	0.828504
CX3CL1	ENSG00000006210	protein_coding	0.251209	0.344075	1.32724	0.000271955	-1.07604	0.00489614
SPATA20	ENSG00000006282	protein_coding	-0.258012	0.144291	-0.165662	0.623161	-0.0923496	0.819748
CACNA1G	ENSG00000006283	protein_coding	0.380172	0.39054	0.490677	0.502536	-0.110505	0.909326
TNFRSF12A	ENSG00000006327	protein_coding	0.677762	0.141304	1.13289	0.126623	-0.455126	0.62989
DLX6	ENSG00000006377	protein_coding	1.05572	0.0656642	-0.372666	0.774679	1.42839	0.16962
MAP3K9	ENSG00000006432	protein_coding	0.439977	0.0693006	0.328076	0.460459	0.111901	0.847105
RALA	ENSG00000006451	protein_coding	-0.0821658	0.212078	-0.0366538	0.780993	-0.045512	0.745125
BAIAP2L1	ENSG00000006453	protein_coding	0.157399	0.336225	0.370381	0.132658	-0.212982	0.457346
KDM7A	ENSG00000006459	protein_coding	0.321802	0.0142	0.607242	0.00292438	-0.28544	0.238522
ETV1	ENSG00000006468	protein_coding	0.200441	0.352308	0.220961	0.556879	-0.0205204	0.970981
AGK	ENSG00000006530	protein_coding	0.052963	0.618621	0.093382	0.596449	-0.040419	0.855035
ALDH3B1	ENSG00000006534	protein_coding	0.473858	0.000786956	0.521987	0.0223226	-0.0481291	0.893206
TTC22	ENSG00000006555	protein_coding	0.70792	0.350636	1.20045	0.241093	-0.492534	NA
PHTF2	ENSG00000006576	protein_coding	-0.61456	5.06729e-05	-0.669301	0.00728023	0.0547413	0.893134
CCL26	ENSG00000006606	protein_coding	0.874189	0.0455783	0.631952	0.39044	0.242237	0.775522
FARP2	ENSG00000006607	protein_coding	0.050396	0.560519	0.00549357	0.97608	0.0449024	0.797576
USH1C	ENSG00000006611	protein_coding	0.509355	0.739905	0.155626	NA	0.353729	NA
GGCT	ENSG00000006625	protein_coding	-0.31427	0.00274611	-0.180917	0.354412	-0.133353	0.550688
DBF4	ENSG00000006634	protein_coding	0.203639	0.0594185	0.165216	0.38685	0.0384229	0.881537
TBXA2R	ENSG00000006638	protein_coding	0.104818	0.72192	0.419474	0.328696	-0.314656	0.514631
IFRD1	ENSG00000006652	protein_coding	0.687295	0.000787704	1.16252	0.000286803	-0.475225	0.216644
LGALS14	ENSG00000006659	protein_coding	-1.10029	0.130989	-2.8456	NA	1.74531	NA
COX10	ENSG00000006695	protein_coding	-1.06629	8.67253e-22	-0.621269	0.000734609	-0.44502	0.025136
GTF2IRD1	ENSG00000006704	protein_coding	0.0898853	0.501586	-0.126114	0.582022	0.215999	0.329113
PAF1	ENSG00000006712	protein_coding	0.0322505	0.650038	-0.0584629	0.622896	0.0907134	0.441186
VPS41	ENSG00000006715	protein_coding	0.0563182	0.432053	0.182743	0.0788433	-0.126425	0.276284
ARHGAP44	ENSG00000006740	protein_coding	-0.195021	0.380103	-0.583895	0.0774477	0.388874	0.30103
ELAC2	ENSG00000006744	protein_coding	-0.0758284	0.418208	-0.0164736	0.93263	-0.0593548	0.757223
SCIN	ENSG00000006747	protein_coding	2.92687	1.56547e-10	2.79243	6.10637e-05	0.134441	0.906401
ARSD	ENSG00000006756	protein_coding	0.48535	0.00143909	0.432478	0.0953871	0.0528723	0.893206
PNPLA4	ENSG00000006757	protein_coding	-0.574206	1.00484e-09	-0.45194	0.00391643	-0.122266	0.564157
MYH13	ENSG00000006788	protein_coding	-0.203736	0.631912	-0.235463	0.756514	0.0317271	0.975965
ADIPOR2	ENSG00000006831	protein_coding	-0.241454	0.00462482	-0.205097	0.170511	-0.0363568	0.869013
CDKL3	ENSG00000006837	protein_coding	0.114205	0.514786	0.0613692	0.851417	0.0528354	0.886006
UPP2	ENSG00000007001	protein_coding	0.492629	0.622122	0.458866	NA	0.0337629	NA
PRSS21	ENSG00000007038	protein_coding	0.114667	0.918938	0.00914907	0.996777	0.105518	NA
MARK4	ENSG00000007047	protein_coding	-0.307232	0.00026844	-0.288236	0.0432085	-0.0189952	0.935938
PROM1	ENSG00000007062	protein_coding	-0.255892	0.493775	-0.963975	0.0788329	0.708083	0.248329
CCDC124	ENSG00000007080	protein_coding	-0.256173	0.00152752	-0.271809	0.0443759	0.015636	0.944726
CEACAM21	ENSG00000007129	protein_coding	0.645229	0.164898	0.938041	0.172444	-0.292812	0.725819
PAFAH1B1	ENSG00000007168	protein_coding	-0.0979294	0.0747244	0.00425554	0.974028	-0.102185	0.311159
NOS2	ENSG00000007171	protein_coding	-0.785093	0.00233479	-0.9966	0.0199444	0.211507	0.73044
DNAH9	ENSG00000007174	protein_coding	1.08427	0.0263521	0.637292	0.457093	0.446976	0.613257
KIAA0100	ENSG00000007202	protein_coding	-0.655148	3.34171e-14	-0.394917	0.0068317	-0.260232	0.110238
SLC13A2	ENSG00000007216	protein_coding	-0.37574	NA	0	NA	0.0173588	NA
GAS7	ENSG00000007237	protein_coding	0.112322	0.570138	-0.0279546	0.944801	0.140276	0.712314
TRAPPC6A	ENSG00000007255	protein_coding	-0.249189	0.0396059	-0.23252	0.275645	-0.0166699	0.960898
MATK	ENSG00000007264	protein_coding	0.213742	0.49833	-0.516922	0.312447	0.730664	0.14281
CEACAM7	ENSG00000007306	protein_coding	-0.412131	NA	0.238931	NA	-0.651062	NA
CD79B	ENSG00000007312	protein_coding	-0.258077	0.0511575	0.219834	0.339147	-0.477912	0.0200287
SCN4A	ENSG00000007314	protein_coding	-0.385028	0.00333135	-0.430857	0.0487463	0.0458283	0.894271
ST7L	ENSG00000007341	protein_coding	0.0636411	0.350849	0.0410935	0.751183	0.0225475	0.883267
TKTL1	ENSG00000007350	protein_coding	-0.265783	0.48865	-0.653241	0.282509	0.387457	0.592443
PAX6	ENSG00000007372	protein_coding	3.46919	2.8398e-06	0.254154	0.895316	3.21504	0.0153943
RPUSD1	ENSG00000007376	protein_coding	-0.68236	5.24133e-15	-0.886157	2.40177e-10	0.203797	0.247752
RHBDF1	ENSG00000007384	protein_coding	-0.13493	0.138213	-0.367379	0.00695873	0.232448	0.127894
LUC7L	ENSG00000007392	protein_coding	0.552864	2.6902e-07	0.130976	0.556303	0.421888	0.0244347
CACNA2D2	ENSG00000007402	protein_coding	0.565703	2.32486e-05	0.23787	0.347398	0.327833	0.183349
BAIAP3	ENSG00000007516	protein_coding	-0.280639	0.020833	-0.198131	0.371124	-0.0825079	0.768239
TSR3	ENSG00000007520	protein_coding	-0.586089	2.70648e-15	-0.582438	1.15169e-06	-0.00365084	0.987971
PIGQ	ENSG00000007541	protein_coding	-0.221715	0.0534482	-0.152077	0.476663	-0.0696376	0.794399
CRAMP1	ENSG00000007545	protein_coding	0.316782	7.71008e-07	0.227323	0.0346989	0.0894592	0.502432
TEAD3	ENSG00000007866	protein_coding	-0.300217	0.00145351	-0.53957	0.000261603	0.239353	0.170242
SELE	ENSG00000007908	protein_coding	4.78772	2.49463e-08	8.7473	8.93304e-13	-3.95958	0.000854069
DNAJC11	ENSG00000007923	protein_coding	-0.536179	8.51731e-14	-0.398394	0.000785092	-0.137784	0.35482
FMO3	ENSG00000007933	protein_coding	0.034575	0.918817	-0.485865	0.285657	0.52044	0.271289
MYLIP	ENSG00000007944	protein_coding	0.153526	0.40573	0.442072	0.109761	-0.288546	0.36313
NOX1	ENSG00000007952	protein_coding	0.723071	NA	0.631835	NA	0.0912355	NA
E2F2	ENSG00000007968	protein_coding	0.27569	0.70385	0.461971	0.683972	-0.186281	0.887742
PSMB1	ENSG00000008018	protein_coding	-0.130336	0.0535847	-0.0931071	0.456464	-0.0372285	0.815082
SYN1	ENSG00000008056	protein_coding	0.0184432	0.96885	-0.312303	0.662364	0.330746	0.664043
JARID2	ENSG00000008083	protein_coding	-0.17706	0.130172	0.00519612	0.98544	-0.182256	0.404201
CDKL5	ENSG00000008086	protein_coding	0.470604	1.84581e-05	0.695722	4.71608e-05	-0.225118	0.280314
CAMK1G	ENSG00000008118	protein_coding	1.61401	0.0427666	-1.48316	0.376423	3.09717	0.0440229
CDK11A	ENSG00000008128	protein_coding	0.450068	0.0283223	0.189717	0.642908	0.260351	0.525813
NADK	ENSG00000008130	protein_coding	0.314949	0.000813942	0.638986	9.74526e-06	-0.324037	0.0440923
TFAP2B	ENSG00000008196	protein_coding	0.248133	NA	0	NA	0.641231	NA
TFAP2D	ENSG00000008197	protein_coding	-0.37574	NA	0	NA	0.0173588	NA
DLEC1	ENSG00000008226	protein_coding	1.81071	0.0017338	0.738326	0.487842	1.07238	0.242294
CYTH3	ENSG00000008256	protein_coding	-0.0734223	0.503913	-0.0552818	0.788686	-0.0181405	0.944256
ADAM22	ENSG00000008277	protein_coding	-0.482398	0.0681477	-0.739982	0.0853262	0.257584	0.64592
SYPL1	ENSG00000008282	protein_coding	-0.229053	0.00375793	-0.266789	0.0417746	0.0377361	0.850903
CYB561	ENSG00000008283	protein_coding	0.155537	0.321024	-0.0802506	0.794454	0.235787	0.395415
SPAG9	ENSG00000008294	protein_coding	0.178435	0.0381313	0.0989141	0.551123	0.0795209	0.669672
CELSR3	ENSG00000008300	protein_coding	1.26752	1.44282e-06	0.46706	0.336852	0.800457	0.0558771
AASS	ENSG00000008311	protein_coding	0.0826275	0.770118	0.410101	0.316263	-0.327474	0.472565
PLEKHG6	ENSG00000008323	protein_coding	2.75909	1.07845e-05	2.89267	0.0015495	-0.133581	0.925981
SS18L2	ENSG00000008324	protein_coding	-0.210972	0.0131764	-0.126211	0.427281	-0.0847604	0.643008
MPND	ENSG00000008382	protein_coding	-0.635225	5.60675e-10	-0.543398	0.00130601	-0.0918269	0.710961
MGST1	ENSG00000008394	protein_coding	2.68181	1.17489e-20	2.68876	3.85904e-09	-0.00694947	0.994199
CRY1	ENSG00000008405	protein_coding	0.455795	0.000252427	0.514359	0.0115628	-0.0585642	0.85517
PGLYRP1	ENSG00000008438	protein_coding	1.89993	0.191482	4.5247	0.0278295	-2.62476	0.245802
NFIX	ENSG00000008441	protein_coding	-0.444416	4.01065e-06	-0.55988	0.000303236	0.115464	0.594172
ST3GAL1	ENSG00000008513	protein_coding	-0.458507	0.000410482	0.0347239	0.909848	-0.493231	0.0271646
MMP25	ENSG00000008516	protein_coding	1.30412	0.027775	4.18961	1.2329e-06	-2.88549	0.00106247
IL32	ENSG00000008517	protein_coding	-0.908669	0.00363808	-0.462146	0.43959	-0.446523	0.492851
PKD1	ENSG00000008710	protein_coding	0.099949	0.405342	0.0760797	0.736475	0.0238693	0.934041
MAPK8IP2	ENSG00000008735	protein_coding	0.264552	0.301185	0.282678	0.513694	-0.0181256	0.977676
MED24	ENSG00000008838	protein_coding	-0.293381	0.00412152	-0.344547	0.0420557	0.0511656	0.842967
RHOBTB2	ENSG00000008853	protein_coding	-0.230838	0.0231488	-0.31538	0.0579968	0.0845417	0.711727
HEATR5B	ENSG00000008869	protein_coding	0.335872	8.85329e-06	0.0999437	0.511594	0.235928	0.0797981
SEC62	ENSG00000008952	protein_coding	0.0565519	0.458325	0.102093	0.412805	-0.045541	0.770705
RPS20	ENSG00000008988	protein_coding	-0.483057	4.0048e-08	-0.695202	7.05964e-07	0.212145	0.216825
CSDE1	ENSG00000009307	protein_coding	-0.229647	0.000946106	-0.264237	0.0212533	0.0345892	0.845601
UBE3C	ENSG00000009335	protein_coding	-0.402636	2.96959e-06	-0.137634	0.417114	-0.265002	0.0927267
REV3L	ENSG00000009413	protein_coding	0.689693	7.03079e-12	0.847125	1.21455e-07	-0.157432	0.466087
TENM1	ENSG00000009694	protein_coding	0.967479	1.10291e-07	0.650381	0.0339087	0.317098	0.378137
PAX7	ENSG00000009709	protein_coding	-0.391457	0.031602	-0.454277	0.140298	0.0628204	0.89229
MASP2	ENSG00000009724	protein_coding	-0.0638053	NA	0	NA	0.329294	NA
IYD	ENSG00000009765	protein_coding	1.08786	NA	0	NA	1.48096	NA
FAM76A	ENSG00000009780	protein_coding	0.217954	0.0769663	0.180833	0.416667	0.0371212	0.905801
TRAF3IP3	ENSG00000009790	protein_coding	0.187115	0.525526	-0.302733	0.544109	0.489848	0.308694
POMT2	ENSG00000009830	protein_coding	-0.410758	0.0119195	0.0599275	0.870707	-0.470685	0.0988765
VTA1	ENSG00000009844	protein_coding	-0.147441	0.0170337	-0.0713221	0.55538	-0.0761188	0.556708
MLXIPL	ENSG00000009950	protein_coding	0.064831	0.784492	0.430351	0.189848	-0.36552	0.305325
BAZ1B	ENSG00000009954	protein_coding	0.371762	2.61515e-08	0.322378	0.00349056	0.0493837	0.765242
RANBP9	ENSG00000010017	protein_coding	-0.176298	0.0356281	0.0291736	0.874922	-0.205472	0.167218
ETV7	ENSG00000010030	protein_coding	1.12081	0.00383506	1.26226	0.0272609	-0.141447	0.860954
SPRTN	ENSG00000010072	protein_coding	-0.0987504	0.335201	0.245158	0.112646	-0.343909	0.0220793
EEF1AKNMT	ENSG00000010165	protein_coding	-0.269757	8.45175e-05	-0.327334	0.00328394	0.057577	0.722897
DYRK4	ENSG00000010219	protein_coding	-0.251095	0.000255556	-0.146499	0.24209	-0.104596	0.460943
ZNF207	ENSG00000010244	protein_coding	-0.145253	0.0331725	-0.0590912	0.669562	-0.0861616	0.539377
UQCRC1	ENSG00000010256	protein_coding	-0.875904	8.60219e-17	-0.570993	0.00106566	-0.304911	0.127622
STARD3NL	ENSG00000010270	protein_coding	-0.335384	2.73867e-06	-0.0467762	0.772027	-0.288608	0.0192868
CD9	ENSG00000010278	protein_coding	0.231512	0.193166	0.432876	0.124873	-0.201364	0.566146
HHATL	ENSG00000010282	protein_coding	-0.44968	1.84057e-05	-0.503618	0.00328041	0.053938	0.843216
NCAPD2	ENSG00000010292	protein_coding	-0.293155	0.00016125	-0.227166	0.0925767	-0.065989	0.717547
IFFO1	ENSG00000010295	protein_coding	-0.167227	0.162857	-0.557985	0.00141596	0.390758	0.0407208
GIPR	ENSG00000010310	protein_coding	0.658836	0.362403	-0.592811	0.685685	1.25165	0.349092
PHF7	ENSG00000010318	protein_coding	-0.466193	4.06936e-06	-0.356418	0.0394965	-0.109775	0.633486
SEMA3G	ENSG00000010319	protein_coding	0.461527	0.00291367	0.717126	0.00347488	-0.2556	0.41003
NISCH	ENSG00000010322	protein_coding	0.511098	2.97154e-09	0.286957	0.056643	0.224141	0.173401
STAB1	ENSG00000010327	protein_coding	1.09524	4.11123e-11	0.549816	0.0590203	0.545425	0.070944
FUZ	ENSG00000010361	protein_coding	-0.655116	6.8527e-10	-0.628991	0.000285573	-0.0261247	0.932532
SLC6A13	ENSG00000010379	protein_coding	1.34569	0.000164669	1.19915	0.0320556	0.146534	0.855889
IDS	ENSG00000010404	protein_coding	-0.0780896	0.45725	-0.21593	0.174842	0.13784	0.45071
PRSS3	ENSG00000010438	protein_coding	0.0557756	NA	-0.585454	NA	0.64123	NA
ZNF200	ENSG00000010539	protein_coding	-0.0091503	0.92643	-0.0435823	0.782221	0.034432	0.84783
CD4	ENSG00000010610	protein_coding	0.585346	0.0115909	0.201792	0.673555	0.383554	0.399468
LRRC23	ENSG00000010626	protein_coding	-0.611899	9.23305e-09	-0.364534	0.0491942	-0.247365	0.237031
BTK	ENSG00000010671	protein_coding	0.772818	0.000459352	0.6118	0.0980418	0.161018	0.741865
HFE	ENSG00000010704	protein_coding	0.334393	0.00534071	0.238062	0.267772	0.0963312	0.720947
SCMH1	ENSG00000010803	protein_coding	-0.556331	1.63839e-12	-0.611539	1.44461e-06	0.0552077	0.783695
FYN	ENSG00000010810	protein_coding	0.30347	0.0190854	0.474533	0.0215873	-0.171063	0.519452
HIVEP2	ENSG00000010818	protein_coding	-0.0376507	0.780742	-0.0214504	0.932529	-0.0162003	0.957566
FMO1	ENSG00000010932	protein_coding	0.717505	0.0820948	-0.111781	0.902698	0.829287	0.25422
ELOA	ENSG00000011007	protein_coding	-0.511414	2.8478e-14	-0.350919	0.00169545	-0.160495	0.228297
LYPLA2	ENSG00000011009	protein_coding	-0.280395	1.72482e-07	-0.221114	0.0143696	-0.0592812	0.628234
CLCN6	ENSG00000011021	protein_coding	0.451268	2.04849e-06	0.107177	0.588662	0.344091	0.040195
MRC2	ENSG00000011028	protein_coding	0.233222	0.257171	0.890988	0.0023776	-0.657766	0.0388313
NME1-NME2	ENSG00000011052	protein_coding	NA	NA	NA	NA	NA	NA
SLC6A7	ENSG00000011083	protein_coding	-0.226874	0.807742	-0.487099	0.762834	0.260225	NA
TSPAN9	ENSG00000011105	protein_coding	-0.424517	9.43981e-05	-0.358653	0.0536544	-0.0658641	0.8082
BTBD7	ENSG00000011114	protein_coding	0.112409	0.106672	-0.0390755	0.786603	0.151484	0.213182
APBA3	ENSG00000011132	protein_coding	-0.0797646	0.430325	-0.379638	0.00695064	0.299874	0.0476469
MKS1	ENSG00000011143	protein_coding	0.51129	1.34865e-07	0.285777	0.0926648	0.225513	0.218351
ABHD5	ENSG00000011198	protein_coding	-0.0251011	0.784623	0.268975	0.0211931	-0.294076	0.0130146
ANOS1	ENSG00000011201	protein_coding	0.213847	0.243665	0.250195	0.431141	-0.0363475	0.936749
AKAP8L	ENSG00000011243	protein_coding	0.155419	0.109282	-0.0821481	0.667271	0.237567	0.1518
MBTD1	ENSG00000011258	protein_coding	0.404191	7.08271e-07	0.384688	0.00391807	0.0195034	0.932532
UTP18	ENSG00000011260	protein_coding	0.0676772	0.584137	-0.10582	0.61484	0.173497	0.399379
RNF216	ENSG00000011275	protein_coding	-0.214574	0.00701877	-0.173967	0.218006	-0.0406076	0.837706
TTC19	ENSG00000011295	protein_coding	-0.273065	0.000538108	-0.0324611	0.856679	-0.240604	0.0869947
PTBP1	ENSG00000011304	protein_coding	0.555733	2.15287e-11	0.531566	7.36937e-05	0.0241663	0.91736
DPF1	ENSG00000011332	protein_coding	-0.552795	0.404062	-0.912377	0.435642	0.359582	0.813031
SYT7	ENSG00000011347	protein_coding	-0.231303	0.0701311	-0.0615624	0.818252	-0.169741	0.497826
LARS2	ENSG00000011376	protein_coding	-0.468849	4.98475e-07	-0.313933	0.0520745	-0.154916	0.429131
PIK3C2A	ENSG00000011405	protein_coding	0.779989	2.8e-15	1.06718	4.42269e-12	-0.287191	0.118087
PLAUR	ENSG00000011422	protein_coding	0.952166	0.00241554	2.82967	6.74238e-10	-1.8775	3.70069e-05
ANLN	ENSG00000011426	protein_coding	1.22364	0.000399331	1.03287	0.0643895	0.190769	0.803659
WIZ	ENSG00000011451	protein_coding	-0.222237	0.00039143	-0.175862	0.106683	-0.0463749	0.75702
RABGAP1	ENSG00000011454	protein_coding	0.12198	0.0838469	0.0980151	0.443987	0.0239646	0.890714
DCN	ENSG00000011465	protein_coding	0.921793	7.04265e-09	1.21628	1.77513e-06	-0.29449	0.371196
QPCTL	ENSG00000011478	protein_coding	0.330186	0.027125	-0.126323	0.680311	0.456509	0.06754
PPP5C	ENSG00000011485	protein_coding	-0.273776	2.29664e-05	-0.0808142	0.539667	-0.192962	0.101684
CEP68	ENSG00000011523	protein_coding	0.285794	3.65151e-05	0.207681	0.0853522	0.0781129	0.615212
MAP4K3	ENSG00000011566	protein_coding	0.531116	2.15402e-10	0.510792	0.000170068	0.0203238	0.933014
ZBTB32	ENSG00000011590	protein_coding	-0.0222071	NA	-0.585454	NA	0.563247	NA
TYROBP	ENSG00000011600	protein_coding	0.549886	0.0276305	0.977991	0.012188	-0.428105	0.366215
TMEM159	ENSG00000011638	protein_coding	-0.132655	0.552199	-0.766385	0.0112265	0.63373	0.0501376
GABRA3	ENSG00000011677	protein_coding	-0.141788	NA	0.0190952	NA	-0.160883	NA
BRCA1	ENSG00000012048	protein_coding	0.220242	0.0238951	0.147638	0.408245	0.0726046	0.737321
ERCC1	ENSG00000012061	protein_coding	-0.755755	2.79901e-16	-0.59819	7.29407e-05	-0.157565	0.425031
CD22	ENSG00000012124	protein_coding	0.86634	0.0394393	0.421004	0.602602	0.445336	0.594398
SEMA3B	ENSG00000012171	protein_coding	-0.0947192	0.562933	-0.577358	0.00905951	0.482639	0.041159
MBTPS2	ENSG00000012174	protein_coding	-0.214181	0.00263121	-0.00573382	0.974313	-0.208447	0.0969504
PRICKLE3	ENSG00000012211	protein_coding	-0.539853	3.38261e-08	-0.407903	0.0135821	-0.131949	0.54408
LTF	ENSG00000012223	protein_coding	-0.136989	0.38444	0.231541	0.359185	-0.36853	0.125643
EXTL3	ENSG00000012232	protein_coding	-0.605259	2.06475e-09	-0.361784	0.0390983	-0.243474	0.21897
NR1H4	ENSG00000012504	protein_coding	-0.178176	NA	-0.585453	NA	0.407278	NA
ELOVL5	ENSG00000012660	protein_coding	0.583494	0.000453671	1.12629	1.25353e-05	-0.542798	0.0625791
ALOX5	ENSG00000012779	protein_coding	1.12724	0.000229556	2.11392	4.52054e-06	-0.986685	0.0523941
KDM5D	ENSG00000012817	protein_coding	-2.22089	0.207467	0.286892	0.942044	-2.50779	0.444634
CALCOCO1	ENSG00000012822	protein_coding	0.117982	0.202269	0.107734	0.518305	0.0102478	0.967806
UBR7	ENSG00000012963	protein_coding	-0.0387258	0.561031	-0.106459	0.297103	0.0677328	0.570686
MAP4K5	ENSG00000012983	protein_coding	0.358035	2.96557e-06	0.567629	2.1518e-06	-0.209594	0.135177
EHD3	ENSG00000013016	protein_coding	-0.63262	0.000163935	-0.0807722	0.832637	-0.551847	0.0622673
PSMC4	ENSG00000013275	protein_coding	-0.429616	4.29829e-11	-0.132728	0.289916	-0.296888	0.00837822
MAN2B2	ENSG00000013288	protein_coding	0.733409	1.99101e-07	0.836047	0.000215411	-0.102638	0.76571
SLC7A14	ENSG00000013293	protein_coding	0.47307	0.667489	2.07775	NA	-1.60468	NA
CLDN11	ENSG00000013297	protein_coding	1.9501	4.36342e-12	1.9111	1.63096e-05	0.0389972	0.962225
SLC25A39	ENSG00000013306	protein_coding	-0.36812	3.86468e-05	-0.0784406	0.684438	-0.289679	0.0702475
MVP	ENSG00000013364	protein_coding	0.415534	0.000190664	0.368607	0.0513817	0.0469268	0.872638
NUB1	ENSG00000013374	protein_coding	0.0816337	0.111719	0.193656	0.0125534	-0.112022	0.208888
PGM3	ENSG00000013375	protein_coding	0.441503	5.56742e-09	0.320664	0.0111418	0.120839	0.442921
RWDD2A	ENSG00000013392	protein_coding	-0.0579118	0.468999	-0.33853	0.00190216	0.280618	0.0142613
CLK1	ENSG00000013441	protein_coding	0.516076	0.0144127	0.509619	0.161326	0.00645686	0.991716
POLR3B	ENSG00000013503	protein_coding	0.0207602	0.888252	0.0724418	0.761783	-0.0516816	0.85289
ANGEL1	ENSG00000013523	protein_coding	-0.185154	0.0108039	-0.159607	0.211528	-0.025547	0.891454
RNF14	ENSG00000013561	protein_coding	-0.264663	0.000154794	0.0194188	0.906582	-0.284082	0.0170051
DNASE1L1	ENSG00000013563	protein_coding	-0.191631	0.0300933	-0.239156	0.104428	0.0475251	0.82263
DDX11	ENSG00000013573	protein_coding	0.371554	0.188757	0.658854	0.143877	-0.287299	0.610834
HEBP1	ENSG00000013583	protein_coding	-0.0402495	0.639856	0.0559642	0.708043	-0.0962136	0.514294
GPRC5A	ENSG00000013588	protein_coding	1.8296	2.05075e-07	3.11118	7.8729e-10	-1.28159	0.0143471
MAMLD1	ENSG00000013619	protein_coding	-0.234608	0.156613	-0.589309	0.0189584	0.354701	0.218351
CD6	ENSG00000013725	protein_coding	0.674823	0.00876783	-0.159166	0.778583	0.833989	0.0570006
TACC3	ENSG00000013810	protein_coding	-0.122274	0.490564	0.46455	0.061471	-0.586825	0.0165936
UFL1	ENSG00000014123	protein_coding	0.363627	2.82701e-08	0.292795	0.00735376	0.0708321	0.635686
POLA2	ENSG00000014138	protein_coding	0.235764	0.0528983	-0.103539	0.671832	0.339303	0.0919746
ZC3H3	ENSG00000014164	protein_coding	-0.237816	0.0189027	-0.587086	0.000142162	0.34927	0.0412964
CAPN1	ENSG00000014216	protein_coding	-0.258341	0.00136044	-0.190575	0.184968	-0.0677659	0.717623
ACP3	ENSG00000014257	protein_coding	0.640687	0.341851	1.98507	0.0124736	-1.34438	0.0695672
MDH1	ENSG00000014641	protein_coding	-0.628748	9.72482e-05	-0.300069	0.32613	-0.328679	0.301018
SLC30A9	ENSG00000014824	protein_coding	-0.283181	3.50888e-05	-0.198404	0.0985634	-0.0847774	0.576277
MTMR11	ENSG00000014914	protein_coding	0.694601	0.00116228	0.642505	0.0732067	0.0520961	0.927846
COX15	ENSG00000014919	protein_coding	-0.128303	0.116527	-0.126926	0.377982	-0.00137612	0.995409
CCDC88C	ENSG00000015133	protein_coding	0.296885	0.014692	0.440986	0.0214397	-0.144101	0.560833
YAF2	ENSG00000015153	protein_coding	-0.25301	0.00614849	0.159714	0.349251	-0.412725	0.00591002
ZMYND11	ENSG00000015171	protein_coding	0.248606	1.6949e-09	0.279727	2.45161e-05	-0.0311211	0.759126
WAS	ENSG00000015285	protein_coding	0.364765	0.237375	1.41563	0.000957686	-1.05087	0.0205827
DPEP1	ENSG00000015413	protein_coding	0.326118	NA	0.0191009	NA	0.307018	NA
BID	ENSG00000015475	protein_coding	0.346135	0.0389341	0.824377	0.000955555	-0.478242	0.0851854
MATR3	ENSG00000015479	protein_coding	0.460922	0.0923931	-0.277133	0.599709	0.738054	0.110501
NPC1L1	ENSG00000015520	protein_coding	2.01329	7.31889e-05	0.685275	0.472479	1.32802	0.0854125
XYLT2	ENSG00000015532	protein_coding	0.0703359	0.452281	-0.216063	0.120912	0.286399	0.0373834
RGPD5	ENSG00000015568	protein_coding	0.142602	0.795964	0.207938	0.821507	-0.0653356	0.954048
STMN4	ENSG00000015592	protein_coding	1.1622	0.116271	0.40639	0.782574	0.755812	0.569124
NUDCD3	ENSG00000015676	protein_coding	-0.205989	0.00435369	-0.270403	0.0217994	0.0644133	0.694849
ISL1	ENSG00000016082	protein_coding	2.10745	0.0258296	1.60751	0.332707	0.499945	NA
CHDH	ENSG00000016391	protein_coding	0.0464661	0.787614	-0.0600035	0.843018	0.10647	0.733695
IL20RA	ENSG00000016402	protein_coding	-1.25409	9.11351e-05	-1.72545	0.000913933	0.471358	0.499285
CLCA1	ENSG00000016490	protein_coding	-0.37574	NA	0	NA	0.0173588	NA
CLCA4	ENSG00000016602	protein_coding	-0.219775	NA	0	NA	0.173325	NA
GLT8D1	ENSG00000016864	protein_coding	0.0532439	0.468598	0.0515926	0.696908	0.00165125	0.992997
ATP2C1	ENSG00000017260	protein_coding	-0.422483	4.92271e-10	-0.259214	0.0265875	-0.163269	0.22051
IGF1	ENSG00000017427	protein_coding	-0.604464	0.0010202	0.524878	0.0975107	-1.12934	6.84645e-05
SLC38A5	ENSG00000017483	protein_coding	-0.444442	0.216044	0.566122	0.332934	-1.01056	0.0628892
RALBP1	ENSG00000017797	protein_coding	-0.239445	6.94423e-05	-0.18771	0.070935	-0.0517353	0.715832
RUFY3	ENSG00000018189	protein_coding	-0.0849615	0.465651	-0.127499	0.517198	0.0425379	0.869713
CNTN1	ENSG00000018236	protein_coding	0.450018	0.0617856	0.440281	0.292909	0.00973708	0.988708
SLC11A1	ENSG00000018280	protein_coding	0.695736	0.0240209	2.44714	3.93604e-08	-1.7514	8.71374e-05
WWTR1	ENSG00000018408	protein_coding	0.229073	0.0868012	0.563764	0.0051235	-0.33469	0.14308
AGPS	ENSG00000018510	protein_coding	0.133334	0.157828	0.254318	0.0868109	-0.120985	0.507822
ZNF806	ENSG00000018607	transcribed_unprocessed_pseudogene	-0.136583	NA	1.17398	NA	-1.31057	NA
CXorf56	ENSG00000018610	protein_coding	-0.116414	0.243808	-0.114615	0.520078	-0.00179929	0.994706
ATP1A2	ENSG00000018625	protein_coding	0.174855	0.134647	0.0803049	0.732106	0.0945498	0.705441
TTC27	ENSG00000018699	protein_coding	-0.086907	0.325197	0.0697763	0.669595	-0.156683	0.294341
ZNF582	ENSG00000018869	protein_coding	0.829631	4.54554e-10	0.549746	0.0110551	0.279885	0.246208
VSIG2	ENSG00000019102	protein_coding	-0.204412	0.582221	-0.448022	0.459656	0.243609	0.738529
PHLDB1	ENSG00000019144	protein_coding	-0.222273	0.0119016	-0.375625	0.00720036	0.153352	0.374329
MARCO	ENSG00000019169	protein_coding	0.821111	0.04201	0.676523	0.349673	0.144587	0.88595
CYP24A1	ENSG00000019186	protein_coding	-0.141789	NA	0	NA	0.25131	NA
PRDM11	ENSG00000019485	protein_coding	0.0117995	0.924191	0.183078	0.259302	-0.171279	0.320336
SYT13	ENSG00000019505	protein_coding	-0.924319	0.0715484	-0.349565	0.738761	-0.574754	0.58593
SNAI2	ENSG00000019549	protein_coding	1.07085	2.08571e-11	0.993519	0.000104393	0.0773268	0.852706
CD74	ENSG00000019582	protein_coding	0.123199	0.493775	0.17021	0.581403	-0.0470108	0.908958
HGF	ENSG00000019991	protein_coding	1.32708	9.00545e-08	1.52692	7.81736e-05	-0.199845	0.722573
ZRANB1	ENSG00000019995	protein_coding	-0.545791	1.4127e-10	-0.160828	0.331757	-0.384963	0.00901918
NCDN	ENSG00000020129	protein_coding	-0.124153	0.191583	-0.0341574	0.862149	-0.0899955	0.63586
ADGRA2	ENSG00000020181	protein_coding	0.575473	0.000107581	0.724457	0.00248167	-0.148984	0.657999
CCT8L1P	ENSG00000020219	processed_pseudogene	0.718146	0.381877	-0.129096	0.943454	0.847242	NA
ZFP64	ENSG00000020256	protein_coding	-0.253965	0.0138184	-0.408955	0.0131028	0.154991	0.456932
MNAT1	ENSG00000020426	protein_coding	-0.14294	0.0689696	-0.0290515	0.864464	-0.113889	0.456857
SAMD4A	ENSG00000020577	protein_coding	-0.608592	7.72291e-07	-0.522974	0.0112466	-0.085618	0.781536
RUNX3	ENSG00000020633	protein_coding	0.295033	0.210262	-0.455673	0.247107	0.750706	0.0445261
MRE11	ENSG00000020922	protein_coding	0.38937	1.20689e-07	0.213094	0.100858	0.176276	0.207765
PLEKHB1	ENSG00000021300	protein_coding	-1.12327	2.98897e-12	-0.561559	0.0462782	-0.561715	0.0563113
SERPINB1	ENSG00000021355	protein_coding	0.294858	0.01334	0.929688	1.60324e-07	-0.63483	0.000502906
CYP3A43	ENSG00000021461	protein_coding	-0.730058	0.168257	-0.634749	0.515688	-0.0953093	0.945364
SLC7A9	ENSG00000021488	protein_coding	1.6119	0.0110457	1.12218	0.264009	0.489718	0.633873
SPAST	ENSG00000021574	protein_coding	-0.0416418	0.638353	-0.085076	0.555874	0.0434342	0.80473
NRXN3	ENSG00000021645	protein_coding	2.07678	1.42911e-08	1.60593	0.00591501	0.470855	0.522095
OSBPL5	ENSG00000021762	protein_coding	0.168993	0.0909086	0.192412	0.257931	-0.0234189	0.927112
AQR	ENSG00000021776	protein_coding	0.430363	1.81012e-09	0.459666	5.89342e-05	-0.0293032	0.877826
CPS1	ENSG00000021826	protein_coding	0.536293	0.028279	0.481871	0.257012	0.0544218	0.932142
C8B	ENSG00000021852	protein_coding	NA	NA	NA	NA	NA	NA
FHL1	ENSG00000022267	protein_coding	-0.450047	0.000105135	-0.570733	0.00231813	0.120686	0.646361
RTF2	ENSG00000022277	protein_coding	-0.305269	3.85127e-11	-0.173268	0.0299188	-0.132001	0.130552
GABRA1	ENSG00000022355	protein_coding	0.291557	NA	-0.585454	NA	0.877011	NA
NLRP2	ENSG00000022556	protein_coding	0.692712	0.44167	-0.711208	0.686689	1.40392	NA
SLC45A4	ENSG00000022567	protein_coding	-0.122714	0.356728	0.274106	0.182039	-0.39682	0.0465465
RNF10	ENSG00000022840	protein_coding	-0.895019	8.41396e-24	-0.668826	3.43734e-06	-0.226193	0.194473
ZNF839	ENSG00000022976	protein_coding	-0.418747	5.39292e-07	-0.527866	8.55152e-05	0.109119	0.557749
ZDHHC6	ENSG00000023041	protein_coding	0.0479791	0.532394	0.120268	0.311194	-0.0722892	0.604716
GRAMD1B	ENSG00000023171	protein_coding	-0.253277	0.309711	-0.858578	0.0181617	0.605301	0.132491
RNH1	ENSG00000023191	protein_coding	-0.0863281	0.307926	-0.0405768	0.808991	-0.0457513	0.803934
NDUFS1	ENSG00000023228	protein_coding	-0.56316	1.27143e-07	-0.150542	0.486854	-0.412618	0.0285864
RB1CC1	ENSG00000023287	protein_coding	0.112088	0.280609	0.300958	0.0535534	-0.18887	0.291287
ERP44	ENSG00000023318	protein_coding	-0.120997	0.0249289	0.164365	0.0598074	-0.285362	0.000426021
ALAS1	ENSG00000023330	protein_coding	-0.921942	5.09021e-08	-0.529928	0.0757772	-0.392014	0.237543
BIRC3	ENSG00000023445	protein_coding	0.459538	0.0083993	0.815362	0.00262945	-0.355823	0.273222
AKAP11	ENSG00000023516	protein_coding	0.39383	1.54759e-05	0.451106	0.0022217	-0.0572761	0.801212
GLRX2	ENSG00000023572	protein_coding	-0.444636	6.52263e-05	-0.229364	0.268724	-0.215272	0.332723
SNAPC1	ENSG00000023608	protein_coding	-0.092404	0.532352	0.0673867	0.807154	-0.159791	0.544502
DERA	ENSG00000023697	protein_coding	-0.365821	8.57024e-06	-0.0878111	0.611075	-0.27801	0.0583733
STRAP	ENSG00000023734	protein_coding	-0.487973	2.03205e-12	-0.168812	0.193327	-0.31916	0.00787799
ABCC2	ENSG00000023839	protein_coding	1.45075	5.98904e-11	0.687362	0.0766906	0.763387	0.0489674
DEF6	ENSG00000023892	protein_coding	0.55383	0.0140223	0.947615	0.00544034	-0.393785	0.331301
PLEKHO1	ENSG00000023902	protein_coding	-0.670338	3.78964e-07	-0.528567	0.0179953	-0.141771	0.638862
GCLM	ENSG00000023909	protein_coding	-0.0354293	0.849039	0.168593	0.548088	-0.204023	0.486027
UBR2	ENSG00000024048	protein_coding	-0.132747	0.057986	-0.0847693	0.521228	-0.0479774	0.763521
EHD2	ENSG00000024422	protein_coding	0.1344	0.472227	0.231197	0.454315	-0.096797	0.804179
DEPDC1	ENSG00000024526	protein_coding	0.61191	0.0273987	0.303557	0.56092	0.308353	0.565792
CCDC28A	ENSG00000024862	protein_coding	0.0918947	0.278207	-0.0657865	0.680296	0.157681	0.272159
RRAGD	ENSG00000025039	protein_coding	-0.511032	4.28832e-10	-0.368493	0.00748091	-0.142539	0.409324
HSF2	ENSG00000025156	protein_coding	-0.145637	0.420696	0.353683	0.206604	-0.499321	0.0683879
PHF20	ENSG00000025293	protein_coding	0.0546953	0.584471	-0.0482537	0.793172	0.102949	0.565488
HSD17B6	ENSG00000025423	protein_coding	0.880496	0.116893	0.547995	0.592793	0.332501	0.773448
NR1H3	ENSG00000025434	protein_coding	0.445892	0.000763544	0.450489	0.0411893	-0.00459741	0.990776
TYMP	ENSG00000025708	protein_coding	0.267573	0.119312	0.385211	0.171774	-0.117638	0.754246
NCAPH2	ENSG00000025770	protein_coding	-0.00105444	0.992408	-0.195262	0.205728	0.194208	0.231615
TOMM34	ENSG00000025772	protein_coding	-0.140108	0.18328	-0.0235462	0.916863	-0.116561	0.575073
SEC63	ENSG00000025796	protein_coding	0.275522	1.30573e-07	0.299689	0.000361059	-0.0241678	0.860954
KPNA6	ENSG00000025800	protein_coding	-0.291526	2.52944e-08	-0.417	5.81842e-07	0.125473	0.220186
VIM	ENSG00000026025	protein_coding	1.28291	7.25433e-10	1.26657	0.000187658	0.016334	0.980398
RTEL1-TNFRSF6B	ENSG00000026036	protein_coding	0.981294	0.000326973	0.199119	0.737575	0.782175	0.0959861
FAS	ENSG00000026103	protein_coding	0.22319	0.345492	0.182972	0.676688	0.0402184	0.94457
RNASET2	ENSG00000026297	protein_coding	0.0683127	0.64967	0.218752	0.331485	-0.150439	0.560286
CD44	ENSG00000026508	protein_coding	0.813862	9.59123e-06	0.732036	0.0175533	0.0818263	0.867325
KCNG1	ENSG00000026559	protein_coding	1.81694	0.0235114	1.62264	0.189795	0.194297	0.906136
AGPAT4	ENSG00000026652	protein_coding	0.484151	0.000158007	0.511113	0.0127193	-0.0269619	0.936811
SLAMF7	ENSG00000026751	protein_coding	0.682289	0.0423396	-0.461968	0.474274	1.14426	0.0435293
BTN3A1	ENSG00000026950	protein_coding	0.173027	0.102659	0.0753378	0.723374	0.0976894	0.657652
MIPEP	ENSG00000027001	protein_coding	-0.454542	1.77094e-05	-0.0819709	0.725025	-0.372571	0.0468555
PRKCH	ENSG00000027075	protein_coding	-0.178302	0.153299	0.230692	0.272225	-0.408994	0.0383373
INSRR	ENSG00000027644	protein_coding	1.11698	0.0673691	1.46051	0.088638	-0.343532	0.736186
IFNGR1	ENSG00000027697	protein_coding	0.221851	0.012377	0.813072	5.21159e-10	-0.591222	5.92145e-06
B4GALT7	ENSG00000027847	protein_coding	-0.318964	2.05508e-08	-0.314542	0.000702613	-0.00442189	0.980398
SH2D2A	ENSG00000027869	protein_coding	0.20526	0.514786	-0.0885768	0.884099	0.293837	0.604771
VRK2	ENSG00000028116	protein_coding	-0.140592	0.0999644	0.152171	0.301756	-0.292763	0.0314247
TNFRSF1B	ENSG00000028137	protein_coding	0.192385	0.191615	0.400799	0.0793007	-0.208414	0.446935
VEZT	ENSG00000028203	protein_coding	-0.236279	6.95031e-05	-0.17266	0.0964456	-0.0636184	0.635064
POU2F2	ENSG00000028277	protein_coding	0.375243	0.047021	-0.273943	0.436682	0.649186	0.0370485
BRD9	ENSG00000028310	protein_coding	-0.120747	0.00683391	-0.247767	0.000324883	0.12702	0.106245
SNX1	ENSG00000028528	protein_coding	0.408071	1.92374e-08	0.173934	0.196514	0.234137	0.0772243
TBPL1	ENSG00000028839	protein_coding	0.158962	0.0529501	0.350553	0.00418977	-0.191591	0.166713
ARNTL2	ENSG00000029153	protein_coding	1.70851	2.62586e-08	1.45694	0.00183888	0.251566	0.683623
BCLAF1	ENSG00000029363	protein_coding	0.316184	0.00019103	0.338473	0.0158163	-0.0222888	0.925116
SLC39A9	ENSG00000029364	protein_coding	-0.0561605	0.388271	-0.00285337	0.984416	-0.0533072	0.672194
ANK1	ENSG00000029534	protein_coding	-0.901284	5.93201e-14	-0.54951	0.00671698	-0.351774	0.121677
IBSP	ENSG00000029559	protein_coding	-0.500537	0.584939	1.66485	0.217896	-2.16539	0.107277
TFB1M	ENSG00000029639	protein_coding	0.0116109	0.909507	-0.116575	0.411236	0.128186	0.385219
RABEP1	ENSG00000029725	protein_coding	-0.429861	1.03563e-08	-0.242086	0.0667904	-0.187775	0.196923
HMGB3	ENSG00000029993	protein_coding	-0.276532	0.19611	0.466002	0.174396	-0.742534	0.0230185
NUP160	ENSG00000030066	protein_coding	0.304277	0.000253299	0.246226	0.0859822	0.0580504	0.771874
BAK1	ENSG00000030110	protein_coding	-1.12166	1.31101e-14	-0.640527	0.00957467	-0.481138	0.0741406
MUSK	ENSG00000030304	protein_coding	1.05655	0.00221415	1.61895	0.0029197	-0.562404	0.413708
IKZF2	ENSG00000030419	protein_coding	0.356686	0.0483856	0.649045	0.0220862	-0.292358	0.398609
GRN	ENSG00000030582	protein_coding	-0.174183	0.0151164	-0.0874106	0.530144	-0.0867722	0.566778
FAM13B	ENSG00000031003	protein_coding	0.551557	7.42363e-08	0.451511	0.00803084	0.100046	0.672104
ARHGAP31	ENSG00000031081	protein_coding	0.356363	0.0189999	0.924592	5.25053e-05	-0.568229	0.0222105
CENPQ	ENSG00000031691	protein_coding	0.264994	0.0260333	0.185666	0.395307	0.0793282	0.77204
SARS1	ENSG00000031698	protein_coding	-0.298181	4.97536e-07	-0.239878	0.0166152	-0.0583038	0.673055
RANBP3	ENSG00000031823	protein_coding	-0.16011	0.000912689	-0.31444	2.9169e-05	0.15433	0.0696942
ARID4A	ENSG00000032219	protein_coding	0.36096	2.23678e-06	0.225709	0.0925609	0.135251	0.384825
EIPR1	ENSG00000032389	protein_coding	-0.627355	5.19008e-09	-0.313565	0.102828	-0.313791	0.119164
PNPLA6	ENSG00000032444	protein_coding	-0.701761	1.5235e-13	-0.565003	0.000289959	-0.136758	0.517631
IFT88	ENSG00000032742	protein_coding	0.500802	3.13521e-06	0.215798	0.285052	0.285005	0.151515
ALG1	ENSG00000033011	protein_coding	-0.192258	0.0130921	-0.19232	0.146785	6.2221e-05	0.999624
ZCCHC8	ENSG00000033030	protein_coding	0.180444	0.0187314	0.175296	0.185841	0.00514773	0.982288
ABCF2	ENSG00000033050	protein_coding	-0.197401	0.0268536	-0.0903694	0.609621	-0.107032	0.565797
CHPF2	ENSG00000033100	protein_coding	0.404231	3.47624e-05	0.519256	0.000783857	-0.115025	0.587337
LRRC7	ENSG00000033122	protein_coding	0.324063	0.28531	-0.723146	0.127042	1.04721	0.0230185
FUT8	ENSG00000033170	protein_coding	0.50839	7.19245e-09	0.638102	2.59043e-06	-0.129712	0.464814
UBA6	ENSG00000033178	protein_coding	0.339049	0.00108068	0.268229	0.139088	0.0708208	0.776071
GAB2	ENSG00000033327	protein_coding	-0.230035	0.275134	-0.362495	0.298447	0.13246	0.769781
ATP6V0A1	ENSG00000033627	protein_coding	0.0221053	0.870307	-0.0315867	0.892558	0.053692	0.832545
PIAS1	ENSG00000033800	protein_coding	0.227201	0.0021363	0.279453	0.0208317	-0.0522523	0.766533
SLC4A7	ENSG00000033867	protein_coding	-0.0110647	0.96712	0.430451	0.209133	-0.441516	0.21882
APBA2	ENSG00000034053	protein_coding	0.750374	0.118551	0.342737	0.713542	0.407638	0.663138
MAP2K3	ENSG00000034152	protein_coding	-0.756556	1.27322e-14	-0.736225	3.48221e-06	-0.0203313	0.943933
EFCAB1	ENSG00000034239	protein_coding	0.668792	0.199878	0.0593103	0.959092	0.609481	0.517733
TMSB10	ENSG00000034510	protein_coding	0.18984	0.162246	0.380527	0.0730874	-0.190686	0.459257
ASTE1	ENSG00000034533	protein_coding	0.605224	3.64936e-08	0.267059	0.180511	0.338164	0.081172
RNF19A	ENSG00000034677	protein_coding	0.215892	0.000275445	0.446439	1.13664e-06	-0.230547	0.0217425
PEX3	ENSG00000034693	protein_coding	-0.0844191	0.188627	0.0598859	0.614051	-0.144305	0.172109
GABARAPL2	ENSG00000034713	protein_coding	-0.158646	0.0169333	-0.170463	0.13128	0.0118164	0.948859
MYOC	ENSG00000034971	protein_coding	1.72495	1.69938e-10	1.28723	0.00431533	0.43772	0.44867
SH3YL1	ENSG00000035115	protein_coding	0.344762	0.00413623	0.0140687	0.961788	0.330693	0.122177
FAM136A	ENSG00000035141	protein_coding	-0.70904	6.74957e-15	-0.472551	0.00180793	-0.236489	0.182229
VCL	ENSG00000035403	protein_coding	0.0833684	0.524986	0.511956	0.00367012	-0.428588	0.0215427
DEPDC1B	ENSG00000035499	protein_coding	1.53367	0.0356229	1.02508	0.402562	0.508589	NA
DAPK2	ENSG00000035664	protein_coding	0.302494	0.0127974	0.374363	0.0624327	-0.0718689	0.805387
NSMAF	ENSG00000035681	protein_coding	-0.383132	9.12225e-08	-0.15855	0.237486	-0.224582	0.0876776
ADSS2	ENSG00000035687	protein_coding	0.343687	0.00191014	0.451292	0.010891	-0.107605	0.657122
STAP1	ENSG00000035720	protein_coding	1.84504	0.000208468	1.35401	0.0758847	0.491032	0.555952
TIMP2	ENSG00000035862	protein_coding	0.678883	0.000104328	0.599579	0.0435203	0.0793046	0.863205
RFC1	ENSG00000035928	protein_coding	0.022841	0.785069	0.160446	0.16022	-0.137605	0.264136
TBC1D23	ENSG00000036054	protein_coding	0.168509	0.107156	-0.0769972	0.713486	0.245507	0.17354
CUL3	ENSG00000036257	protein_coding	-0.285398	2.34746e-05	-0.127712	0.319861	-0.157686	0.225274
MYOM2	ENSG00000036448	protein_coding	0.649008	0.000259988	0.311514	0.356446	0.337494	0.340368
OTC	ENSG00000036473	protein_coding	3.5565	0.000445913	2.93803	0.0682579	0.618473	0.769669
CYP46A1	ENSG00000036530	protein_coding	-0.1337	0.372657	-0.27888	0.240616	0.14518	0.612838
ZZZ3	ENSG00000036549	protein_coding	0.140651	0.0189737	0.106604	0.324312	0.0340469	0.810651
SLC18A1	ENSG00000036565	protein_coding	-0.0638057	NA	0	NA	0.329294	NA
USP2	ENSG00000036672	protein_coding	-0.511873	1.70875e-05	-0.536035	0.00622485	0.0241613	0.94349
CASR	ENSG00000036828	protein_coding	0.17706	NA	-0.365615	NA	0.542675	NA
TUBG2	ENSG00000037042	protein_coding	0.0269101	0.862299	-0.00475608	0.987736	0.0316662	0.919805
RPL26L1	ENSG00000037241	protein_coding	-0.296331	0.000985841	-0.167907	0.315221	-0.128424	0.494901
FLT4	ENSG00000037280	protein_coding	0.0561862	0.765824	0.554635	0.0206709	-0.498449	0.0477784
NSUN2	ENSG00000037474	protein_coding	-0.0944448	0.14327	-0.0443833	0.730413	-0.0500614	0.716595
FBXO42	ENSG00000037637	protein_coding	-0.0222881	0.777852	0.0383247	0.777633	-0.0606127	0.657652
MFAP3	ENSG00000037749	protein_coding	-0.235512	0.0145602	-0.000937314	0.996777	-0.234574	0.174663
MRI1	ENSG00000037757	protein_coding	0.167365	0.197956	-0.0289446	0.916962	0.19631	0.410863
METTL1	ENSG00000037897	protein_coding	0.0584015	0.776732	0.0412163	0.912109	0.0171852	0.97173
HOXC8	ENSG00000037965	protein_coding	-0.127384	0.294568	-0.304483	0.102466	0.177099	0.419832
AGA	ENSG00000038002	protein_coding	-0.281549	0.00215564	-0.487313	0.000761655	0.205764	0.236612
PI4K2B	ENSG00000038210	protein_coding	0.88685	1.50208e-14	0.805025	1.00205e-05	0.0818254	0.76732
BOD1L1	ENSG00000038219	protein_coding	0.417277	8.75409e-09	0.385294	0.00116268	0.0319831	0.870006
MAT2B	ENSG00000038274	protein_coding	-0.213979	0.000182751	-0.326859	0.000316514	0.11288	0.317164
TLL1	ENSG00000038295	protein_coding	1.33049	4.18269e-06	1.20426	0.00987461	0.126237	0.862039
EDC4	ENSG00000038358	protein_coding	0.12921	0.214441	0.144962	0.422312	-0.0157525	0.953073
TRIO	ENSG00000038382	protein_coding	0.110881	0.262042	0.0511572	0.795184	0.0597238	0.78087
VCAN	ENSG00000038427	protein_coding	0.734669	0.000104874	0.914158	0.00274792	-0.179488	0.678841
CLEC16A	ENSG00000038532	protein_coding	-0.34503	1.61111e-08	-0.132812	0.246849	-0.212219	0.0531429
MSR1	ENSG00000038945	protein_coding	0.935307	0.000119729	0.592614	0.17002	0.342693	0.496822
CDH1	ENSG00000039068	protein_coding	-0.176997	0.868854	-0.435839	0.811763	0.258842	NA
MTREX	ENSG00000039123	protein_coding	0.0878865	0.297787	0.147314	0.286144	-0.0594271	0.735591
DNAH5	ENSG00000039139	protein_coding	1.48314	0.00148361	0.26335	0.797813	1.21979	0.116522
ZFYVE16	ENSG00000039319	protein_coding	0.369638	6.52484e-05	0.408556	0.00693448	-0.0389175	0.87337
RIPOR1	ENSG00000039523	protein_coding	-0.139107	0.0593284	-0.0494116	0.746746	-0.0896955	0.551399
C6	ENSG00000039537	protein_coding	2.56342	8.18347e-15	3.03028	2.16605e-09	-0.466856	0.492032
RAI14	ENSG00000039560	protein_coding	0.634956	0.000963522	0.91756	0.00241968	-0.282604	0.46899
SOX30	ENSG00000039600	protein_coding	1.21648	0.126101	0.390723	NA	0.825758	NA
PNKP	ENSG00000039650	protein_coding	-0.163024	0.02343	-0.246508	0.0333045	0.0834849	0.581084
BEST2	ENSG00000039987	protein_coding	-0.093987	NA	0.949808	NA	-1.04379	NA
PHLPP2	ENSG00000040199	protein_coding	0.652816	1.08152e-07	0.902032	2.42977e-06	-0.249215	0.291153
SPDL1	ENSG00000040275	protein_coding	0.0503842	0.691842	-0.0201623	0.934223	0.0705466	0.769388
STAU2	ENSG00000040341	protein_coding	-0.492679	1.74666e-10	-0.143958	0.339218	-0.348721	0.0091164
SLC66A1	ENSG00000040487	protein_coding	-0.119015	0.173217	-0.0993936	0.529377	-0.0196217	0.928357
CTNS	ENSG00000040531	protein_coding	-0.452287	0.000376802	-0.251454	0.287476	-0.200833	0.44448
RTN4R	ENSG00000040608	protein_coding	0.609287	0.0152602	-0.0382082	0.948882	0.647495	0.136407
PHF23	ENSG00000040633	protein_coding	-0.260405	0.0021502	-0.371201	0.0064812	0.110795	0.541153
CDH10	ENSG00000040731	protein_coding	1.37368	NA	0.0191015	NA	1.35458	NA
INPP4A	ENSG00000040933	protein_coding	-0.085328	0.289076	-0.0478248	0.760546	-0.0375032	0.834373
RAB27B	ENSG00000041353	protein_coding	1.44242	1.58467e-06	1.37172	0.00231696	0.0707043	0.920739
PSMA4	ENSG00000041357	protein_coding	-0.139221	0.115048	-0.14581	0.344475	0.00658884	0.979177
MYO16	ENSG00000041515	protein_coding	1.83739	0.000181695	2.46068	0.0011255	-0.623293	0.527545
LSG1	ENSG00000041802	protein_coding	-0.133308	0.0186319	-0.0230382	0.853206	-0.11027	0.297619
PARP3	ENSG00000041880	protein_coding	-0.587759	5.29362e-11	-0.262981	0.101798	-0.324779	0.0445445
TNC	ENSG00000041982	protein_coding	2.94364	4.81451e-09	2.517	0.00231696	0.426638	0.723318
THAP3	ENSG00000041988	protein_coding	0.0172681	0.844361	-0.349784	0.000906319	0.367052	0.000466842
RIPOR3	ENSG00000042062	protein_coding	0.18275	0.198326	0.482481	0.0220862	-0.299731	0.20892
TDP1	ENSG00000042088	protein_coding	0.271159	0.0260957	-0.0361479	0.894067	0.307307	0.145767
AIFM2	ENSG00000042286	protein_coding	0.106177	0.429099	0.135318	0.558616	-0.0291407	0.926779
C2orf83	ENSG00000042304	protein_coding	-0.100192	NA	-0.585454	NA	0.485262	NA
SPATA7	ENSG00000042317	protein_coding	-0.311031	0.000619109	-0.152464	0.374951	-0.158567	0.381276
MED17	ENSG00000042429	protein_coding	0.0449339	0.736113	0.00999535	0.969416	0.0349386	0.896875
RETSAT	ENSG00000042445	protein_coding	0.340349	0.0894584	0.691215	0.0263828	-0.350866	0.344418
CAPG	ENSG00000042493	protein_coding	0.621255	0.0137331	0.546081	0.216757	0.0751738	0.909326
AP2S1	ENSG00000042753	protein_coding	-0.410009	1.67266e-10	-0.295646	0.00600843	-0.114363	0.395605
USH2A	ENSG00000042781	protein_coding	1.04567	0.224752	0.282144	NA	0.763531	NA
ZPBP	ENSG00000042813	protein_coding	-0.375743	NA	0.0190888	NA	-0.394832	NA
TG	ENSG00000042832	protein_coding	1.52496	0.00168298	2.10202	0.00108772	-0.577059	0.400929
ADAM28	ENSG00000042980	protein_coding	0.193011	0.62765	0.134821	0.852075	0.0581897	0.947175
BARX2	ENSG00000043039	protein_coding	2.15809	0.034285	-0.777814	0.725937	2.93591	NA
DCUN1D1	ENSG00000043093	protein_coding	0.185534	0.192097	0.633614	0.00205795	-0.44808	0.0458284
JADE2	ENSG00000043143	protein_coding	0.551059	3.89253e-06	0.291756	0.180052	0.259304	0.26685
ZIC2	ENSG00000043355	protein_coding	1.54287	0.109422	0.238941	NA	1.30393	NA
LCP2	ENSG00000043462	protein_coding	0.367163	0.0645196	0.935982	0.00142289	-0.568819	0.0794763
TRIT1	ENSG00000043514	protein_coding	0.0745969	0.49588	0.205757	0.211038	-0.13116	0.490129
ADRB1	ENSG00000043591	protein_coding	0.806326	0.0328601	0.658939	0.321872	0.147386	0.871433
GUCA2B	ENSG00000044012	protein_coding	-0.297757	NA	0	NA	0.095342	NA
CUL7	ENSG00000044090	protein_coding	-0.118299	0.323622	-0.235803	0.216191	0.117504	0.615092
CTNNA1	ENSG00000044115	protein_coding	0.350237	3.41903e-08	0.294363	0.00525443	0.055874	0.714046
PHKA2	ENSG00000044446	protein_coding	0.241643	0.0271285	0.27926	0.12919	-0.0376167	0.89229
CNTLN	ENSG00000044459	protein_coding	0.379958	0.00148248	0.586093	0.00167759	-0.206135	0.37339
EPHA3	ENSG00000044524	protein_coding	0.704077	0.010859	0.7891	0.0872866	-0.0850233	0.90646
HSPA5	ENSG00000044574	protein_coding	-0.145786	0.179351	0.20967	0.244958	-0.355456	0.0378691
DSG2	ENSG00000046604	protein_coding	0.797379	7.47939e-05	1.15767	0.000257758	-0.360296	0.366149
GEMIN8	ENSG00000046647	protein_coding	0.181836	0.0544358	0.142195	0.401267	0.0396412	0.861071
OFD1	ENSG00000046651	protein_coding	0.543929	4.17724e-09	0.490648	0.00104813	0.0532817	0.818241
GPM6B	ENSG00000046653	protein_coding	0.368848	0.105686	0.173443	0.701515	0.195405	0.683526
MAGEC2	ENSG00000046774	protein_coding	0	NA	0.0190895	NA	-0.472816	NA
PREX2	ENSG00000046889	protein_coding	0.33474	0.0046978	0.443853	0.0204269	-0.109113	0.677741
WDR37	ENSG00000047056	protein_coding	-0.381317	4.05803e-08	-0.368272	0.00121924	-0.0130451	0.948972
YTHDC2	ENSG00000047188	protein_coding	0.00674436	0.94846	0.0429077	0.796732	-0.0361634	0.849434
CTPS2	ENSG00000047230	protein_coding	0.271988	2.36761e-05	0.104117	0.400489	0.167871	0.151075
ATP6V1H	ENSG00000047249	protein_coding	-0.144335	0.0104595	-0.0431375	0.715568	-0.101198	0.351944
POLR2B	ENSG00000047315	protein_coding	-0.143406	0.0430043	-0.120327	0.344475	-0.0230793	0.898524
FAM214A	ENSG00000047346	protein_coding	0.137155	0.336023	0.443346	0.0333913	-0.306191	0.189821
ARAP2	ENSG00000047365	protein_coding	1.14511	2.14468e-09	1.26878	1.21946e-05	-0.123662	0.772953
TPR	ENSG00000047410	protein_coding	0.439536	1.34065e-10	0.439306	7.27193e-05	0.000230414	0.999018
CP	ENSG00000047457	protein_coding	3.12951	1.73636e-17	1.99571	0.000638221	1.13381	0.0706681
KIAA0556	ENSG00000047578	protein_coding	0.221438	0.0170592	0.301837	0.0399743	-0.0803992	0.680361
DTNBP1	ENSG00000047579	protein_coding	-0.676619	1.99636e-09	-0.79263	1.32186e-05	0.116012	0.660596
XK	ENSG00000047597	protein_coding	0.0612736	0.741378	0.219226	0.436204	-0.157953	0.625608
ANO2	ENSG00000047617	protein_coding	0.424508	0.0309629	0.614472	0.0450228	-0.189963	0.6309
C12orf4	ENSG00000047621	protein_coding	-0.173223	0.00609486	-0.00779618	0.959216	-0.165426	0.14281
SCML1	ENSG00000047634	protein_coding	0.217279	0.0898957	0.297057	0.161182	-0.0797779	0.784638
WWC3	ENSG00000047644	protein_coding	0.320028	0.000872742	0.550164	0.000236854	-0.230136	0.194473
ARHGAP6	ENSG00000047648	protein_coding	-0.522577	0.000189918	-0.421472	0.082163	-0.101105	0.766533
FAM184B	ENSG00000047662	protein_coding	1.42943	0.000199511	1.09963	0.10057	0.3298	0.714771
MAP4	ENSG00000047849	protein_coding	-0.0418216	0.71051	-0.018129	0.933361	-0.0236926	0.9239
GOPC	ENSG00000047932	protein_coding	0.257352	0.000105072	0.0660593	0.636323	0.191292	0.112385
ROS1	ENSG00000047936	protein_coding	-0.452084	0.572601	0.310317	0.819225	-0.762401	NA
USP28	ENSG00000048028	protein_coding	-0.31538	0.010445	-0.343234	0.0991388	0.027854	0.93399
HDAC9	ENSG00000048052	protein_coding	-0.5831	0.0013341	-0.450333	0.160833	-0.132767	0.759589
TSPAN17	ENSG00000048140	protein_coding	-0.836955	2.54153e-17	-0.774407	1.25537e-06	-0.0625478	0.806561
NOP16	ENSG00000048162	protein_coding	-0.508038	1.3052e-05	-0.0904332	0.724869	-0.417605	0.0427431
CC2D2A	ENSG00000048342	protein_coding	0.184708	0.292514	0.4337	0.104662	-0.248992	0.427536
RRM2B	ENSG00000048392	protein_coding	-0.047306	0.774234	-0.113527	0.675809	0.0662212	0.83855
ZNF800	ENSG00000048405	protein_coding	0.352794	4.42968e-06	0.635533	6.21088e-08	-0.282739	0.0285309
TNFRSF17	ENSG00000048462	protein_coding	1.54365	0.0471519	0.045059	0.981832	1.49859	0.278345
SNX29	ENSG00000048471	protein_coding	0.0783122	0.34988	0.166628	0.203023	-0.0883163	0.574621
LMO3	ENSG00000048540	protein_coding	3.97047	9.28145e-26	3.39487	5.26347e-10	0.575603	0.379705
MRPS10	ENSG00000048544	protein_coding	-0.412833	7.37313e-11	-0.206707	0.0645948	-0.206126	0.0773139
GUCA1A	ENSG00000048545	protein_coding	NA	NA	NA	NA	NA	NA
RSF1	ENSG00000048649	protein_coding	0.301517	2.45192e-05	0.347806	0.00266761	-0.0462892	0.794192
VPS13D	ENSG00000048707	protein_coding	-0.0227766	0.864643	0.119016	0.553788	-0.141793	0.500351
CELF2	ENSG00000048740	protein_coding	0.93781	5.48587e-14	0.872207	1.53602e-05	0.0656036	0.843082
FAM120A	ENSG00000048828	protein_coding	-0.269985	0.000101321	-0.140161	0.279655	-0.129825	0.351264
R3HDM1	ENSG00000048991	protein_coding	-0.506343	1.10798e-08	-0.417196	0.0047059	-0.0891473	0.666851
COL9A2	ENSG00000049089	protein_coding	1.06182	0.00373476	1.36974	0.0116972	-0.307922	0.658701
KITLG	ENSG00000049130	protein_coding	0.21594	0.149628	0.599991	0.00686069	-0.384051	0.12167
ERCC8	ENSG00000049167	protein_coding	-0.198312	0.0177236	-0.106145	0.506035	-0.0921675	0.60135
ADAMTS6	ENSG00000049192	protein_coding	0.684304	0.0117981	0.615129	0.162303	0.0691751	0.913062
H6PD	ENSG00000049239	protein_coding	-0.0980109	0.65191	-0.132886	0.726817	0.0348753	0.943612
VAMP3	ENSG00000049245	protein_coding	-0.173306	0.00162781	-0.180035	0.051124	0.00672879	0.967705
PER3	ENSG00000049246	protein_coding	0.289948	0.155636	-0.283908	0.43305	0.573855	0.0858658
UTS2	ENSG00000049247	protein_coding	-0.921411	0.280311	-0.852126	NA	-0.0692842	NA
TNFRSF9	ENSG00000049249	protein_coding	0.26089	0.688945	1.37071	0.0713844	-1.10982	0.133623
EPN3	ENSG00000049283	protein_coding	-0.214746	0.842862	-0.0308282	0.988659	-0.183918	NA
LTBP1	ENSG00000049323	protein_coding	0.350331	0.00409704	0.305791	0.150031	0.0445404	0.888336
RCN1	ENSG00000049449	protein_coding	0.0362833	0.811302	0.163847	0.471457	-0.127563	0.620271
ELN	ENSG00000049540	protein_coding	2.13421	1.81971e-16	2.3585	9.86618e-09	-0.224293	0.72071
RFC2	ENSG00000049541	protein_coding	0.0895904	0.198963	-0.0953241	0.434539	0.184915	0.100714
ARID1B	ENSG00000049618	protein_coding	-0.108125	0.161025	-0.112333	0.407015	0.00420884	0.984909
CLPTM1L	ENSG00000049656	protein_coding	-0.0651619	0.350547	0.0651264	0.601469	-0.130288	0.260822
NEDD4L	ENSG00000049759	protein_coding	-0.19236	0.125868	-0.20564	0.3473	0.0132805	0.970128
FOXP3	ENSG00000049768	protein_coding	0.146456	0.848496	0.378964	0.746947	-0.232508	0.860049
PPP1R3F	ENSG00000049769	protein_coding	-0.495744	1.01752e-13	-0.422291	0.000104117	-0.0734532	0.635363
HEXB	ENSG00000049860	protein_coding	0.0538099	0.678118	0.28642	0.111837	-0.23261	0.236966
PTCD2	ENSG00000049883	protein_coding	-0.19949	0.031875	-0.117122	0.508167	-0.0823682	0.685423
NEXMIF	ENSG00000050030	protein_coding	1.06036	0.000994106	0.473863	0.427892	0.586498	0.299784
JKAMP	ENSG00000050130	protein_coding	-0.0942877	0.174711	-0.226972	0.0314248	0.132684	0.276181
DKK3	ENSG00000050165	protein_coding	0.336183	0.172673	-0.0434946	0.936675	0.379677	0.405781
ARHGEF5	ENSG00000050327	protein_coding	0.690986	0.0116945	0.899477	0.0288904	-0.208492	0.696184
NFE2L3	ENSG00000050344	protein_coding	0.411326	0.0197723	0.854783	0.000924767	-0.443457	0.120825
MCUR1	ENSG00000050393	protein_coding	-0.59552	3.49041e-16	-0.42162	0.000458363	-0.1739	0.230164
LIMA1	ENSG00000050405	protein_coding	1.00468	1.85957e-12	0.791809	0.000734609	0.212874	0.494882
LETMD1	ENSG00000050426	protein_coding	0.18892	0.191612	0.368752	0.104578	-0.179832	0.519452
SLC4A8	ENSG00000050438	protein_coding	0.860969	0.0201413	0.0433083	0.961051	0.817661	0.19536
LAMC3	ENSG00000050555	protein_coding	-0.0875703	0.878623	1.425	0.0394246	-1.51257	0.0311932
PTGER3	ENSG00000050628	protein_coding	1.67747	7.48076e-08	1.83226	0.00020467	-0.154792	0.844252
TNIP3	ENSG00000050730	protein_coding	0.31396	0.739139	-0.489141	NA	0.803102	NA
MAPK9	ENSG00000050748	protein_coding	-0.198518	0.000369661	-0.0768092	0.485954	-0.121709	0.254718
COL23A1	ENSG00000050767	protein_coding	1.01464	0.000605674	0.354464	0.545659	0.660176	0.218705
BCAR1	ENSG00000050820	protein_coding	-0.173666	0.140866	-0.120745	0.585289	-0.052921	0.849498
FAM160A2	ENSG00000051009	protein_coding	0.0882693	0.208571	0.130163	0.2595	-0.0418937	0.784112
HERPUD1	ENSG00000051108	protein_coding	-0.460445	3.85921e-10	-0.458885	0.000123571	-0.00155997	0.994688
HOMER3	ENSG00000051128	protein_coding	-0.585327	0.00215463	-1.02505	0.000623892	0.439726	0.220677
RAD51	ENSG00000051180	protein_coding	-0.205444	0.192487	-0.175528	0.535981	-0.0299158	0.939396
POLQ	ENSG00000051341	protein_coding	1.28244	1.38252e-05	0.0360246	0.961788	1.24642	0.0092754
PIK3CB	ENSG00000051382	protein_coding	-0.194456	0.10855	0.154942	0.484299	-0.349398	0.0803399
CYBA	ENSG00000051523	protein_coding	-0.110469	0.485308	0.0623073	0.837737	-0.172777	0.54856
THOC3	ENSG00000051596	protein_coding	0.123585	0.384348	-0.184517	0.439064	0.308102	0.174671
HEBP2	ENSG00000051620	protein_coding	-0.378354	1.75767e-07	-0.213618	0.0971308	-0.164737	0.24724
MPHOSPH9	ENSG00000051825	protein_coding	-0.0134548	0.926613	0.0491702	0.837154	-0.062625	0.8082
PLEKHA5	ENSG00000052126	protein_coding	0.690995	4.57483e-06	0.591606	0.0183583	0.0993895	0.787763
PRSS8	ENSG00000052344	protein_coding	-1.8294	NA	-1.84674	NA	0.0173374	NA
SIKE1	ENSG00000052723	protein_coding	-0.0153451	0.855796	-0.0848677	0.496634	0.0695226	0.618784
RRP12	ENSG00000052749	protein_coding	-0.264437	0.296457	0.10677	0.833824	-0.371207	0.416338
FNIP2	ENSG00000052795	protein_coding	0.0823844	0.677351	1.08178	1.0372e-05	-0.999398	3.8963e-05
MSMO1	ENSG00000052802	protein_coding	-0.170259	0.0576611	-0.110538	0.51064	-0.0597212	0.768076
TTC17	ENSG00000052841	protein_coding	0.309477	1.08257e-08	0.394043	4.41635e-06	-0.0845663	0.45881
ALX4	ENSG00000052850	protein_coding	-1.31162	1.54502e-07	-1.61813	8.65186e-05	0.306507	0.603299
FSTL4	ENSG00000053108	protein_coding	2.51329	0.000110476	2.96141	0.000486005	-0.448116	0.634711
FOXN3	ENSG00000053254	protein_coding	-0.23384	0.000481921	-0.28001	0.0105931	0.0461704	0.77704
METTL24	ENSG00000053328	protein_coding	0.810446	0.246124	0.224292	0.874807	0.586154	0.662194
AKR7A2	ENSG00000053371	protein_coding	-0.237737	0.00412818	-0.236786	0.0935421	-0.000950902	0.997175
MRTO4	ENSG00000053372	protein_coding	-0.168377	0.0539109	-0.0789587	0.649828	-0.0894184	0.627322
NNAT	ENSG00000053438	protein_coding	3.65938	5.08103e-09	2.83797	0.00257566	0.82141	0.456412
USE1	ENSG00000053501	protein_coding	-0.847218	3.57683e-21	-0.598386	4.39832e-05	-0.248833	0.150285
MCF2L2	ENSG00000053524	protein_coding	0.358528	0.179732	0.326206	0.490208	0.0323216	0.962813
NRIP2	ENSG00000053702	protein_coding	0.576485	0.0973562	0.329897	0.623324	0.246588	0.747802
LAMA3	ENSG00000053747	protein_coding	1.04578	1.31701e-11	0.974092	6.94597e-05	0.071693	0.856323
AP5M1	ENSG00000053770	protein_coding	-0.509689	2.37842e-09	-0.169886	0.30101	-0.339802	0.0240795
ANAPC4	ENSG00000053900	protein_coding	0.312688	7.11515e-05	0.244144	0.0704404	0.0685442	0.707002
KCNQ1	ENSG00000053918	protein_coding	0.00610912	0.979295	0.23309	0.462251	-0.226981	0.503669
TRAPPC3	ENSG00000054116	protein_coding	-0.160533	0.0570293	-0.0817931	0.620854	-0.0787395	0.661539
THRAP3	ENSG00000054118	protein_coding	0.275637	0.0014125	0.311883	0.0291144	-0.0362467	0.871621
PHPT1	ENSG00000054148	protein_coding	-0.779949	1.00976e-13	-0.644568	0.000173303	-0.135381	0.570423
ENTPD2	ENSG00000054179	protein_coding	-0.417907	0.012838	0.225805	0.467986	-0.643712	0.0154506
LY75	ENSG00000054219	protein_coding	1.61807	1.32335e-09	1.54603	7.38033e-05	0.0720399	0.906001
ARID4B	ENSG00000054267	protein_coding	0.529492	9.60928e-11	0.567558	1.53657e-05	-0.038066	0.86212
OPN3	ENSG00000054277	protein_coding	-1.26366	7.60102e-23	-0.949445	5.47401e-06	-0.314211	0.221126
SDCCAG8	ENSG00000054282	protein_coding	0.0749886	0.341944	-0.00591429	0.972872	0.0809028	0.591223
PTPRN	ENSG00000054356	protein_coding	0.110147	0.901295	0.430433	0.742444	-0.320286	NA
HHAT	ENSG00000054392	protein_coding	0.767827	5.0161e-05	0.612939	0.0430483	0.154888	0.687815
KIF1B	ENSG00000054523	protein_coding	-0.179764	0.111437	-0.0557385	0.813163	-0.124025	0.590499
FOXC1	ENSG00000054598	protein_coding	1.52948	2.75697e-09	1.81841	8.78733e-06	-0.288927	0.619393
TBC1D22A	ENSG00000054611	protein_coding	-0.136755	0.056502	-0.0641947	0.652884	-0.0725603	0.630318
SYNE2	ENSG00000054654	protein_coding	-0.0414506	0.703901	-0.162731	0.315982	0.12128	0.511078
PLEKHH1	ENSG00000054690	protein_coding	0.365406	0.234945	0.961278	0.0353211	-0.595872	0.251451
ATP9A	ENSG00000054793	protein_coding	-0.349649	0.025717	-0.312464	0.260098	-0.0371841	0.929217
SPO11	ENSG00000054796	protein_coding	NA	NA	NA	NA	NA	NA
CBLN4	ENSG00000054803	protein_coding	0.73993	0.0286218	0.457629	0.46914	0.282301	0.702452
CHRDL2	ENSG00000054938	protein_coding	-1.84103	3.57936e-13	-2.07575	4.30259e-07	0.234722	0.705441
FAM168A	ENSG00000054965	protein_coding	-0.235791	0.0187709	-0.0533463	0.807069	-0.182444	0.342563
RELT	ENSG00000054967	protein_coding	-0.426098	0.0450325	0.395069	0.292628	-0.821167	0.0161556
GALC	ENSG00000054983	protein_coding	0.239265	2.82208e-06	0.271903	0.000839829	-0.0326378	0.793529
NOP58	ENSG00000055044	protein_coding	0.192249	0.0117595	0.269949	0.0286091	-0.0777001	0.636858
SZRD1	ENSG00000055070	protein_coding	-0.502033	1.10224e-12	-0.328822	0.00558476	-0.173212	0.211789
KCNH2	ENSG00000055118	protein_coding	1.17218	9.65257e-05	0.111694	0.873861	1.06049	0.0423355
CUL1	ENSG00000055130	protein_coding	-0.0628133	0.324079	0.0842179	0.436546	-0.147031	0.152968
FAM114A2	ENSG00000055147	protein_coding	-0.0839075	0.232251	0.0236668	0.870707	-0.107574	0.394995
CYFIP2	ENSG00000055163	protein_coding	0.49826	0.0769813	-0.0546884	0.932138	0.552948	0.279521
TAB2	ENSG00000055208	protein_coding	-0.436598	4.80773e-09	-0.320066	0.0110303	-0.116532	0.468264
GINM1	ENSG00000055211	protein_coding	-0.16883	0.00655791	-0.0683337	0.581512	-0.100496	0.418272
EIF2AK2	ENSG00000055332	protein_coding	0.255156	1.56418e-05	0.222062	0.0247178	0.0330946	0.822612
USP36	ENSG00000055483	protein_coding	0.387559	8.83489e-06	0.277747	0.065344	0.109812	0.567776
KMT2C	ENSG00000055609	protein_coding	0.4923	7.84233e-06	0.343211	0.0736421	0.149088	0.536038
MCOLN3	ENSG00000055732	protein_coding	2.28417	4.25759e-11	1.68793	0.00196841	0.596238	0.354055
CCDC85A	ENSG00000055813	protein_coding	0.311486	0.0927579	0.861314	0.0013996	-0.549828	0.0622673
PUM2	ENSG00000055917	protein_coding	0.336598	1.50123e-07	0.29776	0.00500768	0.0388378	0.810837
MRPL43	ENSG00000055950	protein_coding	-0.529917	7.01015e-21	-0.518959	9.37216e-09	-0.0109587	0.948119
ITIH4	ENSG00000055955	protein_coding	0.090673	0.727316	0.0741158	0.87469	0.0165572	0.97893
ITIH1	ENSG00000055957	protein_coding	2.77506	0.00933622	1.75806	0.368448	1.017	NA
HPF1	ENSG00000056050	protein_coding	0.0997945	0.22353	0.149065	0.269225	-0.0492708	0.781777
ZFR	ENSG00000056097	protein_coding	0.0428404	0.602516	0.119882	0.344475	-0.0770418	0.604663
ZNF280C	ENSG00000056277	protein_coding	0.887929	4.16712e-05	0.78288	0.027812	0.10505	0.843881
NPFFR2	ENSG00000056291	protein_coding	0.134374	0.920454	1.76883	NA	-1.63446	NA
PHF21B	ENSG00000056487	protein_coding	1.23264	0.00462988	0.907448	0.211193	0.325187	0.707181
TRAF1	ENSG00000056558	protein_coding	0.434363	0.0197026	0.167195	0.65842	0.267168	0.470084
RC3H2	ENSG00000056586	protein_coding	-0.0888253	0.220294	-0.053829	0.699685	-0.0349963	0.830887
IL17RB	ENSG00000056736	protein_coding	0.749533	0.00172631	0.0358705	0.950158	0.713662	0.0882813
TRAF3IP2	ENSG00000056972	protein_coding	0.46344	0.00106947	0.590497	0.0098008	-0.127057	0.692645
GYG2	ENSG00000056998	protein_coding	4.47901	9.25945e-17	4.11041	1.29566e-06	0.368597	0.778034
DCBLD2	ENSG00000057019	protein_coding	0.419018	6.01703e-10	0.218899	0.0640621	0.200119	0.106245
SERPINB3	ENSG00000057149	protein_coding	-0.412129	NA	-0.585451	NA	0.173322	NA
SOAT1	ENSG00000057252	protein_coding	0.654163	2.35667e-10	0.887234	2.52389e-08	-0.233071	0.228297
PKP2	ENSG00000057294	protein_coding	-0.307902	0.232007	0.236649	0.621042	-0.544551	0.211485
MSH4	ENSG00000057468	protein_coding	1.30402	1.5773e-06	1.43917	0.000686344	-0.135147	0.837706
F7	ENSG00000057593	protein_coding	-0.532508	0.337542	-3.57144	0.0013227	3.03893	0.0149879
GDI2	ENSG00000057608	protein_coding	0.129927	0.0821896	0.130163	0.320843	-0.000236785	0.99901
PRDM1	ENSG00000057657	protein_coding	0.677449	0.0014738	1.36958	1.93617e-05	-0.692133	0.0501376
ATG5	ENSG00000057663	protein_coding	-0.313136	8.60091e-07	-0.0757574	0.565264	-0.237378	0.0347667
TMCC3	ENSG00000057704	protein_coding	0.116688	0.579315	0.19975	0.569908	-0.0830627	0.852577
PITHD1	ENSG00000057757	protein_coding	-0.0390758	0.438031	-0.153394	0.0325469	0.114318	0.147094
MTA3	ENSG00000057935	protein_coding	-0.0154829	0.881228	0.144978	0.306797	-0.160461	0.270783
USP13	ENSG00000058056	protein_coding	-0.136603	0.210715	-0.0670239	0.757729	-0.0695789	0.769859
ATP11B	ENSG00000058063	protein_coding	0.577852	9.30489e-10	0.675392	7.61143e-06	-0.0975397	0.6541
LAMC2	ENSG00000058085	protein_coding	1.50347	1.55194e-14	0.793674	0.0158748	0.709792	0.0354851
CDK14	ENSG00000058091	protein_coding	0.0436057	0.730914	0.150715	0.432932	-0.107109	0.627287
SEC61A1	ENSG00000058262	protein_coding	-0.356803	4.49734e-05	-0.0811417	0.665502	-0.275661	0.0802038
PPP1R12A	ENSG00000058272	protein_coding	0.365604	0.000855755	0.234782	0.23922	0.130822	0.585493
RASGRF1	ENSG00000058335	protein_coding	-0.259025	NA	-0.730159	NA	0.471134	NA
CAMK2B	ENSG00000058404	protein_coding	-0.126793	0.121314	-0.397688	0.000927318	0.270895	0.0395155
CROCC	ENSG00000058453	protein_coding	0.580135	8.46056e-07	0.199494	0.385319	0.380642	0.0730038
POLR3E	ENSG00000058600	protein_coding	-0.649776	7.96731e-13	-0.470813	0.00178906	-0.178963	0.338489
ATP2B4	ENSG00000058668	protein_coding	0.161631	0.289076	0.387909	0.0963484	-0.226278	0.409853
ZC3H11A	ENSG00000058673	protein_coding	1.12593	0.0141423	0.852155	0.243552	0.273772	0.741123
RIOK2	ENSG00000058729	protein_coding	0.0976939	0.259665	0.0131719	0.944806	0.084522	0.62195
YIPF1	ENSG00000058799	protein_coding	-0.49295	1.39843e-09	-0.285662	0.0434683	-0.207288	0.188056
NDC1	ENSG00000058804	protein_coding	0.0911712	0.260961	0.138807	0.297008	-0.0476361	0.784298
DGKG	ENSG00000058866	protein_coding	0.314793	0.0538438	0.636802	0.0110345	-0.322009	0.273467
FLYWCH1	ENSG00000059122	protein_coding	0.124633	0.183706	0.155051	0.331809	-0.0304179	0.89262
UNKL	ENSG00000059145	protein_coding	0.195508	0.189575	0.112819	0.696489	0.0826881	0.803934
TBXAS1	ENSG00000059377	protein_coding	0.876621	0.00119917	1.5866	0.000108059	-0.709978	0.128724
PARP12	ENSG00000059378	protein_coding	0.568772	2.54829e-07	0.245439	0.230748	0.323333	0.108171
ALDH18A1	ENSG00000059573	protein_coding	0.275416	0.0320497	0.351131	0.0962917	-0.0757156	0.800581
TARBP1	ENSG00000059588	protein_coding	0.293421	0.0125279	0.142151	0.535037	0.151271	0.537143
GATB	ENSG00000059691	protein_coding	-0.0843606	0.463651	0.0594036	0.784771	-0.143764	0.481997
MXD1	ENSG00000059728	protein_coding	-0.00173519	0.993612	0.740231	0.00758586	-0.741966	0.00910308
CDK17	ENSG00000059758	protein_coding	0.496359	4.72854e-10	0.664379	1.17552e-07	-0.168021	0.282202
DNAJC25	ENSG00000059769	protein_coding	-0.285786	0.000839732	-0.0967607	0.573792	-0.189025	0.239245
SLC2A3	ENSG00000059804	protein_coding	1.01988	0.00357215	3.70521	9.65104e-13	-2.68533	1.31907e-07
PSD	ENSG00000059915	protein_coding	0.115889	0.718018	0.00707093	0.991629	0.108818	0.8627
CTDP1	ENSG00000060069	protein_coding	-0.0478686	0.677398	0.201409	0.223616	-0.249277	0.132483
YBX3	ENSG00000060138	protein_coding	-0.377493	1.23561e-05	-0.333227	0.0220876	-0.0442661	0.843968
STYK1	ENSG00000060140	protein_coding	2.62869	6.45037e-05	2.5374	0.00418175	0.091284	0.939804
WNK1	ENSG00000060237	protein_coding	-0.264646	0.0191167	-0.00398633	0.989522	-0.260659	0.206206
RPS17P5	ENSG00000060303	processed_pseudogene	0.652067	0.413538	0.67905	0.595612	-0.0269823	NA
CCAR1	ENSG00000060339	protein_coding	0.284634	0.000107271	0.177293	0.180828	0.107341	0.490602
OGFR	ENSG00000060491	protein_coding	0.268633	0.00252415	0.0325823	0.873399	0.236051	0.142155
GNA15	ENSG00000060558	protein_coding	0.798987	0.00109894	0.292756	0.54544	0.506231	0.262075
CREB3L3	ENSG00000060566	protein_coding	0	NA	0.431277	NA	-0.885007	NA
PIGV	ENSG00000060642	protein_coding	0.220394	0.0228098	0.0163523	0.943333	0.204042	0.244384
PTPRU	ENSG00000060656	protein_coding	0.245267	0.192525	0.473058	0.110741	-0.22779	0.533551
SNRNP40	ENSG00000060688	protein_coding	0.107025	0.0351649	0.0460191	0.649434	0.0610057	0.553818
RIMBP2	ENSG00000060709	protein_coding	0.671261	0.182688	-0.439262	0.65842	1.11052	0.205143
COL11A1	ENSG00000060718	protein_coding	2.40787	3.12821e-06	1.93634	0.019095	0.471529	0.659603
QSER1	ENSG00000060749	protein_coding	0.152111	0.0501664	0.0153332	0.931442	0.136778	0.347203
MPC1	ENSG00000060762	protein_coding	-0.784477	5.7861e-11	-0.606864	0.00226684	-0.177613	0.499679
ACAA1	ENSG00000060971	protein_coding	-0.399181	1.1632e-05	-0.2463	0.129416	-0.152881	0.419249
BCAT1	ENSG00000060982	protein_coding	0.636105	0.00170697	0.201073	0.631047	0.435032	0.254596
HDAC7	ENSG00000061273	protein_coding	0.495962	1.76346e-08	0.349724	0.0192427	0.146238	0.428294
LZTS1	ENSG00000061337	protein_coding	-0.189319	0.350651	0.267386	0.426247	-0.456704	0.150654
PRDM6	ENSG00000061455	protein_coding	0.850781	0.0159657	0.230002	0.759367	0.620779	0.349652
WNT8A	ENSG00000061492	protein_coding	-0.37574	NA	0	NA	0.0173588	NA
SPAG4	ENSG00000061656	protein_coding	0.0145267	0.973322	0.774375	0.116035	-0.759849	0.127636
NCKAP1	ENSG00000061676	protein_coding	-0.206163	0.00211117	-0.00569152	0.972873	-0.200472	0.0919746
MRPS35	ENSG00000061794	protein_coding	-0.305874	2.71636e-06	-0.10717	0.401589	-0.198705	0.0959577
GUCY1B1	ENSG00000061918	protein_coding	0.418653	0.0122265	0.542595	0.0468145	-0.123942	0.74642
SFSWAP	ENSG00000061936	protein_coding	0.165662	0.0354532	-0.0143569	0.937994	0.180019	0.20329
TNK2	ENSG00000061938	protein_coding	0.387042	0.0180324	0.0391918	0.916863	0.347851	0.251539
MON2	ENSG00000061987	protein_coding	0.56065	7.78537e-11	0.557069	6.07112e-05	0.00358129	0.98922
CDH3	ENSG00000062038	protein_coding	-0.0378101	0.961592	-0.523766	0.674361	0.485956	NA
ARSF	ENSG00000062096	protein_coding	-0.796841	NA	-0.557972	NA	-0.238869	NA
GPBP1	ENSG00000062194	protein_coding	0.131936	0.0420065	0.055118	0.675151	0.0768179	0.568085
DGAT2	ENSG00000062282	protein_coding	0.566226	0.11006	0.630625	0.302351	-0.0643987	0.944347
ZNF112	ENSG00000062370	protein_coding	0.331734	0.00393411	0.0665618	0.791391	0.265172	0.203206
CS	ENSG00000062485	protein_coding	-0.556711	5.48026e-12	-0.39221	0.00368696	-0.164501	0.317566
LTK	ENSG00000062524	protein_coding	2.10497	0.00105223	2.80826	0.00568629	-0.703291	0.608002
MRPS24	ENSG00000062582	protein_coding	-0.478626	0.0608007	-1.15898	0.00758586	0.680357	0.182229
ELMO2	ENSG00000062598	protein_coding	-0.0507535	0.583107	-0.140148	0.325438	0.0893943	0.592711
WAPL	ENSG00000062650	protein_coding	0.205577	0.00244013	0.25073	0.0240033	-0.0451529	0.781934
VMP1	ENSG00000062716	protein_coding	-0.102394	0.332673	0.410173	0.0060241	-0.512567	0.000445132
APPBP2	ENSG00000062725	protein_coding	0.204152	0.000103821	0.179739	0.0426454	0.0244132	0.857128
POLD1	ENSG00000062822	protein_coding	0.515914	1.40064e-06	0.282247	0.140285	0.233666	0.257236
SEZ6	ENSG00000063015	protein_coding	-0.100192	NA	0.238939	NA	-0.33913	NA
EIF4B	ENSG00000063046	protein_coding	0.0668965	0.448304	-0.118183	0.414711	0.18508	0.188646
SLC6A16	ENSG00000063127	protein_coding	0.163077	0.632236	0.211175	0.718099	-0.0480985	0.949536
BICRA	ENSG00000063169	protein_coding	0.439655	5.98631e-05	0.394867	0.0312843	0.0447881	0.875619
SPHK2	ENSG00000063176	protein_coding	0.142772	0.159763	0.241757	0.132368	-0.0989843	0.623632
RPL18	ENSG00000063177	protein_coding	-0.463363	1.81913e-07	-0.688703	1.09698e-06	0.22534	0.187421
CA11	ENSG00000063180	protein_coding	-0.723297	3.95469e-07	-0.225482	0.423766	-0.497815	0.0512111
ISOC2	ENSG00000063241	protein_coding	-1.02474	2.86149e-17	-0.831504	2.53384e-05	-0.193237	0.463308
U2AF2	ENSG00000063244	protein_coding	0.0593072	0.399038	-0.0399689	0.765552	0.099276	0.422428
EPN1	ENSG00000063245	protein_coding	-0.852692	3.20191e-27	-0.72622	6.91771e-09	-0.126472	0.457495
MED29	ENSG00000063322	protein_coding	-0.0796921	0.107004	-0.00644483	0.953277	-0.0732473	0.432524
AHRR	ENSG00000063438	protein_coding	-0.329121	0.825129	-1.74262	0.452151	1.4135	NA
GSC2	ENSG00000063515	protein_coding	-0.141789	NA	0	NA	0.25131	NA
ZNF275	ENSG00000063587	protein_coding	0.0366921	0.79594	-0.050004	0.840651	0.0866961	0.736065
MTMR1	ENSG00000063601	protein_coding	0.0804152	0.383145	0.0848218	0.604857	-0.00440658	0.985898
GPC1	ENSG00000063660	protein_coding	-0.727661	8.86234e-18	-0.732186	7.11036e-08	0.00452544	0.986808
ADCK1	ENSG00000063761	protein_coding	0.0543507	0.726385	-0.145197	0.556998	0.199548	0.423143
HAGH	ENSG00000063854	protein_coding	-0.497123	1.12318e-07	-0.221399	0.203165	-0.275724	0.114559
RNF4	ENSG00000063978	protein_coding	-0.244823	8.30441e-06	-0.193758	0.038528	-0.0510653	0.68948
CASP8	ENSG00000064012	protein_coding	0.845982	3.24593e-07	1.09961	1.41616e-05	-0.253631	0.431904
LIMCH1	ENSG00000064042	protein_coding	0.374574	0.00124816	0.214818	0.320848	0.159755	0.516873
INTS13	ENSG00000064102	protein_coding	-0.161498	0.056897	0.137602	0.363671	-0.299099	0.0289414
TM7SF3	ENSG00000064115	protein_coding	0.20881	0.000464712	0.118265	0.281208	0.0905445	0.45849
DLX3	ENSG00000064195	protein_coding	1.09128	0.340244	0.238941	NA	0.852342	NA
SPA17	ENSG00000064199	protein_coding	-0.0819216	0.759231	-0.143787	0.752261	0.061865	0.91226
TSPAN32	ENSG00000064201	protein_coding	0.611407	0.0779884	0.322817	0.619161	0.28859	0.668155
CCN5	ENSG00000064205	protein_coding	1.34893	1.47518e-10	1.20138	0.000487404	0.14754	0.78164
DMRT3	ENSG00000064218	protein_coding	1.13144	7.13069e-06	1.16053	0.00297624	-0.0290888	0.967004
ST3GAL6	ENSG00000064225	protein_coding	-0.246191	0.276453	-0.334675	0.382769	0.0884838	0.86697
ATP2C2	ENSG00000064270	protein_coding	0.0987284	NA	0.481072	NA	-0.382343	NA
NGFR	ENSG00000064300	protein_coding	0.965991	0.00350749	1.96498	8.68369e-05	-0.99899	0.0741406
CDON	ENSG00000064309	protein_coding	0.530572	0.00758101	0.378016	0.29321	0.152556	0.737321
TAF2	ENSG00000064313	protein_coding	0.357575	6.22228e-08	0.55959	3.67117e-08	-0.202015	0.0812794
HIPK2	ENSG00000064393	protein_coding	-0.334237	0.000562443	-0.201375	0.25804	-0.132862	0.521345
TNPO3	ENSG00000064419	protein_coding	-0.304777	4.44669e-05	-0.291961	0.0194596	-0.0128161	0.952921
BORCS8-MEF2B	ENSG00000064489	protein_coding	-0.178175	NA	0.626916	NA	-0.805091	NA
RFXANK	ENSG00000064490	protein_coding	-0.381803	1.68306e-09	-0.479389	2.47759e-06	0.0975861	0.478094
TMEM161A	ENSG00000064545	protein_coding	-0.0781948	0.672449	-0.570908	0.0199271	0.492714	0.0592235
LPAR2	ENSG00000064547	protein_coding	1.57136	0.000146268	2.47072	2.79567e-05	-0.899364	0.163069
CTSA	ENSG00000064601	protein_coding	-0.0211433	0.840849	0.0981367	0.536757	-0.11928	0.469164
SUGP2	ENSG00000064607	protein_coding	0.161154	0.0893312	0.0812853	0.664971	0.0798683	0.695517
SLC12A2	ENSG00000064651	protein_coding	-0.737135	1.02217e-06	-0.56409	0.0283613	-0.173045	0.614077
SNX24	ENSG00000064652	protein_coding	-0.444047	6.80901e-09	-0.304573	0.0195526	-0.139474	0.378795
EYA2	ENSG00000064655	protein_coding	1.25573	7.30578e-06	0.976085	0.0394965	0.279647	0.657168
CNN2	ENSG00000064666	protein_coding	0.575101	0.0225868	1.07731	0.00587315	-0.502208	0.281203
ABCA7	ENSG00000064687	protein_coding	1.0158	1.44487e-09	0.779694	0.00514566	0.236102	0.518987
SNCAIP	ENSG00000064692	protein_coding	1.02262	0.000341185	1.0516	0.0233146	-0.0289827	0.972076
DDX20	ENSG00000064703	protein_coding	0.148132	0.083213	0.106994	0.498325	0.0411384	0.838746
BTBD1	ENSG00000064726	protein_coding	-0.320185	0.00207645	-0.208448	0.273102	-0.111737	0.627459
FAR2	ENSG00000064763	protein_coding	0.401216	0.0146554	0.620349	0.0148104	-0.219134	0.493123
BCAS1	ENSG00000064787	protein_coding	2.06368	0.0090457	1.82277	0.131921	0.240912	0.880258
POU1F1	ENSG00000064835	protein_coding	-0.334143	NA	-0.173259	NA	-0.160884	NA
CHI3L2	ENSG00000064886	protein_coding	2.23812	5.24821e-08	1.9649	0.00217375	0.273222	0.766533
SBNO2	ENSG00000064932	protein_coding	-0.199282	0.0938809	0.104169	0.655713	-0.303451	0.133083
PMS1	ENSG00000064933	protein_coding	0.61215	1.867e-10	0.5003	0.00148978	0.11185	0.60652
HMG20B	ENSG00000064961	protein_coding	-0.00913555	0.941293	0.0477557	0.812205	-0.0568913	0.795565
CALCRL	ENSG00000064989	protein_coding	0.797531	1.48187e-06	1.28526	8.85536e-07	-0.48773	0.109341
TAF11	ENSG00000064995	protein_coding	-0.204822	3.37786e-05	-0.16586	0.049088	-0.0389615	0.741352
ANKS1A	ENSG00000064999	protein_coding	0.112941	0.462816	0.155976	0.554105	-0.0430348	0.903008
AP3D1	ENSG00000065000	protein_coding	-0.166065	0.0284136	-0.0300445	0.856628	-0.13602	0.346459
ZNF76	ENSG00000065029	protein_coding	-0.832778	1.00976e-13	-0.787971	1.4222e-05	-0.0448071	0.884639
SLC9A3R2	ENSG00000065054	protein_coding	-0.313164	0.00739141	0.180311	0.413525	-0.493475	0.010144
NTHL1	ENSG00000065057	protein_coding	-0.409143	1.94219e-06	-0.393987	0.00559571	-0.015156	0.952462
UHRF1BP1	ENSG00000065060	protein_coding	-0.0226408	0.874649	-0.0731378	0.756094	0.0504969	0.854962
GNAI3	ENSG00000065135	protein_coding	0.241498	0.000342508	0.395078	0.000178679	-0.15358	0.224439
IPO5	ENSG00000065150	protein_coding	-0.128504	0.0553566	-0.20595	0.0556618	0.0774464	0.577633
OAT	ENSG00000065154	protein_coding	0.0928623	0.497552	0.195292	0.371239	-0.10243	0.699619
WDR3	ENSG00000065183	protein_coding	0.015703	0.891803	-0.00310265	0.98949	0.0188056	0.936241
PKN2	ENSG00000065243	protein_coding	0.387223	3.77969e-07	0.32865	0.00962575	0.0585737	0.751162
WDR18	ENSG00000065268	protein_coding	-0.520536	5.11893e-05	-0.660207	0.00147663	0.139671	0.631315
TRAM2	ENSG00000065308	protein_coding	0.338405	0.0072519	0.279969	0.207333	0.0584364	0.853319
NTN1	ENSG00000065320	protein_coding	0.571306	0.00994423	0.166225	0.722371	0.40508	0.342263
GLP2R	ENSG00000065325	protein_coding	1.83565	0.00010052	2.05105	0.00144185	-0.215399	0.79498
MCM10	ENSG00000065328	protein_coding	1.18588	0.000255437	1.32781	0.00406732	-0.141928	0.821915
DGKA	ENSG00000065357	protein_coding	0.328846	0.0128285	0.423277	0.043331	-0.0944311	0.742449
ERBB3	ENSG00000065361	protein_coding	1.94871	2.99993e-06	0.558751	0.509783	1.38996	0.0639067
ROPN1	ENSG00000065371	protein_coding	-0.292549	NA	-0.365615	NA	0.0730659	NA
ANKRD44	ENSG00000065413	protein_coding	0.415941	0.00505672	0.030954	0.930129	0.384987	0.148734
KARS1	ENSG00000065427	protein_coding	-0.176015	0.0447518	-0.242215	0.0933735	0.0662003	0.737321
ADAT1	ENSG00000065457	protein_coding	0.157664	0.191527	0.421852	0.017428	-0.264188	0.184538
PDIA5	ENSG00000065485	protein_coding	0.833824	2.51291e-06	1.08439	0.000100851	-0.250567	0.500748
TBC1D22B	ENSG00000065491	protein_coding	0.504325	0.00072672	0.677795	0.00460869	-0.17347	0.593907
NDUFB4	ENSG00000065518	protein_coding	-0.669259	2.38701e-15	-0.35414	0.0144264	-0.315119	0.0397523
SPEN	ENSG00000065526	protein_coding	0.354744	0.00257164	0.393744	0.0442719	-0.0389999	0.901036
MYLK	ENSG00000065534	protein_coding	1.25168	0.000321618	1.07619	0.0713416	0.175491	0.844252
ZC3H15	ENSG00000065548	protein_coding	0.0784901	0.392727	0.281349	0.0333107	-0.202859	0.16639
MAP2K4	ENSG00000065559	protein_coding	-0.338607	5.72916e-07	-0.0311549	0.843461	-0.307452	0.00761817
PACC1	ENSG00000065600	protein_coding	0.380372	0.00620395	0.222068	0.381292	0.158304	0.574621
SNAP91	ENSG00000065609	protein_coding	2.78959	1.91153e-09	2.47069	0.000115806	0.318897	0.677821
SLK	ENSG00000065613	protein_coding	0.287635	0.000240363	0.367232	0.00368685	-0.0795969	0.65224
CYB5R4	ENSG00000065615	protein_coding	-0.340657	0.000199639	-0.103007	0.582623	-0.237651	0.161973
COL17A1	ENSG00000065618	protein_coding	1.29727	0.396025	0.874034	NA	0.423234	NA
GSTO2	ENSG00000065621	protein_coding	-0.27558	0.132084	-0.184501	0.59102	-0.0910789	0.828358
SEC61A2	ENSG00000065665	protein_coding	-0.16461	0.118459	0.147049	0.431239	-0.311659	0.0661079
PRKCQ	ENSG00000065675	protein_coding	-0.389269	0.000302871	-0.342371	0.0629628	-0.0468988	0.869103
TLE2	ENSG00000065717	protein_coding	-0.7713	3.45125e-08	-0.660204	0.00448049	-0.111096	0.745486
ASB1	ENSG00000065802	protein_coding	-0.157569	0.0416064	-0.259196	0.0358341	0.101627	0.518664
FAM107B	ENSG00000065809	protein_coding	1.20333	9.86448e-09	1.40394	2.87676e-05	-0.200606	0.681171
ME1	ENSG00000065833	protein_coding	-0.254102	0.0461998	0.106706	0.679121	-0.360807	0.0970714
TBC1D1	ENSG00000065882	protein_coding	-1.18263	2.54146e-07	-0.483627	0.265086	-0.699002	0.0987509
CDK13	ENSG00000065883	protein_coding	0.31734	1.23039e-08	0.279579	0.00216806	0.0377607	0.785966
MTHFD2	ENSG00000065911	protein_coding	0.632941	0.00111314	0.851368	0.00655591	-0.218427	0.60992
SLC9A7	ENSG00000065923	protein_coding	-0.0860777	0.624283	-0.438003	0.0734372	0.351925	0.18872
FOXJ2	ENSG00000065970	protein_coding	-0.110356	0.230676	-0.216758	0.1361	0.106402	0.552278
YBX1	ENSG00000065978	protein_coding	-0.26086	5.39197e-05	-0.163381	0.159525	-0.0974797	0.476253
PDE4A	ENSG00000065989	protein_coding	-0.807446	4.34492e-15	-0.96724	3.85904e-09	0.159794	0.477967
PPP2R5A	ENSG00000066027	protein_coding	-0.0502403	0.552672	0.0907059	0.515654	-0.140946	0.301146
CTNNA2	ENSG00000066032	protein_coding	1.30407	0.00268132	-0.731001	0.388795	2.03507	0.00531774
ELAVL1	ENSG00000066044	protein_coding	-0.0961068	0.0736392	-0.0244117	0.831072	-0.0716951	0.498914
TIE1	ENSG00000066056	protein_coding	0.0524861	0.782485	0.826582	0.000331626	-0.774096	0.00089453
DIP2B	ENSG00000066084	protein_coding	0.396155	1.41828e-06	0.257886	0.0710549	0.138269	0.414493
SMARCD1	ENSG00000066117	protein_coding	-0.0778708	0.177811	-0.0637476	0.544226	-0.0141233	0.921729
KDM4A	ENSG00000066135	protein_coding	-0.0194435	0.840495	-0.0174515	0.918794	-0.001992	0.992914
NFYC	ENSG00000066136	protein_coding	-0.232965	1.00277e-05	-0.352774	2.55946e-05	0.119809	0.242545
ZMYND12	ENSG00000066185	protein_coding	-0.0605656	0.785003	-0.0599443	0.879328	-0.000621289	0.998928
SLC9A3	ENSG00000066230	protein_coding	-0.11013	0.597772	-0.264181	0.424995	0.154051	0.692105
NGEF	ENSG00000066248	protein_coding	1.4111	8.75724e-06	0.306213	0.647962	1.10488	0.0354851
ASPM	ENSG00000066279	protein_coding	1.04992	0.0094233	0.683089	0.315322	0.366835	0.611489
CD84	ENSG00000066294	protein_coding	0.738103	0.000229222	0.275148	0.485912	0.462955	0.215862
ELOVL1	ENSG00000066322	protein_coding	0.136444	0.192001	0.211324	0.214913	-0.0748803	0.73487
SPI1	ENSG00000066336	protein_coding	0.427895	0.095566	1.34138	0.000325384	-0.913486	0.0228948
ZNRD1	ENSG00000066379	protein_coding	-0.343329	1.9717e-06	-0.385689	0.00101531	0.0423597	0.818145
MPPED2	ENSG00000066382	protein_coding	0.492057	0.0106562	-0.185674	0.636917	0.677732	0.03764
CLDN18	ENSG00000066405	protein_coding	-0.490111	NA	-0.58545	NA	0.0953392	NA
ZBTB11	ENSG00000066422	protein_coding	0.379904	9.75234e-06	0.135244	0.422444	0.24466	0.121589
ATXN3	ENSG00000066427	protein_coding	0.514211	6.8575e-07	0.315043	0.081556	0.199168	0.332762
GOLGA5	ENSG00000066455	protein_coding	0.0591636	0.338079	0.169249	0.0635286	-0.110086	0.287048
FGFR2	ENSG00000066468	protein_coding	3.24933	1.34301e-06	3.53407	9.02262e-05	-0.284741	0.805464
LRRC40	ENSG00000066557	protein_coding	0.0874511	0.300111	0.351548	0.00289825	-0.264096	0.0371694
ISOC1	ENSG00000066583	protein_coding	-0.392129	3.92713e-06	-0.191886	0.221635	-0.200244	0.222291
EML1	ENSG00000066629	protein_coding	-0.575158	0.000119218	-0.680376	0.00524587	0.105218	0.773453
TRMT11	ENSG00000066651	protein_coding	0.253192	0.0389341	0.438064	0.0226485	-0.184872	0.43432
THUMPD1	ENSG00000066654	protein_coding	0.270634	1.57096e-07	0.2009	0.0214744	0.0697338	0.536584
MSANTD3	ENSG00000066697	protein_coding	0.336043	0.000806846	0.228705	0.204315	0.107338	0.628247
KIF26A	ENSG00000066735	protein_coding	-0.0588645	0.734188	0.276654	0.26817	-0.335518	0.184578
ATG2B	ENSG00000066739	protein_coding	0.3089	6.40275e-05	0.302506	0.0187003	0.00639425	0.97893
ARFGEF1	ENSG00000066777	protein_coding	-0.0199461	0.815832	0.121433	0.31948	-0.141379	0.255502
ACSM2B	ENSG00000066813	protein_coding	0.532878	0.557348	0.535891	0.725664	-0.00301345	NA
ZFAT	ENSG00000066827	protein_coding	-0.447221	1.23089e-05	-0.416969	0.0148205	-0.030252	0.915305
MTFR1	ENSG00000066855	protein_coding	0.087162	0.463568	0.269823	0.124873	-0.182661	0.359841
STAG3	ENSG00000066923	protein_coding	-0.685969	0.00338665	-1.13181	0.00441364	0.445837	0.3776
FECH	ENSG00000066926	protein_coding	-0.179587	0.0182022	-0.227406	0.0704595	0.0478182	0.79138
MYO9A	ENSG00000066933	protein_coding	0.288019	0.00306906	0.441125	0.00427802	-0.153107	0.436392
DDX3Y	ENSG00000067048	protein_coding	-2.66663	0.0535	0.382846	0.900171	-3.04947	0.219088
PFKP	ENSG00000067057	protein_coding	1.92612	1.63985e-10	1.70711	0.000533653	0.219009	0.770705
IDI1	ENSG00000067064	protein_coding	-0.399786	0.000837103	-0.285181	0.182494	-0.114606	0.672988
SP100	ENSG00000067066	protein_coding	0.259882	0.0318179	0.300374	0.141369	-0.0404919	0.895686
KLF6	ENSG00000067082	protein_coding	1.40191	3.58671e-14	2.16012	1.12629e-13	-0.758209	0.0207175
PLPP1	ENSG00000067113	protein_coding	-0.474021	0.000126511	-0.144496	0.568279	-0.329524	0.15179
NEO1	ENSG00000067141	protein_coding	0.13239	0.387615	0.108118	0.703982	0.0242717	0.948859
TRAM1	ENSG00000067167	protein_coding	0.276089	8.63357e-05	0.443463	6.21064e-05	-0.167374	0.209413
PHKA1	ENSG00000067177	protein_coding	-0.758783	1.82872e-05	-0.129449	0.743223	-0.629335	0.0450337
TNFRSF1A	ENSG00000067182	protein_coding	-0.173231	0.168863	0.306198	0.127974	-0.479429	0.0131686
CACNB1	ENSG00000067191	protein_coding	-0.515726	1.43404e-09	-0.502757	0.000295739	-0.0129694	0.960268
EVI5	ENSG00000067208	protein_coding	0.440853	1.06393e-06	0.372105	0.0123404	0.0687482	0.745486
STOML1	ENSG00000067221	protein_coding	-0.100684	0.272959	-0.236673	0.0936784	0.135989	0.413286
PKM	ENSG00000067225	protein_coding	-0.712014	1.04744e-05	-0.405637	0.165894	-0.306376	0.348319
DHX29	ENSG00000067248	protein_coding	-0.0849706	0.26913	0.12099	0.347467	-0.205961	0.0916092
DNTTIP2	ENSG00000067334	protein_coding	0.0862313	0.22941	0.162222	0.154528	-0.0759908	0.590669
METTL22	ENSG00000067365	protein_coding	-0.915324	1.11646e-16	-0.56421	0.00218489	-0.351114	0.0884291
TP53BP1	ENSG00000067369	protein_coding	0.0674938	0.55425	0.139366	0.447045	-0.0718721	0.747566
TRO	ENSG00000067445	protein_coding	1.01104	0.000132589	0.609595	0.200026	0.401442	0.456932
RRP15	ENSG00000067533	protein_coding	-0.00161479	0.989927	0.0920982	0.639549	-0.093713	0.657652
RHOA	ENSG00000067560	protein_coding	-0.155094	0.00784128	0.0296114	0.817646	-0.184706	0.067238
DHX8	ENSG00000067596	protein_coding	0.0370925	0.675774	0.133359	0.31176	-0.0962666	0.521247
PMS2P4	ENSG00000067601	transcribed_unprocessed_pseudogene	0.145778	0.412149	0.0647675	0.848391	0.0810106	0.821268
PRKCZ	ENSG00000067606	protein_coding	1.74107	7.2728e-07	1.82293	0.000539315	-0.0818592	0.924095
ZFY	ENSG00000067646	protein_coding	-2.46929	0.112764	0.206087	0.953034	-2.67538	0.351002
IARS2	ENSG00000067704	protein_coding	-0.127368	0.0411479	-0.0322785	0.80946	-0.0950899	0.436613
SYT1	ENSG00000067715	protein_coding	2.1712	5.02497e-09	1.65861	0.00303203	0.512586	0.424218
NAV3	ENSG00000067798	protein_coding	0.589989	0.0276894	0.382417	0.442356	0.207572	0.728726
IDH3G	ENSG00000067829	protein_coding	-0.253466	0.000117111	-0.128593	0.297103	-0.124873	0.341754
ROGDI	ENSG00000067836	protein_coding	-0.876103	2.08499e-18	-0.674058	3.69728e-05	-0.202045	0.326866
PDZD4	ENSG00000067840	protein_coding	0.198611	0.499537	-0.0192706	0.975853	0.217882	0.703637
ATP2B3	ENSG00000067842	protein_coding	3.29684	6.35809e-05	1.98284	0.154214	1.31399	0.353583
ROCK1	ENSG00000067900	protein_coding	0.539825	2.44876e-05	0.528546	0.0128445	0.0112797	0.977539
CBFB	ENSG00000067955	protein_coding	0.447202	2.41386e-07	0.521992	0.000171826	-0.0747901	0.715832
PDK3	ENSG00000067992	protein_coding	0.903371	0.000339723	0.663983	0.134405	0.239388	0.67601
HYAL2	ENSG00000068001	protein_coding	0.400967	0.000953315	0.77059	4.08513e-05	-0.369623	0.0838498
HDAC4	ENSG00000068024	protein_coding	0.754183	1.22979e-07	0.672901	0.00437744	0.0812816	0.824753
RASSF1	ENSG00000068028	protein_coding	0.375455	0.000126201	0.203197	0.260886	0.172258	0.380695
FGFR3	ENSG00000068078	protein_coding	0.997856	0.000294508	1.03018	0.0170198	-0.0323222	0.965606
IFI35	ENSG00000068079	protein_coding	0.00249862	0.988704	0.22449	0.35296	-0.221991	0.387302
HEATR6	ENSG00000068097	protein_coding	-0.0906865	0.301942	-0.397276	0.00134337	0.30659	0.0204198
COASY	ENSG00000068120	protein_coding	-0.47979	5.11683e-13	-0.41801	0.000115594	-0.0617804	0.698817
PLEKHH3	ENSG00000068137	protein_coding	0.199344	0.234873	-0.143076	0.651902	0.34242	0.23157
MEF2A	ENSG00000068305	protein_coding	0.0648226	0.381803	0.102956	0.402924	-0.0381334	0.809885
OTUD5	ENSG00000068308	protein_coding	-0.149205	0.00584948	-0.0780681	0.449074	-0.0711374	0.529454
TFE3	ENSG00000068323	protein_coding	0.14636	0.027936	0.281755	0.00621388	-0.135395	0.266076
TBC1D25	ENSG00000068354	protein_coding	-0.279417	8.50412e-05	-0.265914	0.0257588	-0.0135031	0.946864
ACSL4	ENSG00000068366	protein_coding	0.197479	0.148828	0.780717	6.62106e-05	-0.583238	0.00471762
INPP5A	ENSG00000068383	protein_coding	-0.479205	7.67242e-07	-0.407412	0.0122566	-0.0717937	0.764739
GPKOW	ENSG00000068394	protein_coding	-0.223381	9.77612e-05	-0.226762	0.0173626	0.00338029	0.98525
GRIPAP1	ENSG00000068400	protein_coding	0.331616	3.12529e-06	0.243178	0.0449556	0.0884384	0.570686
FTSJ1	ENSG00000068438	protein_coding	-0.4492	5.05079e-10	-0.295462	0.0163031	-0.153738	0.289252
PRR11	ENSG00000068489	protein_coding	-0.0829316	0.610922	-0.226275	0.369536	0.143344	0.625096
REEP1	ENSG00000068615	protein_coding	-0.083813	0.567962	-0.199032	0.389725	0.115219	0.67601
ATP11A	ENSG00000068650	protein_coding	-0.3702	0.00349682	-0.349202	0.108558	-0.0209981	0.953412
POLR1A	ENSG00000068654	protein_coding	-0.0682493	0.509644	0.0466692	0.810991	-0.114918	0.536683
LAPTM4A	ENSG00000068697	protein_coding	-0.0941761	0.04505	-0.0757367	0.372346	-0.0184395	0.875216
TTC7A	ENSG00000068724	protein_coding	0.77433	1.06058e-08	0.473325	0.0422968	0.301004	0.25274
IP6K2	ENSG00000068745	protein_coding	0.46057	1.12317e-09	0.253273	0.0548401	0.207297	0.145495
STON1-GTF2A1L	ENSG00000068781	protein_coding	0.391019	NA	0.0465822	NA	0.344437	NA
SRBD1	ENSG00000068784	protein_coding	0.609599	3.90793e-12	0.544234	0.000104393	0.0653647	0.755691
KIF2A	ENSG00000068796	protein_coding	0.291578	2.52945e-05	0.141498	0.271255	0.15008	0.257724
RASGRP2	ENSG00000068831	protein_coding	0.184516	0.157774	0.0803997	0.759621	0.104116	0.704675
PSME4	ENSG00000068878	protein_coding	-0.450726	0.000799342	0.268003	0.280146	-0.718728	0.000803319
IFT80	ENSG00000068885	protein_coding	0.370342	0.00206383	0.383135	0.0534532	-0.0127931	0.971232
SIRT2	ENSG00000068903	protein_coding	-0.7275	1.65113e-10	-0.641593	0.000594559	-0.0859066	0.762541
ERLEC1	ENSG00000068912	protein_coding	-0.312527	2.77403e-06	-0.0835114	0.541521	-0.229015	0.0547297
PPP2R5B	ENSG00000068971	protein_coding	-0.496297	1.7853e-09	-0.274339	0.0576114	-0.221957	0.158743
PYGM	ENSG00000068976	protein_coding	-0.630435	0.000277966	-0.650856	0.0245616	0.0204214	0.969277
PAGE1	ENSG00000068985	protein_coding	-0.219775	NA	0	NA	0.173325	NA
PITX1	ENSG00000069011	protein_coding	1.16585	2.41588e-05	0.959895	0.0415216	0.205956	0.758863
TRPC7	ENSG00000069018	protein_coding	-0.297757	NA	0	NA	0.095342	NA
MAST4	ENSG00000069020	protein_coding	0.499835	0.00106444	0.242943	0.405381	0.256892	0.404883
ADGRF5	ENSG00000069122	protein_coding	0.202115	0.128729	0.88966	2.78126e-06	-0.687545	0.000385581
SDK2	ENSG00000069188	protein_coding	-0.307724	0.451195	0.00302249	0.997133	-0.310747	0.68895
ADAM7	ENSG00000069206	protein_coding	0.0141822	NA	0	NA	0.40728	NA
NUP133	ENSG00000069248	protein_coding	0.131117	0.0358064	0.151113	0.151321	-0.0199962	0.900413
NUCKS1	ENSG00000069275	protein_coding	-0.0931329	0.170509	-0.185346	0.0818743	0.0922132	0.476761
VPS35	ENSG00000069329	protein_coding	0.224418	0.000101303	0.246407	0.0092316	-0.0219894	0.885695
DNAJA2	ENSG00000069345	protein_coding	-0.0672801	0.321826	-0.0176714	0.898829	-0.0496087	0.722291
BCL3	ENSG00000069399	protein_coding	0.159361	0.508699	1.68229	4.50099e-08	-1.52293	3.78114e-07
KCNAB2	ENSG00000069424	protein_coding	0.29054	0.244784	1.25746	0.000291422	-0.966917	0.00796118
ABCC9	ENSG00000069431	protein_coding	0.250065	0.00656221	0.193064	0.240764	0.0570013	0.798015
GAL	ENSG00000069482	protein_coding	1.23317	0.173521	1.18521	0.422991	0.0479593	NA
CLEC2D	ENSG00000069493	protein_coding	1.06727	3.00898e-06	0.0252922	0.965606	1.04198	0.00664099
FUNDC1	ENSG00000069509	protein_coding	-0.204399	0.0151229	-0.157746	0.297103	-0.0466532	0.817637
MAOB	ENSG00000069535	protein_coding	-0.338853	0.00522606	-0.226279	0.310055	-0.112574	0.679285
RORA	ENSG00000069667	protein_coding	0.783437	1.67473e-07	0.524008	0.0428853	0.25943	0.406891
DRD4	ENSG00000069696	protein_coding	1.04184	0.000222657	-0.0637921	0.926382	1.10563	0.0204932
TGFBR3	ENSG00000069702	protein_coding	0.813963	2.07015e-14	0.826	1.37666e-06	-0.0120373	0.971666
PLA2G10	ENSG00000069764	protein_coding	-0.677266	NA	-0.750332	NA	0.0730658	NA
HES2	ENSG00000069812	protein_coding	0.404353	NA	2.30746	NA	-1.90311	NA
ATP1B3	ENSG00000069849	protein_coding	-0.0595835	0.643602	0.38269	0.0258641	-0.442273	0.0105372
NEDD4	ENSG00000069869	protein_coding	-0.109492	0.57366	0.359456	0.215607	-0.468948	0.104885
PIGB	ENSG00000069943	protein_coding	0.422404	0.00324114	0.399014	0.0938219	0.0233898	0.951859
MAPK6	ENSG00000069956	protein_coding	-0.614347	2.97254e-09	-0.274867	0.145965	-0.33948	0.0737332
GNB5	ENSG00000069966	protein_coding	0.376247	0.0328022	0.518171	0.0690011	-0.141924	0.713864
RAB27A	ENSG00000069974	protein_coding	0.739697	1.61497e-05	1.2411	2.95755e-06	-0.501405	0.099513
HDHD5	ENSG00000069998	protein_coding	-0.642764	1.04022e-07	-0.725822	0.000207816	0.0830586	0.785966
UFD1	ENSG00000070010	protein_coding	-0.329107	0.000943865	-0.0970958	0.640089	-0.232012	0.216825
LRP6	ENSG00000070018	protein_coding	-0.0815967	0.393273	-0.128346	0.419639	0.0467491	0.820184
GUCY2C	ENSG00000070019	protein_coding	-0.548922	0.505729	-1.23552	NA	0.686595	NA
SCT	ENSG00000070031	protein_coding	-0.636981	0.0668615	-1.12129	0.0425981	0.484305	0.483527
PHRF1	ENSG00000070047	protein_coding	0.0653281	0.552057	0.0728131	0.710085	-0.00748505	0.978922
ELP1	ENSG00000070061	protein_coding	0.332986	0.000744188	0.408171	0.0110139	-0.0751849	0.746805
NUCB2	ENSG00000070081	protein_coding	0.442109	4.99036e-05	0.277159	0.156106	0.16495	0.472601
PFN2	ENSG00000070087	protein_coding	-0.262169	0.0770004	-0.493828	0.0338189	0.231659	0.414533
PTPN3	ENSG00000070159	protein_coding	-0.659861	0.000134943	-0.161482	0.661647	-0.498378	0.115061
SPTB	ENSG00000070182	protein_coding	0.32738	0.0289963	0.121146	0.694418	0.206234	0.498553
DAPP1	ENSG00000070190	protein_coding	0.257576	0.126776	0.755914	0.00146196	-0.498338	0.049742
FGF10	ENSG00000070193	protein_coding	0.729569	0.00147418	0.890365	0.0161119	-0.160796	0.764345
SLC44A1	ENSG00000070214	protein_coding	-0.222354	0.0281364	0.0742077	0.725025	-0.296562	0.087528
TMEM260	ENSG00000070269	protein_coding	0.857268	3.33638e-16	0.549974	0.00134337	0.307294	0.1074
SMG6	ENSG00000070366	protein_coding	0.169894	0.00331391	-0.0831263	0.455606	0.253021	0.00731475
EXOC5	ENSG00000070367	protein_coding	0.0256731	0.718964	0.169902	0.077266	-0.144229	0.163556
CLTCL1	ENSG00000070371	protein_coding	0.271234	0.0654779	0.256344	0.324787	0.0148902	0.971853
FGF22	ENSG00000070388	protein_coding	0.531599	0.23334	-0.855068	0.289789	1.38667	0.070495
FSTL3	ENSG00000070404	protein_coding	0.679615	0.00126541	1.48132	4.3031e-06	-0.801705	0.0229877
DGCR2	ENSG00000070413	protein_coding	-0.0208887	0.80152	-0.107622	0.37496	0.0867333	0.524581
RNF126	ENSG00000070423	protein_coding	-0.74027	8.75e-10	-0.812338	3.19682e-05	0.0720672	0.817506
MNT	ENSG00000070444	protein_coding	0.0621386	0.616558	-0.302093	0.0834998	0.364232	0.0377801
ZXDC	ENSG00000070476	protein_coding	0.116388	0.288009	-0.0954141	0.638333	0.211802	0.253779
JMJD6	ENSG00000070495	protein_coding	-0.119614	0.311136	0.107427	0.617757	-0.227041	0.253749
POLB	ENSG00000070501	protein_coding	-0.484986	6.87625e-06	-0.316118	0.0962696	-0.168868	0.459295
ST6GALNAC1	ENSG00000070526	protein_coding	1.18425	1.05433e-08	1.09578	0.000647668	0.0884665	0.860482
WIPI1	ENSG00000070540	protein_coding	-1.19174	8.36629e-16	-0.646324	0.0102998	-0.545412	0.0427188
FRMPD1	ENSG00000070601	protein_coding	-1.02621	0.000714448	-0.692704	0.205612	-0.333505	0.621867
GBA2	ENSG00000070610	protein_coding	-0.313614	0.00037656	-0.0913942	0.617831	-0.22222	0.176652
NDST1	ENSG00000070614	protein_coding	-0.630095	6.63925e-12	-0.441365	0.00406839	-0.18873	0.312262
ASNS	ENSG00000070669	protein_coding	0.278073	0.522307	-0.158045	0.849751	0.436117	0.572021
AP3M2	ENSG00000070718	protein_coding	0.29499	0.0163148	0.210785	0.34584	0.0842055	0.767694
CNGB1	ENSG00000070729	protein_coding	-0.37574	NA	0	NA	0.0173588	NA
ST6GALNAC2	ENSG00000070731	protein_coding	-0.854089	1.1561e-06	-0.743809	0.0115392	-0.110279	0.804179
CHAT	ENSG00000070748	protein_coding	-0.375743	NA	0.0190888	NA	-0.394832	NA
PABPC1	ENSG00000070756	protein_coding	0.323233	0.00357361	0.538491	0.00206971	-0.215258	0.314809
TESK2	ENSG00000070759	protein_coding	-0.237285	0.167453	-0.550853	0.0364747	0.313568	0.307206
CFAP20	ENSG00000070761	protein_coding	-0.127387	0.0448269	-0.0712804	0.556271	-0.0561065	0.679813
CSNK2A2	ENSG00000070770	protein_coding	-0.0571587	0.575849	-0.0866555	0.618985	0.0294968	0.895243
PTPN21	ENSG00000070778	protein_coding	0.136142	0.202312	0.0219337	0.92471	0.114208	0.589733
EIF2B3	ENSG00000070785	protein_coding	-0.466515	7.21049e-10	-0.325364	0.0110942	-0.14115	0.367965
CAMK2A	ENSG00000070808	protein_coding	-0.559384	2.61301e-06	-0.645356	0.000825615	0.0859718	0.76983
TCOF1	ENSG00000070814	protein_coding	0.138827	0.0964875	0.147849	0.307069	-0.00902135	0.969446
CDC42	ENSG00000070831	protein_coding	-0.00197381	0.973962	-0.0289098	0.756982	0.026936	0.796186
OSBPL3	ENSG00000070882	protein_coding	-0.122937	0.750449	-0.176117	0.794293	0.0531801	0.951113
EPHA8	ENSG00000070886	protein_coding	1.72821	0.030477	0.933465	0.541929	0.794743	NA
SLC12A3	ENSG00000070915	protein_coding	-0.484907	NA	-0.970169	NA	0.485263	NA
RAD18	ENSG00000070950	protein_coding	0.610057	3.34929e-09	0.54667	0.00072655	0.0633869	0.792295
ATP2B1	ENSG00000070961	protein_coding	-0.0695052	0.360811	-0.029977	0.842073	-0.0395283	0.808296
TRPM5	ENSG00000070985	protein_coding	0.0408047	NA	-0.750333	NA	0.791137	NA
NCK2	ENSG00000071051	protein_coding	-0.48848	5.67153e-07	-0.382541	0.0210216	-0.105939	0.635316
MAP4K4	ENSG00000071054	protein_coding	-0.141736	0.180707	0.0405302	0.853595	-0.182266	0.338273
MGAT4A	ENSG00000071073	protein_coding	0.39388	2.26661e-05	0.539696	0.000228053	-0.145816	0.442599
RPL31	ENSG00000071082	protein_coding	-0.0197827	0.888252	-0.203584	0.289086	0.183801	0.375867
WDR1	ENSG00000071127	protein_coding	-0.167653	0.0549932	-0.0998263	0.549751	-0.0678265	0.726829
SNX13	ENSG00000071189	protein_coding	-0.189663	0.00139256	-0.0577134	0.639979	-0.13195	0.239505
MS4A12	ENSG00000071203	protein_coding	NA	NA	NA	NA	NA	NA
ARHGAP10	ENSG00000071205	protein_coding	0.0473243	0.677246	0.255907	0.104247	-0.208583	0.225393
RPS6KA2	ENSG00000071242	protein_coding	-0.440499	4.0312e-05	-0.125365	0.570007	-0.315133	0.108594
ING3	ENSG00000071243	protein_coding	0.261001	0.00335302	0.522617	0.000118035	-0.261616	0.0882657
VASH1	ENSG00000071246	protein_coding	-0.229949	0.0841046	-0.384568	0.0710798	0.154619	0.569832
LMCD1	ENSG00000071282	protein_coding	-0.198351	0.331073	-0.250413	0.476786	0.0520625	0.915243
BUD23	ENSG00000071462	protein_coding	-0.475637	2.01022e-10	-0.305817	0.0165673	-0.16982	0.252697
SEL1L	ENSG00000071537	protein_coding	0.0845443	0.222069	0.0635455	0.622939	0.0209987	0.900042
TRIP13	ENSG00000071539	protein_coding	0.650178	0.00215981	0.29155	0.465847	0.358628	0.355767
ATP6AP1	ENSG00000071553	protein_coding	-0.308084	1.89668e-06	-0.241419	0.0282674	-0.0666648	0.653943
TCF3	ENSG00000071564	protein_coding	-0.0123009	0.864643	-0.294512	0.00054702	0.282211	0.00100354
TRIB2	ENSG00000071575	protein_coding	0.219173	0.0479639	0.131224	0.532959	0.0879497	0.719075
DAZAP1	ENSG00000071626	protein_coding	0.160218	0.0273967	0.107658	0.424817	0.0525599	0.751486
MBD3	ENSG00000071655	protein_coding	-0.653367	4.15003e-13	-0.592961	5.29097e-05	-0.0604058	0.794012
PRLH	ENSG00000071677	protein_coding	-0.412129	NA	-0.585451	NA	0.173322	NA
HLTF	ENSG00000071794	protein_coding	0.0349005	0.826017	-0.0578887	0.832571	0.0927892	0.744814
FAM50A	ENSG00000071859	protein_coding	-0.245893	0.0163328	-0.274514	0.11249	0.0286209	0.916033
FAM3A	ENSG00000071889	protein_coding	-0.501045	1.5235e-13	-0.424494	0.000128084	-0.0765504	0.627541
CPSF1	ENSG00000071894	protein_coding	0.360108	1.21053e-05	0.104737	0.531894	0.255371	0.0866063
MYO3B	ENSG00000071909	protein_coding	1.06613	0.0274978	-0.000533646	0.999804	1.06667	0.209316
CYBRD1	ENSG00000071967	protein_coding	1.21178	4.44742e-14	1.24861	1.38532e-06	-0.0368313	0.936961
CDH19	ENSG00000071991	protein_coding	1.22543	0.000232782	1.08168	0.0458162	0.143749	0.857716
PDCD2	ENSG00000071994	protein_coding	-0.345835	4.80163e-07	-0.204236	0.0932102	-0.141599	0.301962
SLC6A15	ENSG00000072041	protein_coding	3.69687	4.36879e-08	2.89232	0.00195485	0.804551	0.384613
RDH11	ENSG00000072042	protein_coding	0.136652	0.204148	0.155279	0.402593	-0.0186265	0.94486
PRKACA	ENSG00000072062	protein_coding	-0.575602	1.59186e-15	-0.505166	1.65046e-05	-0.0704358	0.682329
ADGRL1	ENSG00000072071	protein_coding	0.308001	0.0793232	0.0726144	0.845867	0.235387	0.493616
SPP2	ENSG00000072080	protein_coding	NA	NA	NA	NA	NA	NA
ACTN1	ENSG00000072110	protein_coding	1.46401	9.44314e-08	1.34284	0.00296092	0.12117	0.869832
ZFYVE26	ENSG00000072121	protein_coding	0.0769529	0.471629	0.0274765	0.895969	0.0494764	0.827631
RPS6KA6	ENSG00000072133	protein_coding	1.30341	1.51229e-05	0.368991	0.547566	0.934422	0.0805923
EPN2	ENSG00000072134	protein_coding	-0.0651	0.320254	0.0745861	0.512992	-0.139686	0.191185
PTPN18	ENSG00000072135	protein_coding	0.364297	8.68481e-05	0.194732	0.255058	0.169565	0.35835
LIMS2	ENSG00000072163	protein_coding	0.0996325	0.575925	0.168279	0.571961	-0.0686467	0.856192
ASIC4	ENSG00000072182	protein_coding	0.976773	0.256028	0.397606	0.81516	0.579167	NA
SPEG	ENSG00000072195	protein_coding	-0.762392	2.17904e-06	-0.842164	0.00130686	0.0797719	0.850682
LNX1	ENSG00000072201	protein_coding	0.329703	0.0802692	1.01934	0.000202906	-0.689638	0.0192076
ALDH3A2	ENSG00000072210	protein_coding	0.108047	0.337171	0.286595	0.0922479	-0.178548	0.364226
TFRC	ENSG00000072274	protein_coding	-0.673987	0.100415	-0.0888011	0.92262	-0.585186	0.460807
SREBF1	ENSG00000072310	protein_coding	-0.382432	0.0661598	-0.399086	0.269795	0.0166543	0.978214
TRPC5	ENSG00000072315	protein_coding	-0.219774	NA	0.0190919	NA	-0.238866	NA
AFF4	ENSG00000072364	protein_coding	0.382143	2.7143e-05	0.560557	0.000105808	-0.178415	0.3251
UBE2D1	ENSG00000072401	protein_coding	-0.620719	7.51531e-07	-0.286436	0.219071	-0.334284	0.159773
MPP5	ENSG00000072415	protein_coding	-0.0705216	0.436796	-0.150049	0.297151	0.079527	0.646857
RHOBTB1	ENSG00000072422	protein_coding	0.114177	0.608998	0.178896	0.639524	-0.0647191	0.893707
SMC1A	ENSG00000072501	protein_coding	0.681	1.80431e-10	0.538811	0.00229811	0.142188	0.551928
HSD17B10	ENSG00000072506	protein_coding	-0.75041	1.65876e-13	-0.485538	0.00448664	-0.264873	0.180566
MARK2	ENSG00000072518	protein_coding	-0.0285644	0.754596	0.0408849	0.797161	-0.0694494	0.663425
HMMR	ENSG00000072571	protein_coding	0.329534	0.139783	0.165017	0.706049	0.164517	0.727513
CHFR	ENSG00000072609	protein_coding	0.0434383	0.833165	0.492028	0.0612391	-0.44859	0.107347
TRHDE	ENSG00000072657	protein_coding	0.0838559	0.778376	0.562359	0.162385	-0.478503	0.268172
P4HA2	ENSG00000072682	protein_coding	-0.333004	0.0069052	0.0452166	0.871303	-0.37822	0.0763151
FCGR2B	ENSG00000072694	protein_coding	0.971235	5.99412e-06	0.42183	0.296091	0.549405	0.167771
NFATC3	ENSG00000072736	protein_coding	-0.00199218	0.985708	-0.119941	0.445123	0.117948	0.487837
TRNT1	ENSG00000072756	protein_coding	0.0072353	0.968745	0.317366	0.172814	-0.310131	0.20545
ACADVL	ENSG00000072778	protein_coding	-0.132045	0.449293	0.0180483	0.960935	-0.150093	0.653943
STK10	ENSG00000072786	protein_coding	0.090584	0.575376	0.613397	0.00386227	-0.522813	0.0192076
FBXW11	ENSG00000072803	protein_coding	-0.08468	0.162182	0.0218679	0.863637	-0.106548	0.326598
ACAP1	ENSG00000072818	protein_coding	-0.34962	0.0394725	-0.261329	0.400424	-0.0882905	0.828358
CRMP1	ENSG00000072832	protein_coding	-0.231294	0.528648	-1.08896	0.0442921	0.857669	0.151079
EVC	ENSG00000072840	protein_coding	0.483307	0.00959944	0.519011	0.096668	-0.0357036	0.943612
DERL2	ENSG00000072849	protein_coding	-0.0661431	0.32854	-0.158596	0.126383	0.0924525	0.447171
SIDT1	ENSG00000072858	protein_coding	0.746008	0.00476534	0.481651	0.30349	0.264358	0.622769
NDE1	ENSG00000072864	protein_coding	-0.00595233	0.968421	0.0777859	0.73786	-0.0837382	0.737321
IRAG1	ENSG00000072952	protein_coding	0.433219	0.0801546	0.541989	0.193516	-0.10877	0.855959
TMEM38A	ENSG00000072954	protein_coding	-0.968866	1.42936e-11	-0.825973	0.000449167	-0.142893	0.673069
AP1M1	ENSG00000072958	protein_coding	-0.127918	0.0469341	-0.0918992	0.437584	-0.0360185	0.811223
PVR	ENSG00000073008	protein_coding	-0.129886	0.512842	0.160595	0.645212	-0.290481	0.384853
XRCC1	ENSG00000073050	protein_coding	-0.0495026	0.621961	-0.119216	0.45364	0.069713	0.713499
SCARB1	ENSG00000073060	protein_coding	-0.39941	7.71741e-05	-0.513936	0.00163831	0.114526	0.614156
CYP2W1	ENSG00000073067	protein_coding	-0.37574	NA	0	NA	0.0173588	NA
MCM2	ENSG00000073111	protein_coding	0.205308	0.149658	-0.0749212	0.798025	0.280229	0.263596
MOV10L1	ENSG00000073146	protein_coding	1.06582	0.154831	1.29517	0.267996	-0.229351	0.883643
PANX2	ENSG00000073150	protein_coding	0.304955	0.433279	0.728369	0.210144	-0.423414	0.530071
SELENOO	ENSG00000073169	protein_coding	-0.351577	1.74151e-06	-0.357849	0.003026	0.00627215	0.978763
TP63	ENSG00000073282	protein_coding	1.04684	2.37221e-07	1.02803	0.00197016	0.0188094	0.976506
ALPK1	ENSG00000073331	protein_coding	1.06568	7.10288e-12	0.888821	0.00037736	0.176858	0.60799
LLGL2	ENSG00000073350	protein_coding	1.16185	6.87633e-10	0.715065	0.0234681	0.446788	0.197762
PDE8A	ENSG00000073417	protein_coding	0.540249	6.11607e-08	0.482135	0.00313106	0.0581146	0.817236
CLCN4	ENSG00000073464	protein_coding	-0.485662	5.29769e-06	0.00475953	0.986827	-0.490422	0.00665635
NLE1	ENSG00000073536	protein_coding	0.290074	0.00930084	-0.0214185	0.935533	0.311493	0.112528
SDHA	ENSG00000073578	protein_coding	-0.430067	8.05542e-06	-0.226986	0.199548	-0.203081	0.286122
SMARCE1	ENSG00000073584	protein_coding	0.29965	8.62756e-05	0.0773682	0.625436	0.222282	0.0987381
FNDC8	ENSG00000073598	protein_coding	-0.297757	NA	0	NA	0.095342	NA
GSDMB	ENSG00000073605	protein_coding	1.17121	7.42281e-11	-0.0184744	0.968933	1.18968	2.92865e-05
KDM5A	ENSG00000073614	protein_coding	0.223779	0.000204458	0.252163	0.0103262	-0.0283848	0.854959
ADAM11	ENSG00000073670	protein_coding	1.17704	0.00136379	0.840349	0.159723	0.336688	0.619393
PPP2R3A	ENSG00000073711	protein_coding	-0.257089	0.0333999	-0.21422	0.323681	-0.0428689	0.888663
FERMT2	ENSG00000073712	protein_coding	0.0876108	0.224452	0.416524	3.73235e-05	-0.328913	0.00158266
ABCB11	ENSG00000073734	protein_coding	1.10064	0.280646	2.44186	0.0716622	-1.34122	NA
DHRS9	ENSG00000073737	protein_coding	2.24227	7.55991e-08	2.84308	2.00003e-06	-0.600817	0.397458
CD5L	ENSG00000073754	protein_coding	-0.412127	NA	-0.585452	NA	0.173325	NA
PTGS2	ENSG00000073756	protein_coding	4.43388	7.71993e-11	7.0928	3.20957e-12	-2.65892	0.0147992
IGF2BP2	ENSG00000073792	protein_coding	0.621628	0.000961364	0.537882	0.0933854	0.0837461	0.86094
MAP3K13	ENSG00000073803	protein_coding	-0.00426189	0.981264	0.356001	0.104643	-0.360263	0.11315
ST6GAL1	ENSG00000073849	protein_coding	-0.584564	2.90457e-05	-0.354456	0.159316	-0.230108	0.429131
TBX21	ENSG00000073861	protein_coding	0.5007	0.145882	-0.544772	0.387479	1.04547	0.0700677
VDAC1P1	ENSG00000073905	processed_pseudogene	-0.569756	1.32653e-07	-0.37521	0.0446055	-0.194546	0.384265
FRY	ENSG00000073910	protein_coding	-0.056876	0.716133	-0.0312231	0.914859	-0.0256529	0.941176
PICALM	ENSG00000073921	protein_coding	0.250225	9.96448e-05	0.455127	5.93893e-06	-0.204902	0.0738114
NSF	ENSG00000073969	protein_coding	0.10095	0.559913	-0.0090795	0.980479	0.110029	0.746079
GLI2	ENSG00000074047	protein_coding	0.358173	0.0229014	0.0989992	0.76632	0.259173	0.385578
CLASP1	ENSG00000074054	protein_coding	-0.0983706	0.299386	-0.0822145	0.638981	-0.0161561	0.944945
MRPS34	ENSG00000074071	protein_coding	-0.505226	1.50141e-10	-0.43856	0.000713252	-0.0666664	0.728683
NOTCH3	ENSG00000074181	protein_coding	0.190296	0.280953	0.218005	0.479245	-0.027709	0.9509
CLNS1A	ENSG00000074201	protein_coding	-0.123907	0.0251291	-0.0374729	0.748795	-0.086434	0.427032
PPP2R2C	ENSG00000074211	protein_coding	0.352857	0.518786	0.565773	0.533992	-0.212917	0.855123
TEAD2	ENSG00000074219	protein_coding	-0.302175	0.0476096	0.297094	0.263653	-0.599269	0.0138375
EED	ENSG00000074266	protein_coding	-0.0471312	0.604699	-0.168448	0.210204	0.121317	0.423261
CDHR2	ENSG00000074276	protein_coding	-0.16385	0.860397	-0.104081	0.949478	-0.0597688	NA
SNCB	ENSG00000074317	protein_coding	-0.574773	0.19803	0.554732	0.478315	-1.1295	0.116427
TSG101	ENSG00000074319	protein_coding	-0.319078	2.61084e-08	-0.223531	0.0223654	-0.0955471	0.43022
NCBP3	ENSG00000074356	protein_coding	0.231731	1.91698e-06	0.26789	0.000561054	-0.0361587	0.755247
ATP2A3	ENSG00000074370	protein_coding	0.236189	0.290043	0.791646	0.0138024	-0.555457	0.116304
CA12	ENSG00000074410	protein_coding	3.12914	3.58917e-09	2.41708	0.00310484	0.712064	0.470173
MGLL	ENSG00000074416	protein_coding	-0.320535	0.00447872	-0.141622	0.523229	-0.178913	0.432524
NTN4	ENSG00000074527	protein_coding	0.0548181	0.80242	0.144144	0.687985	-0.0893262	0.833499
BCS1L	ENSG00000074582	protein_coding	-0.20036	0.0091107	-0.203877	0.119546	0.00351687	0.987971
NUAK1	ENSG00000074590	protein_coding	0.223121	0.0971429	0.491399	0.017122	-0.268278	0.263892
DPP8	ENSG00000074603	protein_coding	-0.182545	0.0193123	-0.2328	0.0710657	0.0502557	0.78643
SLC24A1	ENSG00000074621	protein_coding	0.548319	0.000395093	0.534188	0.0347499	0.0141305	0.975304
ZNF532	ENSG00000074657	protein_coding	-0.0230486	0.836052	0.0122226	0.952231	-0.0352712	0.872522
SCARF1	ENSG00000074660	protein_coding	0.767182	1.6389e-10	0.621584	0.00151198	0.145598	0.585066
LMAN1	ENSG00000074695	protein_coding	0.00822876	0.928025	0.0792217	0.549364	-0.070993	0.627533
HACD3	ENSG00000074696	protein_coding	0.435152	2.03689e-06	0.360759	0.0186699	0.0743936	0.731881
IPCEF1	ENSG00000074706	protein_coding	0.617899	0.0952537	1.28969	0.0107438	-0.671792	0.21397
ZZEF1	ENSG00000074755	protein_coding	-0.0465694	0.720695	0.0644822	0.778244	-0.111052	0.628118
NOX3	ENSG00000074771	protein_coding	-0.141792	NA	0	NA	0.251309	NA
ENO1	ENSG00000074800	protein_coding	-0.187468	0.0553253	-0.107693	0.566493	-0.0797757	0.712212
SLC12A1	ENSG00000074803	protein_coding	0.326117	NA	0	NA	0.719214	NA
MYDGF	ENSG00000074842	protein_coding	-0.0800898	0.366904	-0.103506	0.496795	0.0234166	0.910504
ANO8	ENSG00000074855	protein_coding	-0.509719	1.03302e-05	-0.60668	0.00121532	0.0969608	0.726328
TUBE1	ENSG00000074935	protein_coding	0.712763	9.44908e-12	0.615358	0.000278456	0.0974047	0.690288
ARHGEF10L	ENSG00000074964	protein_coding	-0.584532	3.41994e-11	-0.358918	0.0173801	-0.225614	0.188321
TXK	ENSG00000074966	protein_coding	0.804604	0.0155466	0.0845658	0.910987	0.720038	0.216916
WSCD2	ENSG00000075035	protein_coding	2.05884	7.79309e-10	1.19437	0.0310098	0.864461	0.132897
KCNQ2	ENSG00000075043	protein_coding	0.144041	0.863669	-0.585157	0.667694	0.729198	0.606539
TACR2	ENSG00000075073	protein_coding	-0.0524017	0.905268	-0.431299	0.497541	0.378897	0.590788
ACTR6	ENSG00000075089	protein_coding	0.0228173	0.822257	0.074793	0.642908	-0.0519757	0.78114
TIPIN	ENSG00000075131	protein_coding	0.00487017	0.973468	-0.184363	0.334134	0.189233	0.342621
SRI	ENSG00000075142	protein_coding	-0.0286905	0.689495	0.00372503	0.979746	-0.0324155	0.819011
EIF4G3	ENSG00000075151	protein_coding	-0.415217	0.00206835	0.122438	0.665502	-0.537655	0.0175893
NUP37	ENSG00000075188	protein_coding	-0.31486	0.000161504	-0.203551	0.174394	-0.111309	0.537135
SEMA3A	ENSG00000075213	protein_coding	1.66487	2.54691e-06	0.715306	0.271249	0.949564	0.123647
GTSE1	ENSG00000075218	protein_coding	0.0753871	0.864567	-0.220414	0.762863	0.295801	0.688287
SEMA3C	ENSG00000075223	protein_coding	-0.287741	0.103542	-0.734142	0.00578739	0.4464	0.13846
TTC38	ENSG00000075234	protein_coding	-0.240079	0.00466845	-0.251088	0.0797654	0.0110096	0.964883
ACAT1	ENSG00000075239	protein_coding	-0.26297	0.0717324	-0.298745	0.232443	0.0357756	0.925642
GRAMD4	ENSG00000075240	protein_coding	0.817861	3.36123e-13	0.834451	3.5264e-06	-0.0165904	0.960902
CELSR1	ENSG00000075275	protein_coding	2.81731	6.87346e-07	2.95508	0.000450818	-0.137779	0.918023
WNT8B	ENSG00000075290	protein_coding	-0.146071	0.85208	1.10394	0.26065	-1.25001	0.195731
ZNF638	ENSG00000075292	protein_coding	0.301645	3.50888e-05	0.213004	0.0952315	0.0886408	0.58354
SLC25A40	ENSG00000075303	protein_coding	-0.656813	9.96684e-16	-0.716048	5.36537e-08	0.0592352	0.77687
TIMM21	ENSG00000075336	protein_coding	-0.617161	8.17306e-10	-0.220585	0.246088	-0.396576	0.0260434
ADD2	ENSG00000075340	protein_coding	0.650355	2.00221e-05	0.830719	0.00038769	-0.180364	0.563455
FGF4	ENSG00000075388	protein_coding	-0.37574	NA	0	NA	0.0173588	NA
RASAL2	ENSG00000075391	protein_coding	-0.0701735	0.65441	-0.0806238	0.773801	0.0104503	0.978882
VPS9D1	ENSG00000075399	protein_coding	-0.703334	1.19798e-15	-0.61198	1.8966e-05	-0.0913547	0.659984
ZNF37A	ENSG00000075407	protein_coding	0.533313	2.53715e-13	0.38727	0.00115378	0.146043	0.313116
MARK3	ENSG00000075413	protein_coding	-0.157927	0.0042472	-0.0379666	0.751128	-0.119961	0.248169
SLC25A3	ENSG00000075415	protein_coding	-0.817351	7.05233e-23	-0.541994	6.42343e-05	-0.275357	0.0733048
FNDC3B	ENSG00000075420	protein_coding	0.637051	5.19971e-11	1.0103	2.8639e-11	-0.373245	0.0293425
FOSL2	ENSG00000075426	protein_coding	0.578374	0.00535697	1.75119	2.02019e-08	-1.17281	0.000258512
CACNG5	ENSG00000075429	protein_coding	0.055777	NA	-0.173257	NA	0.229034	NA
CACNG4	ENSG00000075461	protein_coding	-0.897251	0.395954	-1.10787	NA	0.210616	NA
FRYL	ENSG00000075539	protein_coding	0.460211	1.25468e-07	0.545031	9.2466e-05	-0.0848198	0.673747
TMEM131	ENSG00000075568	protein_coding	0.0327318	0.825181	0.0672965	0.788816	-0.0345646	0.909593
FSCN1	ENSG00000075618	protein_coding	-0.40319	0.0349137	-0.583957	0.0606793	0.180767	0.662456
ACTB	ENSG00000075624	protein_coding	0.357768	0.0160627	0.642901	0.00580985	-0.285133	0.312013
MOCOS	ENSG00000075643	protein_coding	0.118132	0.778775	1.50581	0.0033061	-1.38768	0.00874875
PLD1	ENSG00000075651	protein_coding	0.660223	2.1945e-06	0.623333	0.00624064	0.0368896	0.9239
ATP12A	ENSG00000075673	protein_coding	-0.682465	NA	-0.777801	NA	0.0953364	NA
WDR62	ENSG00000075702	protein_coding	-1.48465	7.76966e-06	-1.09659	0.0557277	-0.388066	0.604663
DLG1	ENSG00000075711	protein_coding	0.358789	1.31557e-08	0.432067	1.84963e-05	-0.0732784	0.607989
RAB7A	ENSG00000075785	protein_coding	-0.622583	5.29035e-23	-0.412788	6.09838e-05	-0.209795	0.0719516
BCAP29	ENSG00000075790	protein_coding	-0.03016	0.906764	0.114645	0.772088	-0.144805	0.719182
SEC31B	ENSG00000075826	protein_coding	-0.0119178	0.96026	-0.260362	0.42785	0.248444	0.48606
SART3	ENSG00000075856	protein_coding	0.106443	0.0731117	-0.0303032	0.809002	0.136746	0.188321
ARHGAP15	ENSG00000075884	protein_coding	0.587143	0.00236985	1.11381	0.000121424	-0.526665	0.106664
TUBA3D	ENSG00000075886	protein_coding	-0.604486	NA	2.05493	NA	-2.65942	NA
PAX2	ENSG00000075891	protein_coding	0.968187	NA	0.820054	NA	0.148133	NA
EXOSC7	ENSG00000075914	protein_coding	0.0920577	0.676157	-0.215327	0.54385	0.307385	0.387087
KIFAP3	ENSG00000075945	protein_coding	0.13255	0.0179212	0.185237	0.0407697	-0.0526861	0.663441
MKRN2	ENSG00000075975	protein_coding	-0.128672	0.126332	0.121002	0.418161	-0.249675	0.0681604
MCM6	ENSG00000076003	protein_coding	0.28083	4.77939e-05	0.092702	0.502392	0.188128	0.136683
REXO2	ENSG00000076043	protein_coding	0.00229885	0.987173	0.287908	0.104238	-0.285609	0.123077
RBM7	ENSG00000076053	protein_coding	-0.0350354	0.722908	0.181945	0.190379	-0.216981	0.120674
RBMS2	ENSG00000076067	protein_coding	-0.278315	0.0122037	-0.143756	0.502387	-0.134559	0.567183
BAZ2A	ENSG00000076108	protein_coding	0.240181	0.000965415	0.286143	0.0162565	-0.0459613	0.796373
PTPN23	ENSG00000076201	protein_coding	0.135448	0.166695	0.0562351	0.777633	0.079213	0.70092
MLH1	ENSG00000076242	protein_coding	-0.278273	1.51185e-05	-0.210128	0.0579944	-0.0681451	0.640434
UNG	ENSG00000076248	protein_coding	-0.13574	0.251913	-0.0913173	0.685543	-0.0444224	0.872638
FMO4	ENSG00000076258	protein_coding	0.5376	0.0116471	0.739114	0.0271217	-0.201514	0.647359
KLHL20	ENSG00000076321	protein_coding	0.00755951	0.913586	0.0276864	0.80419	-0.0201269	0.876331
RGS11	ENSG00000076344	protein_coding	0.414397	0.111577	-0.313729	0.517983	0.728126	0.0927267
SLC46A1	ENSG00000076351	protein_coding	0.200636	0.120697	-0.227295	0.309348	0.427932	0.039081
PLXNA2	ENSG00000076356	protein_coding	0.474543	4.83894e-07	0.663614	9.0065e-06	-0.189071	0.31333
SPAG5	ENSG00000076382	protein_coding	0.936891	0.000795242	0.568604	0.242045	0.368286	0.485085
ANKRD13A	ENSG00000076513	protein_coding	0.339615	6.29916e-08	0.173612	0.121149	0.166003	0.156276
TPD52	ENSG00000076554	protein_coding	-0.273746	0.219985	0.0428316	0.930022	-0.316578	0.44448
ACACB	ENSG00000076555	protein_coding	0.095456	0.545766	0.519178	0.0162249	-0.423722	0.0678243
TRAF4	ENSG00000076604	protein_coding	0.47395	0.0230989	0.680667	0.0370007	-0.206716	0.625608
PAG1	ENSG00000076641	protein_coding	0.0715727	0.655084	0.401979	0.0634354	-0.330407	0.156361
GPATCH1	ENSG00000076650	protein_coding	0.105362	0.392829	-0.131239	0.53904	0.236601	0.241825
ICAM3	ENSG00000076662	protein_coding	-0.933889	2.8351e-13	-0.434201	0.0536755	-0.499688	0.0289414
NT5C2	ENSG00000076685	protein_coding	0.456349	3.83321e-07	0.0416221	0.843044	0.414726	0.00674764
MCAM	ENSG00000076706	protein_coding	1.27836	6.73999e-07	1.02887	0.0179953	0.249491	0.678346
GPC4	ENSG00000076716	protein_coding	-0.145986	0.296425	-0.192862	0.418235	0.0468755	0.885695
MBNL3	ENSG00000076770	protein_coding	0.944337	7.886e-14	0.717606	0.000406276	0.226731	0.366134
CAMSAP3	ENSG00000076826	protein_coding	2.26067	2.81425e-05	1.24111	0.161182	1.01957	0.218209
RAP1GAP	ENSG00000076864	protein_coding	1.68934	0.00787202	0.925045	0.405794	0.764291	0.487529
XAB2	ENSG00000076924	protein_coding	0.113443	0.267048	0.00163293	0.994914	0.11181	0.573093
ARHGEF1	ENSG00000076928	protein_coding	0.280745	0.000457716	0.431977	0.000573823	-0.151232	0.328282
STXBP2	ENSG00000076944	protein_coding	0.55222	0.0466658	1.46186	0.000207831	-0.909639	0.0292755
MAP2K7	ENSG00000076984	protein_coding	-0.180979	0.0410457	-0.327308	0.0190913	0.146329	0.39161
NMRK2	ENSG00000077009	protein_coding	-1.4559	1.35073e-06	-0.701282	0.208611	-0.75462	0.191936
DGKD	ENSG00000077044	protein_coding	0.360948	0.000825932	0.195631	0.333841	0.165317	0.459423
CTTNBP2	ENSG00000077063	protein_coding	1.93323	2.0919e-12	2.43885	1.86517e-09	-0.505623	0.299465
ACTL6B	ENSG00000077080	protein_coding	-0.37574	NA	0	NA	0.0173588	NA
RARB	ENSG00000077092	protein_coding	-0.11956	0.57027	0.674133	0.0170906	-0.793693	0.00492419
TOP2B	ENSG00000077097	protein_coding	0.0571828	0.445636	0.0801849	0.530964	-0.0230021	0.891934
TM9SF3	ENSG00000077147	protein_coding	0.204743	0.00117385	0.37507	0.000133621	-0.170327	0.135824
NFKB2	ENSG00000077150	protein_coding	0.617842	2.94969e-06	0.344644	0.147816	0.273198	0.29613
UBE2T	ENSG00000077152	protein_coding	-0.544643	8.73845e-05	-0.538455	0.0204864	-0.00618772	0.988649
PPP1R12B	ENSG00000077157	protein_coding	-0.462361	3.83747e-05	-0.363265	0.0602421	-0.0990954	0.707969
DNAJC10	ENSG00000077232	protein_coding	0.00467535	0.958148	0.19291	0.0717589	-0.188235	0.0924536
GTF3C1	ENSG00000077235	protein_coding	0.0933186	0.361343	0.0282395	0.891205	0.0650791	0.76018
IL4R	ENSG00000077238	protein_coding	0.846772	2.26837e-06	1.57549	1.10555e-08	-0.72872	0.0156517
USP33	ENSG00000077254	protein_coding	0.261184	7.11838e-06	0.341623	0.000222711	-0.0804388	0.519519
PAK3	ENSG00000077264	protein_coding	0.885774	1.2301e-05	0.436293	0.229105	0.449481	0.210802
CAPN6	ENSG00000077274	protein_coding	-0.00306342	0.992174	-0.576697	0.177899	0.573633	0.203464
DCX	ENSG00000077279	protein_coding	0.966213	0.165957	0.0350546	0.983197	0.931159	0.465935
SNRPA	ENSG00000077312	protein_coding	-0.0172036	0.862143	-0.0381623	0.817659	0.0209587	0.916837
SPAG6	ENSG00000077327	protein_coding	2.24842	0.00274611	1.49722	0.216224	0.751203	0.548437
EXOSC5	ENSG00000077348	protein_coding	-0.241842	0.0851599	-0.208584	0.409248	-0.0332585	0.927506
DYNC1I2	ENSG00000077380	protein_coding	0.136704	0.0259142	0.15405	0.13753	-0.0173458	0.913835
APBB1IP	ENSG00000077420	protein_coding	1.8866	8.21522e-13	2.15271	1.37515e-07	-0.266104	0.646424
LRCH4	ENSG00000077454	protein_coding	-0.0779911	0.547562	-0.0997273	0.65959	0.0217362	0.942182
FAM76B	ENSG00000077458	protein_coding	0.490777	0.000108143	0.236232	0.321902	0.254545	0.301361
SIRT6	ENSG00000077463	protein_coding	-0.231033	0.00019653	-0.211972	0.0423555	-0.0190612	0.909326
TYR	ENSG00000077498	protein_coding	NA	NA	NA	NA	NA	NA
POLD3	ENSG00000077514	protein_coding	0.38167	2.49033e-10	0.219071	0.0320423	0.162598	0.136084
ACTN2	ENSG00000077522	protein_coding	-0.358484	0.00909454	-0.244788	0.332229	-0.113696	0.717233
CAPZB	ENSG00000077549	protein_coding	-0.183877	0.000553072	-0.0871879	0.392217	-0.0966889	0.36331
GPR137B	ENSG00000077585	protein_coding	1.0171	1.17735e-07	0.842802	0.0066066	0.174299	0.681083
NAALAD2	ENSG00000077616	protein_coding	0.582091	0.007813	0.795486	0.0217332	-0.213395	0.642645
JADE1	ENSG00000077684	protein_coding	0.358526	0.000257289	0.382356	0.0185398	-0.0238302	0.930396
SLC25A43	ENSG00000077713	protein_coding	0.758066	3.14304e-07	0.767032	0.00114301	-0.00896603	0.9845
UBE2A	ENSG00000077721	protein_coding	-0.28903	3.93021e-07	-0.141014	0.176591	-0.148015	0.172648
FGFR1	ENSG00000077782	protein_coding	0.417376	0.000313846	0.769976	2.05688e-05	-0.3526	0.0885948
FKBP6	ENSG00000077800	protein_coding	0.0372201	0.975554	-0.904932	NA	0.942153	NA
SMC1B	ENSG00000077935	protein_coding	0.520908	NA	-0.173257	NA	0.694165	NA
FBLN1	ENSG00000077942	protein_coding	1.47646	2.90879e-11	1.61843	5.86055e-06	-0.141974	0.802895
ITGA8	ENSG00000077943	protein_coding	0.696112	0.0442595	1.09105	0.0495405	-0.394935	0.583942
CST7	ENSG00000077984	protein_coding	0.423564	0.146946	0.395269	0.436938	0.0282946	0.971306
MAP2	ENSG00000078018	protein_coding	0.768179	0.00049189	1.24003	0.000305959	-0.471855	0.254718
PIAS2	ENSG00000078043	protein_coding	-0.00584844	0.949473	-0.124437	0.310796	0.118588	0.36474
AMPH	ENSG00000078053	protein_coding	0.276615	0.141925	0.668345	0.0184247	-0.391729	0.228079
ARAF	ENSG00000078061	protein_coding	-0.945363	3.99444e-24	-0.763499	3.78772e-07	-0.181864	0.347009
MCCC1	ENSG00000078070	protein_coding	-0.0486587	0.671762	0.00794668	0.972767	-0.0566053	0.803137
LAMP3	ENSG00000078081	protein_coding	1.55392	0.0192147	-1.14272	0.400556	2.69664	0.0259634
FAP	ENSG00000078098	protein_coding	0.720958	4.69639e-05	0.918576	0.00120549	-0.197618	0.616768
NEBL	ENSG00000078114	protein_coding	0.417863	0.010716	0.753118	0.00265239	-0.335256	0.257236
ACER3	ENSG00000078124	protein_coding	0.371055	0.00287439	0.49496	0.0129492	-0.123906	0.646424
UBE2K	ENSG00000078140	protein_coding	-0.131943	0.0109523	-0.0125398	0.916541	-0.119403	0.209316
PIK3C3	ENSG00000078142	protein_coding	0.0917089	0.185549	0.18124	0.0938221	-0.0895307	0.496566
N4BP2	ENSG00000078177	protein_coding	0.22094	0.349545	0.716106	0.0364416	-0.495166	0.1942
TIGAR	ENSG00000078237	protein_coding	-0.164895	0.638591	-0.453866	0.406508	0.288971	0.651903
TULP3	ENSG00000078246	protein_coding	0.662177	3.05949e-11	0.511463	0.00175287	0.150714	0.477432
SYNJ2	ENSG00000078269	protein_coding	0.205353	0.353231	0.656552	0.0421195	-0.451198	0.213498
ADCY2	ENSG00000078295	protein_coding	-0.322252	0.0211532	-0.4527	0.0467953	0.130448	0.670666
PPP2R5C	ENSG00000078304	protein_coding	-0.226027	2.64217e-05	-0.213921	0.0174139	-0.0121061	0.93667
PMS2P1	ENSG00000078319	transcribed_unprocessed_pseudogene	-0.371818	2.29071e-06	-0.370986	0.00420976	-0.000831788	0.997499
RBFOX1	ENSG00000078328	protein_coding	0.383657	0.000294719	0.369126	0.0388434	0.0145308	0.963241
GNB1	ENSG00000078369	protein_coding	0.215599	0.0015072	0.385473	0.000279942	-0.169874	0.174782
HOXA9	ENSG00000078399	protein_coding	-0.0359949	0.799494	-0.380883	0.0372744	0.344888	0.0744406
EDN1	ENSG00000078401	protein_coding	2.85503	5.19347e-23	2.6145	7.8024e-09	0.240527	0.725631
MLLT10	ENSG00000078403	protein_coding	0.488296	8.61933e-06	0.425327	0.0210735	0.0629691	0.820456
ZCWPW1	ENSG00000078487	protein_coding	0.386054	0.00167715	0.183239	0.43386	0.202815	0.402979
ADCYAP1R1	ENSG00000078549	protein_coding	0.525867	0.0450483	1.47045	0.000144272	-0.944581	0.0236454
FGF20	ENSG00000078579	protein_coding	-0.136582	NA	-0.777812	NA	0.64123	NA
P2RY10	ENSG00000078589	protein_coding	0.347404	0.405604	0.436125	0.524326	-0.0887208	0.922856
ITM2A	ENSG00000078596	protein_coding	0.441189	0.000595837	0.787377	8.85626e-05	-0.346188	0.140594
NRDC	ENSG00000078618	protein_coding	-0.268764	0.00503492	-0.283702	0.0795722	0.0149385	0.956538
VDAC3	ENSG00000078668	protein_coding	-0.321741	0.000394768	-0.278312	0.0741318	-0.0434291	0.853824
PCM1	ENSG00000078674	protein_coding	-0.0297622	0.781627	-0.0491383	0.7912	0.0193761	0.933579
TNRC6C	ENSG00000078687	protein_coding	0.293829	0.000846238	0.120566	0.48598	0.173262	0.310827
CBFA2T2	ENSG00000078699	protein_coding	0.193257	0.0694672	-0.176729	0.350177	0.369985	0.0322792
BRINP1	ENSG00000078725	protein_coding	0.739224	0.109007	0.622405	0.433266	0.116818	0.913359
ITCH	ENSG00000078747	protein_coding	0.236394	0.000318661	0.324329	0.00199456	-0.0879356	0.531296
PKD2L2	ENSG00000078795	protein_coding	0.747843	0.000694548	0.759249	0.0359437	-0.0114051	0.986375
TP53INP2	ENSG00000078804	protein_coding	-1.36031	3.05578e-14	-0.643199	0.0402376	-0.717113	0.024526
SDF4	ENSG00000078808	protein_coding	-0.305242	1.38658e-07	-0.122982	0.260936	-0.182259	0.0865307
MYH7B	ENSG00000078814	protein_coding	0.329212	0.268738	-0.212739	0.709535	0.541951	0.293314
BPIFB2	ENSG00000078898	protein_coding	-0.37574	NA	0	NA	0.0173588	NA
TP73	ENSG00000078900	protein_coding	0.898279	0.196608	0.490023	0.697606	0.408255	NA
TOLLIP	ENSG00000078902	protein_coding	-0.15554	0.028137	-0.237826	0.0372545	0.0822857	0.581084
UBE2D4	ENSG00000078967	protein_coding	-0.76013	5.17176e-20	-0.647352	1.41595e-06	-0.112778	0.547441
CLUL1	ENSG00000079101	protein_coding	-0.0585996	NA	0.789086	NA	-0.847686	NA
RUNX1T1	ENSG00000079102	protein_coding	0.27414	0.0846981	0.0185015	0.959821	0.255638	0.39211
CDH17	ENSG00000079112	protein_coding	0.0914912	0.935931	-0.916837	0.614065	1.00833	NA
THOC1	ENSG00000079134	protein_coding	0.450059	4.20737e-05	0.298209	0.123787	0.151851	0.517733
FKBP7	ENSG00000079150	protein_coding	0.0285974	0.846312	-0.104625	0.653257	0.133222	0.579892
OSBPL6	ENSG00000079156	protein_coding	0.331411	0.0966219	0.374985	0.274569	-0.0435745	0.933486
SLC1A3	ENSG00000079215	protein_coding	-0.0517496	0.806672	-0.330703	0.268412	0.278954	0.395548
XRCC5	ENSG00000079246	protein_coding	0.165663	0.0187732	0.208618	0.0737448	-0.0429546	0.798912
LXN	ENSG00000079257	protein_coding	-0.145605	0.418316	0.113909	0.73236	-0.259513	0.400132
SP140	ENSG00000079263	protein_coding	0.599611	0.122053	0.908996	0.116572	-0.309384	0.661365
MKNK1	ENSG00000079277	protein_coding	-0.049264	0.447619	0.178134	0.0543924	-0.227398	0.0130585
TNS1	ENSG00000079308	protein_coding	0.258299	0.0606115	0.644438	0.00192918	-0.386139	0.0985183
REXO1	ENSG00000079313	protein_coding	-0.0971828	0.238057	0.0062399	0.973204	-0.103423	0.506058
SAR1A	ENSG00000079332	protein_coding	-0.057094	0.329041	0.00366623	0.977853	-0.0607602	0.588659
CDC14A	ENSG00000079335	protein_coding	1.11164	1.49986e-09	1.25453	1.60754e-05	-0.142888	0.743493
RAPGEF3	ENSG00000079337	protein_coding	0.727398	3.76512e-12	0.668801	7.77116e-05	0.058597	0.828367
CEACAM1	ENSG00000079385	protein_coding	-0.134708	0.57027	0.724215	0.0219776	-0.858924	0.00623291
SENP1	ENSG00000079387	protein_coding	0.307715	0.000292952	0.305044	0.0292857	0.00267043	0.991474
DUSP13	ENSG00000079393	protein_coding	-1.2155	2.73907e-21	-0.913839	1.1665e-05	-0.301666	0.237375
CIC	ENSG00000079432	protein_coding	0.209203	0.0310707	0.258998	0.108985	-0.0497948	0.831636
LIPE	ENSG00000079435	protein_coding	0.591263	0.0122681	0.570556	0.16203	0.0207068	0.976543
FDFT1	ENSG00000079459	protein_coding	-0.479091	8.30296e-07	-0.524097	0.00092225	0.045006	0.862604
PAFAH1B3	ENSG00000079462	protein_coding	-0.240262	0.234207	-0.795252	0.00711354	0.554991	0.0885217
OPHN1	ENSG00000079482	protein_coding	0.56072	2.78668e-05	0.128674	0.652561	0.432046	0.0704434
AFM	ENSG00000079557	protein_coding	-0.219775	NA	0	NA	0.173325	NA
KIF22	ENSG00000079616	protein_coding	-0.411965	1.94563e-05	-0.284012	0.0934101	-0.127952	0.545209
SCGN	ENSG00000079689	protein_coding	0.691321	NA	0.881342	NA	-0.19002	NA
CARMIL1	ENSG00000079691	protein_coding	1.71581	7.70664e-11	1.64372	6.34529e-05	0.07209	0.91718
PGM1	ENSG00000079739	protein_coding	-0.565929	0.000465978	-0.369888	0.20636	-0.196041	0.580587
DDX1	ENSG00000079785	protein_coding	-0.27041	1.3821e-05	-0.0487667	0.721746	-0.221643	0.0444364
DNM2	ENSG00000079805	protein_coding	-0.672018	4.69232e-12	-0.537891	0.000787195	-0.134127	0.537444
EPB41L2	ENSG00000079819	protein_coding	0.456733	2.9402e-05	0.694636	5.95871e-05	-0.237903	0.262401
RIMS1	ENSG00000079841	protein_coding	-0.997353	0.0289226	-0.781555	0.345833	-0.215798	0.849409
MOXD1	ENSG00000079931	protein_coding	0.565318	0.139069	0.539124	0.414675	0.0261935	0.979871
STX7	ENSG00000079950	protein_coding	-0.0959236	0.207267	-0.246663	0.0314248	0.150739	0.251637
RABL2B	ENSG00000079974	protein_coding	0.820095	1.57878e-10	0.467451	0.0292368	0.352644	0.11511
KEAP1	ENSG00000079999	protein_coding	-0.502618	1.74219e-07	-0.526521	0.000783678	0.0239033	0.930906
DDX43	ENSG00000080007	protein_coding	0.628744	0.122992	0.830062	0.19741	-0.201318	0.812476
PTPRH	ENSG00000080031	protein_coding	2.28696	0.000132538	1.65738	0.0589868	0.62958	0.472176
DCT	ENSG00000080166	protein_coding	0.624667	0.00145792	0.632377	0.0442863	-0.00770953	0.988888
SLC35C2	ENSG00000080189	protein_coding	-0.0285355	0.683439	-0.106212	0.306063	0.0776769	0.509022
CRYBG3	ENSG00000080200	protein_coding	-0.144385	0.101637	0.117119	0.465268	-0.261503	0.0705374
EPHA6	ENSG00000080224	protein_coding	3.33352	5.6425e-06	3.29643	0.00119125	0.0370914	0.982401
SCTR	ENSG00000080293	protein_coding	-0.211947	0.74785	-0.0112621	0.99368	-0.200685	0.879238
RFX3	ENSG00000080298	protein_coding	0.773511	1.71796e-08	0.311355	0.223466	0.462156	0.0615979
RIF1	ENSG00000080345	protein_coding	0.417067	0.000104251	0.252472	0.195782	0.164595	0.465522
RAB21	ENSG00000080371	protein_coding	-0.0376367	0.580649	0.0150822	0.908871	-0.0527189	0.679892
SLC4A4	ENSG00000080493	protein_coding	-0.593627	5.43548e-05	-0.81786	0.00056176	0.224234	0.47537
SMARCA2	ENSG00000080503	protein_coding	0.12804	0.132489	0.0365701	0.837916	0.0914694	0.59665
RDH8	ENSG00000080511	protein_coding	-0.219775	NA	0	NA	0.173325	NA
SESN1	ENSG00000080546	protein_coding	-0.0498815	0.815093	-0.086294	0.814225	0.0364125	0.936178
MID2	ENSG00000080561	protein_coding	-0.567017	2.15567e-07	-0.204875	0.330865	-0.362143	0.0678502
DNAAF6	ENSG00000080572	protein_coding	-0.0638055	NA	0	NA	0.329294	NA
COL5A3	ENSG00000080573	protein_coding	0.543364	3.07886e-05	0.770382	0.000194091	-0.227019	0.390618
SRCAP	ENSG00000080603	protein_coding	-0.000828356	0.995587	0.108338	0.675377	-0.109167	0.693618
PUM3	ENSG00000080608	protein_coding	0.208474	0.0961923	0.299595	0.142295	-0.0911209	0.737321
CPB2	ENSG00000080618	protein_coding	-0.490112	NA	-0.17326	NA	-0.316851	NA
CHRNA3	ENSG00000080644	protein_coding	1.88433	0.0122513	0.893074	0.513694	0.991254	0.434555
KCNN2	ENSG00000080709	protein_coding	-0.464052	0.0843858	-1.39939	0.000462172	0.935335	0.0325474
CNOT4	ENSG00000080802	protein_coding	0.0635482	0.480495	0.0103516	0.954951	0.0531966	0.771478
PSEN1	ENSG00000080815	protein_coding	0.110734	0.0822386	0.165882	0.107744	-0.0551479	0.682334
CPOX	ENSG00000080819	protein_coding	-0.0787097	0.393722	-0.0436486	0.806783	-0.0350611	0.865273
CLDND1	ENSG00000080822	protein_coding	0.0820066	0.185338	0.209938	0.0234295	-0.127932	0.225242
MOK	ENSG00000080823	protein_coding	0.280041	0.0721921	0.335623	0.191432	-0.055582	0.880258
HSP90AA1	ENSG00000080824	protein_coding	0.193324	0.230598	0.505025	0.0375105	-0.311701	0.262741
RBL1	ENSG00000080839	protein_coding	-0.204242	0.209094	-0.527417	0.0314888	0.323175	0.250974
DLGAP4	ENSG00000080845	protein_coding	-0.399639	5.98453e-06	-0.523784	0.000218288	0.124145	0.518664
IGSF9B	ENSG00000080854	protein_coding	0.390169	0.146484	-0.412827	0.380466	0.802996	0.0654479
CFHR2	ENSG00000080910	protein_coding	-0.526499	NA	-0.777808	NA	0.251309	NA
CROCCP3	ENSG00000080947	transcribed_unprocessed_pseudogene	0.759009	2.73296e-05	0.126849	0.752781	0.63216	0.0427188
NDC80	ENSG00000080986	protein_coding	0.331429	0.135266	0.152224	0.723583	0.179205	0.681083
AP4E1	ENSG00000081014	protein_coding	-0.131044	0.151422	-0.00873265	0.966933	-0.122311	0.484205
RSBN1	ENSG00000081019	protein_coding	0.398038	5.39929e-08	0.294485	0.0169828	0.103554	0.513389
MAGI3	ENSG00000081026	protein_coding	0.312279	0.0027587	0.452357	0.00573942	-0.140079	0.509534
CXCL2	ENSG00000081041	protein_coding	3.05678	1.12118e-07	5.56121	5.26347e-10	-2.50443	0.0106875
AFP	ENSG00000081051	protein_coding	1.56183	0.0149086	-1.52968	0.258345	3.0915	0.0138198
COL4A4	ENSG00000081052	protein_coding	0.779438	0.000430741	0.624346	0.104616	0.155092	0.771919
TCF7	ENSG00000081059	protein_coding	0.180854	0.519277	-0.0885483	0.870365	0.269402	0.597215
OSTM1	ENSG00000081087	protein_coding	0.138721	0.268907	0.294305	0.132368	-0.155583	0.510723
CDH7	ENSG00000081138	protein_coding	0.529364	0.510749	-0.205534	0.898264	0.734898	NA
IMPG2	ENSG00000081148	protein_coding	1.99946	3.86873e-06	1.41902	0.0436063	0.580447	0.481997
PCNP	ENSG00000081154	protein_coding	0.00452905	0.946428	0.0732133	0.432932	-0.0686843	0.500307
EXD2	ENSG00000081177	protein_coding	-0.280963	8.7723e-05	-0.189822	0.135218	-0.0911407	0.561261
ARG2	ENSG00000081181	protein_coding	-0.579319	0.240015	0.519045	0.56105	-1.09836	0.18294
MEF2C	ENSG00000081189	protein_coding	-0.361405	0.00497475	-0.301512	0.183708	-0.0598925	0.855123
PTPRC	ENSG00000081237	protein_coding	1.01782	6.17629e-05	1.57122	7.92661e-05	-0.553401	0.252433
CACNA1S	ENSG00000081248	protein_coding	-0.633003	3.28654e-06	-0.793566	0.000288116	0.160564	0.601305
PKP1	ENSG00000081277	protein_coding	-1.01399	2.51446e-05	-0.235364	0.645722	-0.778631	0.0713069
UBA5	ENSG00000081307	protein_coding	-0.167344	0.0029974	0.0162911	0.899889	-0.183635	0.0598931
STK17B	ENSG00000081320	protein_coding	0.739246	0.000114734	1.87836	1.02247e-10	-1.13912	0.000118904
CDC14B	ENSG00000081377	protein_coding	1.07964	4.11879e-10	0.782358	0.00641398	0.297282	0.404201
ZNF510	ENSG00000081386	protein_coding	0.375026	1.46086e-07	0.197774	0.11956	0.177252	0.188925
LRP2	ENSG00000081479	protein_coding	0.861732	0.416526	0.628767	NA	0.232965	NA
ZNF506	ENSG00000081665	protein_coding	0.225134	0.00869903	0.372378	0.00513205	-0.147244	0.364517
JMJD4	ENSG00000081692	protein_coding	-0.181145	0.0464125	-0.143895	0.381878	-0.0372496	0.869361
DUSP12	ENSG00000081721	protein_coding	0.130209	0.108203	0.0607494	0.70275	0.0694598	0.675854
AACS	ENSG00000081760	protein_coding	-0.630405	2.29664e-05	0.194649	0.516243	-0.825054	0.000548529
DELE1	ENSG00000081791	protein_coding	-0.226912	0.018845	-0.0458663	0.828978	-0.181045	0.324076
SLC13A1	ENSG00000081800	protein_coding	0.170149	NA	0.0190986	NA	0.151051	NA
CADPS2	ENSG00000081803	protein_coding	0.558512	1.2283e-05	0.92877	2.44736e-06	-0.370258	0.100698
PCDHB4	ENSG00000081818	protein_coding	0.514281	0.00015558	0.44777	0.0476434	0.0665113	0.843082
PCDHA6	ENSG00000081842	protein_coding	0.106176	0.943412	0.35	NA	-0.243824	NA
PCDHGA2	ENSG00000081853	protein_coding	1.0243	9.29771e-08	0.886924	0.00387033	0.137379	0.755751
HSPB11	ENSG00000081870	protein_coding	-0.0509752	0.66126	-0.0501213	0.810307	-0.000853897	0.997839
PHLPP1	ENSG00000081913	protein_coding	0.211604	0.058739	0.124249	0.559756	0.0873555	0.721849
ATP8B1	ENSG00000081923	protein_coding	0.587679	0.000209476	0.445864	0.104918	0.141815	0.696043
IL12RB2	ENSG00000081985	protein_coding	-1.10632	6.02785e-06	-1.9043	9.92904e-07	0.797985	0.0743564
SMARCD3	ENSG00000082014	protein_coding	-0.405411	5.52772e-08	-0.376015	0.00220283	-0.0293964	0.884908
WDR70	ENSG00000082068	protein_coding	0.191386	0.00482318	0.171665	0.14328	0.0197209	0.913275
FYB1	ENSG00000082074	protein_coding	0.892488	0.00104355	1.95809	2.31068e-06	-1.0656	0.0180072
MPP4	ENSG00000082126	protein_coding	0.394318	0.475523	-0.220149	0.84019	0.614467	0.534253
STRADB	ENSG00000082146	protein_coding	-1.02869	5.60323e-20	-0.523017	0.00591933	-0.505669	0.0103365
BZW1	ENSG00000082153	protein_coding	0.0723497	0.479619	0.433162	0.00160405	-0.360813	0.0126146
PGR	ENSG00000082175	protein_coding	0.44472	0.0936755	0.311916	0.527594	0.132804	0.830531
C1QTNF3	ENSG00000082196	protein_coding	0.617333	0.0018406	0.133384	0.757673	0.48395	0.182368
ME2	ENSG00000082212	protein_coding	-0.185763	0.208337	0.609473	0.00454169	-0.795236	0.000128255
C5orf22	ENSG00000082213	protein_coding	-0.308895	6.39475e-05	-0.0690029	0.677688	-0.239892	0.084628
CCNT2	ENSG00000082258	protein_coding	0.572358	7.16479e-08	0.362656	0.0488488	0.209702	0.327229
FAM135A	ENSG00000082269	protein_coding	-0.0199777	0.863742	0.20937	0.171611	-0.229348	0.143232
COL19A1	ENSG00000082293	protein_coding	3.0494	8.56407e-07	2.7268	0.00783127	0.322601	0.840879
EPB41L3	ENSG00000082397	protein_coding	1.83091	2.21851e-22	2.09936	1.10415e-12	-0.268446	0.51576
COBLL1	ENSG00000082438	protein_coding	1.15338	2.3226e-13	1.21323	1.29566e-06	-0.0598584	0.887742
DLG3	ENSG00000082458	protein_coding	0.876621	1.34343e-07	0.466832	0.112099	0.409789	0.186502
KCNK2	ENSG00000082482	protein_coding	0.917611	0.0034104	1.65235	0.000500209	-0.734735	0.18105
SERTAD4	ENSG00000082497	protein_coding	0.939933	0.000376469	0.653393	0.161978	0.28654	0.621808
TRAF5	ENSG00000082512	protein_coding	0.706106	0.00014673	0.422299	0.209093	0.283807	0.457474
MRPL22	ENSG00000082515	protein_coding	-0.361886	6.58762e-08	-0.155974	0.209798	-0.205911	0.0944265
GEMIN5	ENSG00000082516	protein_coding	-0.0605208	0.586815	-0.161447	0.349703	0.100926	0.620271
OPRK1	ENSG00000082556	protein_coding	2.73463	7.29921e-05	1.42552	0.23724	1.30911	0.238023
NFE2L1	ENSG00000082641	protein_coding	-0.321413	0.000171492	-0.273385	0.062077	-0.0480287	0.824006
SEMA5B	ENSG00000082684	protein_coding	0.534043	0.0532796	0.773796	0.0664947	-0.239753	0.652382
GSK3B	ENSG00000082701	protein_coding	-0.0768348	0.385397	0.0588685	0.721752	-0.135703	0.374596
ITGB5	ENSG00000082781	protein_coding	0.168003	0.139495	0.234745	0.214237	-0.0667425	0.795201
ERC1	ENSG00000082805	protein_coding	0.0629803	0.509353	0.25228	0.0627166	-0.189299	0.206995
XPO1	ENSG00000082898	protein_coding	0.413078	2.79965e-05	0.154416	0.424664	0.258662	0.162362
LINC01587	ENSG00000082929	lncRNA	-1.14516	NA	-0.750327	NA	-0.394837	NA
RNF13	ENSG00000082996	protein_coding	-0.13286	0.040037	-0.140398	0.208117	0.00753792	0.967901
TRPM3	ENSG00000083067	protein_coding	1.14562	0.00786345	-0.0650228	0.950048	1.21065	0.105128
PALB2	ENSG00000083093	protein_coding	0.189571	0.0462905	-0.00574555	0.980357	0.195316	0.253854
DOP1A	ENSG00000083097	protein_coding	0.636823	1.36727e-07	0.516484	0.0106148	0.120339	0.666419
LYRM2	ENSG00000083099	protein_coding	-0.188912	0.00399953	-0.0398894	0.781859	-0.149022	0.223422
BCKDHB	ENSG00000083123	protein_coding	-0.551889	2.46148e-05	-0.359627	0.121188	-0.192261	0.49288
KAT6A	ENSG00000083168	protein_coding	0.185538	0.0912884	0.356432	0.0379316	-0.170894	0.412308
TUT7	ENSG00000083223	protein_coding	0.281641	0.000198356	0.42905	0.000304612	-0.147409	0.314744
ULK2	ENSG00000083290	protein_coding	-0.43801	0.000765519	-0.158343	0.544641	-0.279667	0.262578
GRHL2	ENSG00000083307	protein_coding	0.167887	NA	0.0465826	NA	0.121305	NA
TNPO1	ENSG00000083312	protein_coding	0.206254	0.00327037	0.198634	0.0967467	0.00761992	0.971251
PLOD1	ENSG00000083444	protein_coding	-0.291241	0.00728151	0.163287	0.426565	-0.454528	0.0107816
P2RX5	ENSG00000083454	protein_coding	-0.262039	0.135197	-0.477713	0.0871466	0.215674	0.535844
ITGAE	ENSG00000083457	protein_coding	-0.812345	5.04638e-08	-0.730384	0.00303119	-0.0819615	0.832912
DIS3	ENSG00000083520	protein_coding	0.201608	0.00244776	0.407	6.81985e-05	-0.205392	0.0746522
PIBF1	ENSG00000083535	protein_coding	0.371672	1.463e-05	0.481626	0.000388699	-0.109953	0.55123
TDRD3	ENSG00000083544	protein_coding	-0.227788	0.000412435	-0.0249984	0.866331	-0.202789	0.0755525
AC000061.1	ENSG00000083622	lncRNA	-0.37574	NA	0	NA	0.0173588	NA
NUFIP1	ENSG00000083635	protein_coding	0.0601774	0.507745	0.127247	0.373577	-0.0670696	0.696184
PDS5B	ENSG00000083642	protein_coding	0.510744	1.32939e-12	0.410968	0.000474393	0.0997763	0.52884
OXCT1	ENSG00000083720	protein_coding	0.376465	0.229387	0.160379	0.799545	0.216086	0.74642
RRAGB	ENSG00000083750	protein_coding	0.119219	0.189937	0.0852925	0.61592	0.0339268	0.874496
EPYC	ENSG00000083782	protein_coding	0.918547	NA	1.05984	NA	-0.141294	NA
CYLD	ENSG00000083799	protein_coding	0.197045	0.133903	0.138629	0.572935	0.0584157	0.851331
SLC27A5	ENSG00000083807	protein_coding	-0.688911	2.93931e-08	-0.547471	0.00887214	-0.14144	0.623726
ZNF324	ENSG00000083812	protein_coding	0.262858	0.00453906	0.23002	0.144595	0.0328386	0.88692
ZNF671	ENSG00000083814	protein_coding	-0.00284627	0.985384	-0.442737	0.0163572	0.439891	0.0209374
ZNF416	ENSG00000083817	protein_coding	-0.0274201	0.851339	-0.394765	0.0313391	0.367345	0.0567293
ZNF586	ENSG00000083828	protein_coding	-0.159038	0.106933	0.175036	0.300526	-0.334074	0.0324963
ZNF446	ENSG00000083838	protein_coding	0.160964	0.0666289	0.114446	0.472717	0.0465178	0.813526
ZNF264	ENSG00000083844	protein_coding	0.106662	0.292201	-0.208775	0.195809	0.315436	0.0427188
RPS5	ENSG00000083845	protein_coding	-0.486162	1.47533e-06	-0.743687	3.47091e-06	0.257525	0.182229
FAT1	ENSG00000083857	protein_coding	0.781096	1.85409e-05	0.648472	0.035344	0.132624	0.763914
YTHDC1	ENSG00000083896	protein_coding	0.429059	3.25065e-12	0.301194	0.00329711	0.127865	0.30268
CHMP2B	ENSG00000083937	protein_coding	-0.208097	0.00025509	0.0175431	0.89484	-0.22564	0.0197411
SMAP2	ENSG00000084070	protein_coding	0.246824	0.17539	1.48064	3.92072e-09	-1.23382	5.52821e-07
PPIE	ENSG00000084072	protein_coding	-0.0383083	0.451923	-0.161567	0.0244905	0.123259	0.114539
ZMPSTE24	ENSG00000084073	protein_coding	0.0710865	0.431022	0.0847356	0.590723	-0.0136491	0.950607
STARD7	ENSG00000084090	protein_coding	-0.173063	0.050884	-0.10176	0.548314	-0.0713028	0.716653
NOA1	ENSG00000084092	protein_coding	-0.272196	0.0040821	-0.308755	0.0504713	0.0365589	0.881993
REST	ENSG00000084093	protein_coding	0.19553	0.0230415	-0.0485585	0.793349	0.244089	0.09954
HAL	ENSG00000084110	protein_coding	1.64779	0.0346161	4.73543	3.16494e-06	-3.08764	0.00112318
SSH1	ENSG00000084112	protein_coding	-0.0961998	0.438123	0.102894	0.64305	-0.199094	0.341946
GSTP1	ENSG00000084207	protein_coding	-0.315617	0.000726419	-0.334338	0.031741	0.0187212	0.943072
APLP2	ENSG00000084234	protein_coding	0.362275	3.2064e-07	0.317987	0.00695831	0.0442887	0.804443
FAM234B	ENSG00000084444	protein_coding	0.46092	4.74837e-05	0.51529	0.00401685	-0.0543697	0.844537
SLCO1A2	ENSG00000084453	protein_coding	0.0195721	NA	-0.365615	NA	0.385187	NA
WBP11	ENSG00000084463	protein_coding	-0.199845	0.000799342	-0.199182	0.0469588	-0.000663366	0.997175
EIF3I	ENSG00000084623	protein_coding	-0.239123	0.000783656	-0.300862	0.00938619	0.0617391	0.708915
NKAIN1	ENSG00000084628	protein_coding	-0.249705	0.325729	-0.595136	0.12832	0.345431	0.454949
COL16A1	ENSG00000084636	protein_coding	1.17177	2.08817e-13	1.17366	4.13698e-06	-0.00189008	0.997175
TXLNA	ENSG00000084652	protein_coding	0.310945	2.40375e-05	0.14017	0.314458	0.170775	0.224792
APOB	ENSG00000084674	protein_coding	1.51935	0.00314426	3.0145	0.000126884	-1.49515	0.0933168
NCOA1	ENSG00000084676	protein_coding	0.186352	0.0269096	0.217435	0.125123	-0.0310832	0.884393
AGBL5	ENSG00000084693	protein_coding	-0.518385	3.66918e-11	-0.456207	0.000379283	-0.0621775	0.748168
EFR3B	ENSG00000084710	protein_coding	-0.998546	3.83675e-08	-0.955194	0.00137342	-0.043352	0.934041
KIF3C	ENSG00000084731	protein_coding	-0.0532622	0.713413	-0.211126	0.326619	0.157864	0.517626
RAB10	ENSG00000084733	protein_coding	-0.0583624	0.730914	-0.0157758	0.962162	-0.0425866	0.906634
GCKR	ENSG00000084734	protein_coding	0.639658	0.498002	1.62165	NA	-0.981996	NA
HADHA	ENSG00000084754	protein_coding	0.0540743	0.699384	0.197984	0.346449	-0.14391	0.55123
MAPRE3	ENSG00000084764	protein_coding	-0.481745	1.04324e-10	-0.196736	0.150206	-0.285009	0.0329318
CAD	ENSG00000084774	protein_coding	0.602878	9.6594e-09	0.323978	0.0796348	0.2789	0.156584
CD59	ENSG00000085063	protein_coding	-0.315445	1.1058e-07	-0.126467	0.260107	-0.188978	0.0831238
CD82	ENSG00000085117	protein_coding	0.327172	0.119001	0.595835	0.0722483	-0.268664	0.515517
BCORL1	ENSG00000085185	protein_coding	0.334618	0.0107991	0.149775	0.560606	0.184843	0.487058
ATRX	ENSG00000085224	protein_coding	0.212922	0.0274198	0.262399	0.103192	-0.0494767	0.832754
AK6	ENSG00000085231	protein_coding	-0.176261	0.0238574	-0.00540296	0.977683	-0.170858	0.229544
FCN1	ENSG00000085265	protein_coding	0.410019	0.338793	1.63086	0.00670032	-1.22084	0.0606081
MYNN	ENSG00000085274	protein_coding	-0.176834	0.00867088	-0.0435326	0.76452	-0.133302	0.29613
MECOM	ENSG00000085276	protein_coding	0.209475	0.14093	0.332707	0.146921	-0.123232	0.675119
SCAMP1	ENSG00000085365	protein_coding	0.00507397	0.955895	-0.0555109	0.689447	0.0605849	0.682696
PREP	ENSG00000085377	protein_coding	-0.266431	0.0439131	-0.0844394	0.761614	-0.181992	0.493736
HACE1	ENSG00000085382	protein_coding	0.488416	1.82922e-07	0.466727	0.00201293	0.0216886	0.933735
SEH1L	ENSG00000085415	protein_coding	0.00100109	0.991869	0.12152	0.386274	-0.120519	0.421115
WDR47	ENSG00000085433	protein_coding	0.045697	0.750559	-0.121838	0.596761	0.167535	0.474606
WDFY1	ENSG00000085449	protein_coding	0.38114	5.60675e-10	0.220741	0.0370513	0.160398	0.167099
OVGP1	ENSG00000085465	protein_coding	0.837336	0.000567449	-0.154977	0.776866	0.992313	0.014933
SLC25A24	ENSG00000085491	protein_coding	0.0421218	0.770837	0.200572	0.33997	-0.15845	0.501915
MAP3K4	ENSG00000085511	protein_coding	0.0254713	0.783154	0.0764209	0.602028	-0.0509496	0.766533
PILRA	ENSG00000085514	protein_coding	0.898004	0.000985149	1.68528	3.34891e-05	-0.787275	0.0798297
IGSF9	ENSG00000085552	protein_coding	0.90677	0.260465	0.570423	NA	0.336347	NA
ABCB1	ENSG00000085563	protein_coding	1.40894	8.29121e-07	0.533105	0.324312	0.875836	0.0795008
ZNF213	ENSG00000085644	protein_coding	-0.346824	0.00411137	-0.583127	0.00226698	0.236303	0.312262
AKR1B1	ENSG00000085662	protein_coding	-0.497508	4.0618e-11	-0.289473	0.0260034	-0.208034	0.148734
CPNE3	ENSG00000085719	protein_coding	0.121678	0.105339	0.31452	0.00511857	-0.192842	0.12737
RRN3	ENSG00000085721	protein_coding	0.292224	0.00380818	0.286789	0.0953871	0.00543552	0.986013
CTTN	ENSG00000085733	protein_coding	0.0795021	0.483108	0.0885188	0.661621	-0.00901664	0.975551
WNT11	ENSG00000085741	protein_coding	-0.385946	0.00170796	-0.269824	0.222935	-0.116121	0.67601
MTIF2	ENSG00000085760	protein_coding	-0.451738	2.2923e-08	-0.0980446	0.560145	-0.353693	0.0115063
DDHD2	ENSG00000085788	protein_coding	-0.0414267	0.582274	0.0110774	0.942216	-0.0525041	0.715496
TTC39A	ENSG00000085831	protein_coding	-0.57278	0.0151368	-0.462571	0.273642	-0.110209	0.852282
EPS15	ENSG00000085832	protein_coding	0.00423727	0.97629	-0.0347334	0.880109	0.0389706	0.882012
ORC1	ENSG00000085840	protein_coding	0.405368	0.214801	-0.230166	0.724875	0.635533	0.254575
MGST2	ENSG00000085871	protein_coding	-0.601962	1.42424e-14	-0.419107	0.00123284	-0.182854	0.239451
CHERP	ENSG00000085872	protein_coding	0.133638	0.101457	-0.0526559	0.752921	0.186293	0.18872
ATG16L1	ENSG00000085978	protein_coding	0.0930232	0.182247	-0.0867439	0.487506	0.179767	0.115251
USP40	ENSG00000085982	protein_coding	0.522174	1.47074e-06	0.402448	0.0290015	0.119726	0.626626
POMGNT1	ENSG00000085998	protein_coding	-0.670187	1.1856e-11	-0.521442	0.00143467	-0.148744	0.492851
RAD54L	ENSG00000085999	protein_coding	1.72433	0.0245009	0.0474945	0.981715	1.67683	NA
MAST2	ENSG00000086015	protein_coding	-0.410401	0.0059652	-0.517969	0.0345605	0.107568	0.759607
DNAJA1	ENSG00000086061	protein_coding	0.462348	5.54401e-05	0.893208	6.23355e-07	-0.430859	0.0307981
B4GALT1	ENSG00000086062	protein_coding	-0.223904	0.0572021	0.342797	0.0710383	-0.566701	0.00155559
CHMP5	ENSG00000086065	protein_coding	0.12486	0.130941	0.218279	0.0969611	-0.0934188	0.572971
NFX1	ENSG00000086102	protein_coding	0.169524	0.000855755	0.13131	0.140587	0.0382134	0.749885
AQP6	ENSG00000086159	protein_coding	-0.160885	0.884436	-1.20979	NA	1.04891	NA
DIMT1	ENSG00000086189	protein_coding	-0.340747	3.37744e-07	0.022577	0.886117	-0.363324	0.000778607
IPO11	ENSG00000086200	protein_coding	-0.130481	0.118467	0.0804629	0.613391	-0.210944	0.132531
FOLH1	ENSG00000086205	protein_coding	2.02025	4.12796e-06	2.44359	1.31311e-05	-0.423331	0.459698
EIF2AK1	ENSG00000086232	protein_coding	-0.513385	1.38739e-12	-0.238909	0.0621036	-0.274475	0.0354129
NME8	ENSG00000086288	protein_coding	1.26518	0.120752	2.18453	0.0397188	-0.919354	NA
EPDR1	ENSG00000086289	protein_coding	-0.524902	6.31655e-09	-0.3229	0.0393961	-0.202002	0.260115
SNX10	ENSG00000086300	protein_coding	1.74558	5.64599e-19	1.66819	1.3228e-08	0.0773857	0.870095
SEPHS1	ENSG00000086475	protein_coding	-0.0674506	0.175973	-0.0487777	0.599315	-0.0186729	0.874332
MRPL28	ENSG00000086504	protein_coding	-0.425672	1.29434e-10	-0.332668	0.00246402	-0.0930038	0.527072
HBQ1	ENSG00000086506	protein_coding	-0.116668	0.930715	0.673377	0.741406	-0.790046	0.711197
ITPKC	ENSG00000086544	protein_coding	0.195224	0.379884	1.59303	6.21088e-08	-1.39781	1.32001e-06
CEACAM6	ENSG00000086548	protein_coding	0.255401	NA	0.917507	NA	-0.662106	NA
FAT2	ENSG00000086570	protein_coding	2.97663	1.38542e-06	1.81573	0.0570681	1.16091	0.205143
RBM22	ENSG00000086589	protein_coding	0.0345003	0.596634	-0.0751977	0.472992	0.109698	0.287829
TMED2	ENSG00000086598	protein_coding	-0.298907	1.5497e-07	-0.226787	0.0190263	-0.0721197	0.572804
ERO1B	ENSG00000086619	protein_coding	0.42973	5.4572e-05	0.658011	6.72656e-05	-0.228281	0.251248
ZFAND6	ENSG00000086666	protein_coding	-0.0794209	0.291899	0.00972829	0.95214	-0.0891492	0.532833
HSD17B2	ENSG00000086696	protein_coding	0.0921647	NA	1.21064	NA	-1.11848	NA
TXLNG	ENSG00000086712	protein_coding	0.862813	1.20637e-12	0.682281	0.000596938	0.180532	0.49343
PPEF1	ENSG00000086717	protein_coding	1.38688	0.0112173	-0.606732	0.61743	1.99361	0.0457962
LAT2	ENSG00000086730	protein_coding	1.01642	1.06465e-06	1.62713	2.99084e-07	-0.610705	0.0886157
HUWE1	ENSG00000086758	protein_coding	0.0596355	0.618777	0.0763877	0.717304	-0.0167522	0.952578
ZW10	ENSG00000086827	protein_coding	0.200694	0.0577117	0.179698	0.338793	0.0209966	0.94029
ALG9	ENSG00000086848	protein_coding	0.338711	0.000490235	-0.0565155	0.795039	0.395226	0.0148465
MYBPC2	ENSG00000086967	protein_coding	-0.564926	0.155467	-0.320669	0.679121	-0.244257	0.784328
NOX4	ENSG00000086991	protein_coding	2.28872	1.46473e-23	1.93195	4.01486e-08	0.356775	0.431682
ACOX3	ENSG00000087008	protein_coding	-0.0107626	0.930612	0.217319	0.161847	-0.228082	0.152406
MTMR2	ENSG00000087053	protein_coding	-0.316333	0.000732473	0.0326795	0.87941	-0.349012	0.0289414
PPP1R15A	ENSG00000087074	protein_coding	0.487156	0.0718228	1.99712	3.66856e-07	-1.50996	0.000144795
HSD17B14	ENSG00000087076	protein_coding	1.57131	2.90679e-08	1.3205	0.00270735	0.250805	0.668456
TRIP6	ENSG00000087077	protein_coding	0.425856	0.000410867	0.158816	0.507254	0.26704	0.243558
ACHE	ENSG00000087085	protein_coding	-0.955101	2.32758e-10	-0.980828	5.99223e-05	0.0257275	0.954486
FTL	ENSG00000087086	protein_coding	0.00468845	0.974015	0.173563	0.365523	-0.168874	0.412873
SRRT	ENSG00000087087	protein_coding	0.272956	0.000325837	-0.0495269	0.769522	0.322483	0.0118111
BAX	ENSG00000087088	protein_coding	0.0787098	0.386228	0.0318553	0.857605	0.0468546	0.805582
NLK	ENSG00000087095	protein_coding	-0.0217885	0.852599	0.0988876	0.574515	-0.120676	0.509097
PIGS	ENSG00000087111	protein_coding	-0.368238	2.55682e-10	-0.214794	0.0329123	-0.153444	0.170446
ADAMTS2	ENSG00000087116	protein_coding	0.923834	1.67646e-06	0.770767	0.0163681	0.153067	0.737064
TMPRSS11E	ENSG00000087128	protein_coding	-0.911212	NA	-1.16252	NA	0.251307	NA
ATXN7L3	ENSG00000087152	protein_coding	-0.17473	0.00891203	-0.101383	0.419867	-0.0733468	0.610636
PGS1	ENSG00000087157	protein_coding	0.13533	0.126177	0.0168894	0.931824	0.11844	0.486662
PSMC5	ENSG00000087191	protein_coding	-0.184087	0.0309346	-0.0228632	0.905598	-0.161224	0.314207
UIMC1	ENSG00000087206	protein_coding	0.41242	1.00096e-11	0.378541	0.000101314	0.0338788	0.826318
CETP	ENSG00000087237	protein_coding	0.0170575	0.977597	0.0505991	0.961544	-0.0335416	0.979213
MMP2	ENSG00000087245	protein_coding	0.703063	0.000109023	1.16111	5.00093e-05	-0.458049	0.179562
MT3	ENSG00000087250	protein_coding	0.593833	0.0689854	0.342226	0.57738	0.251607	0.714771
LPCAT2	ENSG00000087253	protein_coding	1.00669	2.85182e-10	1.04596	4.11118e-05	-0.0392648	0.930197
GNAO1	ENSG00000087258	protein_coding	-0.210057	0.262681	-0.151273	0.668982	-0.058784	0.894368
OGFOD1	ENSG00000087263	protein_coding	-0.476971	1.9717e-06	-0.438192	0.00867578	-0.0387783	0.886111
SH3BP2	ENSG00000087266	protein_coding	-0.298299	3.034e-05	-0.406621	0.000389594	0.108321	0.47584
NOP14	ENSG00000087269	protein_coding	-0.0715424	0.590055	0.0620751	0.79971	-0.133617	0.574553
ADD1	ENSG00000087274	protein_coding	-0.147207	0.0570259	-0.0956773	0.511594	-0.0515296	0.770705
L2HGDH	ENSG00000087299	protein_coding	-0.386972	0.00183377	-0.231826	0.314485	-0.155145	0.562664
TXNDC16	ENSG00000087301	protein_coding	0.408201	0.000455299	0.192537	0.384497	0.215664	0.345088
RTRAF	ENSG00000087302	protein_coding	-0.222222	0.000122448	-0.134057	0.202956	-0.088165	0.467882
NID2	ENSG00000087303	protein_coding	0.199991	0.164514	0.657979	0.00151734	-0.457988	0.0423253
GMCL1	ENSG00000087338	protein_coding	0.108853	0.252008	0.0902549	0.60332	0.0185985	0.936577
SF3B2	ENSG00000087365	protein_coding	0.183239	0.00116629	0.224998	0.0145817	-0.0417588	0.754703
KLHL42	ENSG00000087448	protein_coding	0.397095	0.00244692	0.192136	0.44392	0.204959	0.437685
GNAS	ENSG00000087460	protein_coding	-0.209705	0.00152967	-0.141275	0.238971	-0.0684294	0.64176
DNM1L	ENSG00000087470	protein_coding	-0.515526	1.69194e-08	-0.183515	0.294784	-0.332011	0.0431467
PTHLH	ENSG00000087494	protein_coding	0.774808	0.0531895	-0.242939	0.777689	1.01775	0.144057
PHACTR3	ENSG00000087495	protein_coding	2.34875	1.94802e-12	1.33371	0.0152432	1.01505	0.0731569
ERGIC2	ENSG00000087502	protein_coding	-0.0184464	0.889019	0.173406	0.34266	-0.191853	0.311159
TFAP2C	ENSG00000087510	protein_coding	1.97834	0.0038747	1.38107	0.198002	0.597267	0.58429
AURKA	ENSG00000087586	protein_coding	-1.45525	1.97529e-13	-1.32994	3.82336e-05	-0.125312	0.806576
CASS4	ENSG00000087589	protein_coding	0.849484	0.0201933	2.06301	5.21446e-05	-1.21353	0.0211718
PIR	ENSG00000087842	protein_coding	0.790476	7.0013e-12	0.961992	8.54759e-08	-0.171515	0.473476
AAMDC	ENSG00000087884	protein_coding	-0.74975	2.87749e-07	-0.644187	0.00830753	-0.105562	0.770897
RFX2	ENSG00000087903	protein_coding	0.399444	0.0843017	0.4304	0.278945	-0.0309555	0.960896
METTL2A	ENSG00000087995	protein_coding	-0.467137	1.97445e-11	-0.386281	0.000745861	-0.0808564	0.614493
SULT2B1	ENSG00000088002	protein_coding	-0.0246776	0.965283	-0.122107	0.89484	0.0974295	0.928792
ALG6	ENSG00000088035	protein_coding	0.175305	0.0872347	0.0527788	0.8052	0.122526	0.546483
CNOT3	ENSG00000088038	protein_coding	0.138288	0.0916111	0.00551062	0.977667	0.132777	0.385918
GP6	ENSG00000088053	protein_coding	0.0582214	0.919562	-0.121215	0.899889	0.179436	0.866052
PTPN4	ENSG00000088179	protein_coding	-0.371031	0.00043186	-0.328768	0.0681775	-0.0422634	0.879538
DDX18	ENSG00000088205	protein_coding	0.220137	0.000278849	0.295243	0.00228284	-0.0751053	0.56757
KHSRP	ENSG00000088247	protein_coding	0.13493	0.0883565	0.0413686	0.803603	0.093561	0.559768
GNA11	ENSG00000088256	protein_coding	-0.45646	5.19663e-10	-0.464377	9.8837e-05	0.00791716	0.972653
ASAP3	ENSG00000088280	protein_coding	0.0576443	0.800601	0.258192	0.449832	-0.200548	0.605106
EDEM2	ENSG00000088298	protein_coding	0.0984437	0.354969	0.0724801	0.714245	0.0259636	0.916466
DNMT3B	ENSG00000088305	protein_coding	0.804573	0.000246228	0.683641	0.0557416	0.120931	0.808176
REM1	ENSG00000088320	protein_coding	0.0287836	0.909061	0.0322056	0.942708	-0.00342197	0.995141
TPX2	ENSG00000088325	protein_coding	0.3922	0.0348308	-0.168495	0.654174	0.560694	0.0741406
FER1L4	ENSG00000088340	transcribed_unitary_pseudogene	-0.117177	0.80259	0.00647795	0.99477	-0.123655	0.892956
PDRG1	ENSG00000088356	protein_coding	-0.0120038	0.90738	-0.131199	0.352035	0.119196	0.435603
EPB41L1	ENSG00000088367	protein_coding	-0.352489	0.00398845	-0.247924	0.264162	-0.104565	0.709351
SLC15A1	ENSG00000088386	protein_coding	-0.162433	0.903656	-1.28959	NA	1.12716	NA
DOCK9	ENSG00000088387	protein_coding	0.324945	0.0243201	0.848751	9.20532e-05	-0.523807	0.0273324
ANKRD10	ENSG00000088448	protein_coding	0.196589	0.121207	-0.143881	0.541778	0.34047	0.107933
TGDS	ENSG00000088451	protein_coding	0.199427	0.0518748	0.216692	0.210787	-0.0172643	0.94888
DOCK3	ENSG00000088538	protein_coding	-0.12596	0.68047	-0.789993	0.0586724	0.664033	0.14188
C3orf18	ENSG00000088543	protein_coding	-1.08865	5.46238e-13	-0.826927	0.000916416	-0.261718	0.414493
COQ9	ENSG00000088682	protein_coding	-0.850612	2.92871e-17	-0.510209	0.002398	-0.340403	0.0668477
TMEM40	ENSG00000088726	protein_coding	0.253419	0.261129	-0.0474771	0.920541	0.300896	0.464184
KIF9	ENSG00000088727	protein_coding	-0.722964	4.31213e-09	-0.49227	0.0190868	-0.230694	0.365097
ARHGAP28	ENSG00000088756	protein_coding	0.336178	0.265813	0.320508	0.555501	0.01567	0.985362
CRLS1	ENSG00000088766	protein_coding	-0.789497	6.79385e-12	-0.363531	0.0748959	-0.425967	0.0402636
DEFB127	ENSG00000088782	protein_coding	NA	NA	NA	NA	NA	NA
PPP1R13B	ENSG00000088808	protein_coding	0.11528	0.25362	0.213578	0.183574	-0.0982988	0.621441
ATRN	ENSG00000088812	protein_coding	-0.0117136	0.88659	0.0695088	0.569559	-0.0812225	0.527084
SMOX	ENSG00000088826	protein_coding	-0.111584	0.439605	0.0510568	0.854355	-0.162641	0.530792
SIGLEC1	ENSG00000088827	protein_coding	0.93414	2.67263e-06	0.0750646	0.87364	0.859075	0.0112839
FKBP1A	ENSG00000088832	protein_coding	-0.172131	0.0042129	-0.0246531	0.855128	-0.147478	0.181227
NSFL1C	ENSG00000088833	protein_coding	-0.192832	0.00056701	-0.121187	0.234346	-0.0716458	0.554538
SLC4A11	ENSG00000088836	protein_coding	0.140461	0.506648	0.194475	0.587455	-0.0540135	0.908622
C20orf194	ENSG00000088854	protein_coding	-1.08825	2.85942e-08	-0.869012	0.00821913	-0.21924	0.627315
ZNF343	ENSG00000088876	protein_coding	0.235198	0.00197792	0.116273	0.419113	0.118925	0.431625
EBF4	ENSG00000088881	protein_coding	-0.163628	0.330441	0.121777	0.693637	-0.285405	0.306486
CPXM1	ENSG00000088882	protein_coding	-0.444331	0.453675	-0.604591	0.55538	0.16026	0.907098
MAVS	ENSG00000088888	protein_coding	-0.381824	2.94445e-05	-0.401691	0.00769846	0.0198665	0.939396
LZTS3	ENSG00000088899	protein_coding	-0.26159	0.0364381	-0.256243	0.240063	-0.00534697	0.988425
F11	ENSG00000088926	protein_coding	-0.251212	0.754255	0.137431	0.924407	-0.388642	0.789609
XRN2	ENSG00000088930	protein_coding	0.0873376	0.279449	0.258424	0.0300306	-0.171086	0.203101
KIZ	ENSG00000088970	protein_coding	0.146562	0.116164	0.0417277	0.831693	0.104834	0.57771
DYNLL1	ENSG00000088986	protein_coding	0.340636	0.010716	0.14714	0.579085	0.193497	0.476807
TESC	ENSG00000088992	protein_coding	-0.505317	0.000138899	-0.105925	0.710575	-0.399392	0.091356
SNX5	ENSG00000089006	protein_coding	-0.127456	0.0402629	-0.0730426	0.539748	-0.0544137	0.688944
RPL6	ENSG00000089009	protein_coding	-0.259917	0.000465422	-0.341681	0.00438639	0.0817635	0.622072
SIRPG	ENSG00000089012	protein_coding	-0.270177	0.736152	-0.401001	0.777394	0.130824	NA
MAPKAPK5	ENSG00000089022	protein_coding	-0.235425	2.60314e-05	-0.225861	0.0155562	-0.00956385	0.953179
P2RX7	ENSG00000089041	protein_coding	0.799442	6.09121e-05	0.0236585	0.96241	0.775784	0.0211276
ESF1	ENSG00000089048	protein_coding	0.182893	0.141258	0.0781193	0.756461	0.104774	0.688919
RBBP9	ENSG00000089050	protein_coding	-0.0159642	0.877701	-0.0461747	0.786972	0.0302105	0.880033
ANAPC5	ENSG00000089053	protein_coding	-0.362389	2.75361e-09	-0.290466	0.00422214	-0.0719229	0.606027
SLC23A2	ENSG00000089057	protein_coding	0.278973	0.0125279	0.489995	0.00449647	-0.211022	0.306789
SLC8B1	ENSG00000089060	protein_coding	0.314961	3.22104e-05	0.0988882	0.515688	0.216072	0.114808
TMEM230	ENSG00000089063	protein_coding	-0.124146	0.03751	0.0527901	0.66126	-0.176936	0.0805312
DZANK1	ENSG00000089091	protein_coding	0.00187817	0.991155	-0.1468	0.559129	0.148678	0.574577
KDM2B	ENSG00000089094	protein_coding	-0.191933	0.0151396	-0.390005	0.00145621	0.198073	0.163495
CFAP61	ENSG00000089101	protein_coding	1.57483	4.1609e-11	0.968867	0.0175642	0.605963	0.190921
LHX5	ENSG00000089116	protein_coding	-0.219775	NA	0	NA	0.173325	NA
TASP1	ENSG00000089123	protein_coding	0.0411208	0.728167	0.0814676	0.676883	-0.0403467	0.864758
OAS1	ENSG00000089127	protein_coding	0.502181	0.00430668	0.201875	0.561672	0.300306	0.379167
GCN1	ENSG00000089154	protein_coding	0.0986823	0.387375	0.0952081	0.645764	0.0034742	0.990776
RPLP0	ENSG00000089157	protein_coding	-0.475994	5.05881e-06	-0.674121	5.07581e-05	0.198126	0.348642
PXN	ENSG00000089159	protein_coding	0.0743127	0.447604	0.0302939	0.875018	0.0440188	0.835157
SIRT4	ENSG00000089163	protein_coding	-0.747627	5.2787e-08	-0.858735	0.000118809	0.111108	0.742565
RPH3A	ENSG00000089169	protein_coding	2.80995	0.00083336	2.20579	0.0919438	0.604165	0.698543
KIF16B	ENSG00000089177	protein_coding	-0.0750089	0.424549	0.0110502	0.954618	-0.0860591	0.62989
TRMT6	ENSG00000089195	protein_coding	-0.123285	0.283877	0.106254	0.613033	-0.229539	0.233583
CHGB	ENSG00000089199	protein_coding	1.10877	0.0188141	0.368072	0.707207	0.740703	0.423416
PEBP1	ENSG00000089220	protein_coding	-0.314232	4.25395e-05	-0.307306	0.0164373	-0.00692616	0.976901
TBX5	ENSG00000089225	protein_coding	0.0243756	0.957477	-0.0893167	0.906085	0.113692	0.892817
BRAP	ENSG00000089234	protein_coding	-0.0676681	0.359083	-0.051063	0.711829	-0.0166052	0.925642
ERP29	ENSG00000089248	protein_coding	0.0835218	0.333582	0.0099968	0.956521	0.073525	0.666259
NOS1	ENSG00000089250	protein_coding	-0.650828	0.00661661	-0.437293	0.320848	-0.213535	0.693552
FUS	ENSG00000089280	protein_coding	0.0216691	0.802845	0.0826371	0.536794	-0.0609679	0.690013
IGBP1	ENSG00000089289	protein_coding	-0.388373	1.88032e-06	-0.490974	0.000179474	0.102601	0.573315
FXYD5	ENSG00000089327	protein_coding	0.2437	0.164888	0.402777	0.154021	-0.159078	0.657122
ZNF302	ENSG00000089335	protein_coding	-0.0442411	0.736107	-0.229288	0.219567	0.185047	0.369321
GRAMD1A	ENSG00000089351	protein_coding	-0.19088	0.0623715	-0.324927	0.0462668	0.134046	0.515957
FXYD3	ENSG00000089356	protein_coding	0.818093	0.4142	1.02762	NA	-0.209531	NA
HEPH	ENSG00000089472	protein_coding	0.854082	0.000255835	0.715238	0.068928	0.138844	0.803926
CDIP1	ENSG00000089486	protein_coding	-0.76712	1.02549e-18	-0.506035	0.000407584	-0.261085	0.11229
CMTM1	ENSG00000089505	protein_coding	0.276706	0.50738	0.161551	0.832757	0.115155	0.891934
KCNH4	ENSG00000089558	protein_coding	1.95486	0.00230616	1.80474	0.0422968	0.150125	0.892012
GANAB	ENSG00000089597	protein_coding	0.191664	0.00188864	0.146643	0.179357	0.0450213	0.757316
GMIP	ENSG00000089639	protein_coding	0.828037	0.000287098	1.78154	1.18401e-07	-0.953499	0.00674612
RBM41	ENSG00000089682	protein_coding	0.153926	0.0769813	0.113501	0.476868	0.0404255	0.844498
BIRC5	ENSG00000089685	protein_coding	0.0699118	0.905562	-0.313111	0.741572	0.383022	0.697433
LAG3	ENSG00000089692	protein_coding	1.81636	4.61553e-07	1.74086	0.000674244	0.075496	0.922454
MLF2	ENSG00000089693	protein_coding	-0.366994	4.68162e-08	-0.109206	0.41187	-0.257789	0.030317
OTUB2	ENSG00000089723	protein_coding	0.149405	0.731897	0.468336	0.454248	-0.318931	0.640671
DDX24	ENSG00000089737	protein_coding	0.20217	0.00570051	0.187728	0.137232	0.0144418	0.942791
ZBTB25	ENSG00000089775	protein_coding	-0.0744902	0.309305	-0.187033	0.0930469	0.112543	0.383303
NECAP1	ENSG00000089818	protein_coding	0.36916	5.91668e-07	0.300593	0.0148205	0.0685666	0.687412
ARHGAP4	ENSG00000089820	protein_coding	0.830951	1.57276e-08	0.652473	0.00674466	0.178478	0.574678
ANKRD24	ENSG00000089847	protein_coding	0.592703	0.0110457	-0.0561841	0.916863	0.648887	0.110337
DHX32	ENSG00000089876	protein_coding	-0.328759	2.08326e-05	-0.0807832	0.618462	-0.247975	0.0737005
RCOR1	ENSG00000089902	protein_coding	0.152208	0.0342322	0.148625	0.234053	0.00358291	0.986445
GPATCH2L	ENSG00000089916	protein_coding	0.226251	0.0217965	0.29085	0.0738587	-0.0645983	0.780568
LTBP4	ENSG00000090006	protein_coding	0.449652	0.013739	0.638473	0.0308557	-0.188821	0.633486
BLVRB	ENSG00000090013	protein_coding	-0.369336	3.83196e-05	-0.375565	0.0115518	0.00622899	0.982706
SLC9A1	ENSG00000090020	protein_coding	-0.218789	0.300925	-0.227848	0.544229	0.00905874	0.987487
SPTLC1	ENSG00000090054	protein_coding	0.586528	2.36128e-20	0.609467	8.4673e-10	-0.0229393	0.892956
PAPOLA	ENSG00000090060	protein_coding	0.234571	2.46926e-05	0.375493	1.84963e-05	-0.140922	0.17772
CCNK	ENSG00000090061	protein_coding	-0.230562	7.24247e-05	-0.128578	0.227583	-0.101983	0.387647
PCBP4	ENSG00000090097	protein_coding	-0.976413	8.19694e-12	-0.918809	7.71748e-05	-0.0576031	0.883287
RGS1	ENSG00000090104	protein_coding	4.74792	4.33043e-12	5.34311	9.51814e-08	-0.59519	0.658714
YPEL3	ENSG00000090238	protein_coding	0.0316904	0.787008	-0.223587	0.164883	0.255277	0.120382
MRPS33	ENSG00000090263	protein_coding	-0.674012	7.78731e-13	-0.404008	0.0116248	-0.270004	0.13072
NDUFB2	ENSG00000090266	protein_coding	-0.649584	2.46506e-09	-0.382713	0.0434682	-0.266871	0.209769
NUDC	ENSG00000090273	protein_coding	-0.238088	0.00263923	-0.157763	0.275205	-0.0803248	0.647836
MAEA	ENSG00000090316	protein_coding	-0.145131	0.0129771	-0.10991	0.296976	-0.0352206	0.801212
ICAM1	ENSG00000090339	protein_coding	0.630021	0.0314823	2.66711	3.63744e-10	-2.03709	1.31512e-06
STRN4	ENSG00000090372	protein_coding	-0.369831	1.59004e-05	-0.190692	0.228222	-0.179139	0.289252
IRAK3	ENSG00000090376	protein_coding	0.619132	5.02184e-05	1.37722	3.27579e-09	-0.75809	0.00195932
LYZ	ENSG00000090382	protein_coding	0.566233	0.118913	1.32303	0.0164795	-0.756797	0.234359
SI	ENSG00000090402	protein_coding	-0.297757	NA	0	NA	0.095342	NA
MUL1	ENSG00000090432	protein_coding	-0.7524	3.52179e-23	-0.562271	4.73815e-06	-0.190129	0.203331
TFAP4	ENSG00000090447	protein_coding	0.631838	0.000119257	-0.0131067	0.975458	0.644944	0.0215322
PDCD7	ENSG00000090470	protein_coding	-0.0180541	0.800396	0.00178266	0.990393	-0.0198367	0.890036
SPG21	ENSG00000090487	protein_coding	-0.233321	0.00502264	-0.109503	0.499151	-0.123818	0.466785
FETUB	ENSG00000090512	protein_coding	-0.568097	NA	-0.173262	NA	-0.394835	NA
DNAJB11	ENSG00000090520	protein_coding	0.051406	0.585432	0.227384	0.0828162	-0.175978	0.217842
P3H2	ENSG00000090530	protein_coding	0.64396	0.00856252	0.66222	0.105929	-0.0182602	0.979871
THPO	ENSG00000090534	protein_coding	-0.253452	0.253508	-0.281178	0.468625	0.027726	0.962101
CHRD	ENSG00000090539	protein_coding	0.215726	0.0839862	0.154754	0.500856	0.0609722	0.833787
FLT3LG	ENSG00000090554	protein_coding	0.572945	0.156122	-0.511704	0.517983	1.08465	0.125118
RAB11FIP3	ENSG00000090565	protein_coding	-0.049379	0.659975	-0.134635	0.442304	0.0852555	0.678729
GNPTG	ENSG00000090581	protein_coding	0.122196	0.0644945	-0.0398438	0.773396	0.16204	0.157181
ZNF268	ENSG00000090612	protein_coding	0.49155	4.10772e-08	0.329372	0.030236	0.162178	0.367231
GOLGA3	ENSG00000090615	protein_coding	0.13073	0.101677	-0.0550042	0.73418	0.185734	0.178143
PABPC4	ENSG00000090621	protein_coding	-0.503208	1.57557e-08	-0.333249	0.0293856	-0.169958	0.351738
CD209	ENSG00000090659	protein_coding	1.06864	0.000285437	0.46786	0.407486	0.600779	0.286771
CERS4	ENSG00000090661	protein_coding	0.448565	0.0152823	0.162801	0.667427	0.285764	0.431682
MCOLN1	ENSG00000090674	protein_coding	-0.347071	0.000110182	-0.24865	0.115052	-0.0984211	0.625608
USP48	ENSG00000090686	protein_coding	0.0907862	0.218438	0.143078	0.235761	-0.0522918	0.737428
EFNB1	ENSG00000090776	protein_coding	0.338208	0.00108626	0.703197	9.13204e-06	-0.364989	0.0377709
PDPR	ENSG00000090857	protein_coding	-0.199731	0.159932	-0.202676	0.418763	0.00294566	0.994335
AARS1	ENSG00000090861	protein_coding	0.0104007	0.927061	0.0244446	0.898238	-0.0140439	0.952578
GLG1	ENSG00000090863	protein_coding	0.583923	3.41824e-09	0.390853	0.0206761	0.193071	0.338778
KIF4A	ENSG00000090889	protein_coding	0.273439	0.555654	-0.0214068	0.982807	0.294845	0.727319
TNRC6A	ENSG00000090905	protein_coding	0.26301	0.000124134	0.00970536	0.953426	0.253305	0.033676
PLEKHG2	ENSG00000090924	protein_coding	0.311247	0.0462176	0.752479	0.00119595	-0.441233	0.087528
DLL3	ENSG00000090932	protein_coding	-0.0638025	NA	0.0190972	NA	-0.0828997	NA
NAT14	ENSG00000090971	protein_coding	-0.165645	0.304887	-0.479202	0.0480195	0.313557	0.253819
PITPNM2	ENSG00000090975	protein_coding	-0.526967	6.26259e-06	-0.400873	0.0452336	-0.126094	0.634952
EXOC1	ENSG00000090989	protein_coding	0.0569075	0.465239	0.128512	0.292199	-0.0716048	0.623086
RBM27	ENSG00000091009	protein_coding	0.216598	0.00113859	0.205512	0.0661351	0.0110859	0.952757
POU4F3	ENSG00000091010	protein_coding	0.81363	0.315147	1.00299	0.409175	-0.189364	NA
OSBPL8	ENSG00000091039	protein_coding	0.904176	5.22282e-10	1.10528	2.06932e-06	-0.201103	0.532833
DTX2	ENSG00000091073	protein_coding	-0.145755	0.1386	-0.233572	0.143211	0.0878173	0.666951
NLRC4	ENSG00000091106	protein_coding	2.28376	2.86007e-06	2.57889	9.74883e-05	-0.295134	0.720191
PUS7	ENSG00000091127	protein_coding	0.444523	9.99832e-07	0.501965	0.000522947	-0.0574426	0.796668
LAMB4	ENSG00000091128	protein_coding	0.244228	0.67969	0.314402	0.754699	-0.0701738	0.956538
NRCAM	ENSG00000091129	protein_coding	2.20531	7.42437e-07	1.64165	0.0198038	0.563662	0.501251
LAMB1	ENSG00000091136	protein_coding	0.645478	1.99081e-05	1.13202	1.83333e-06	-0.486542	0.0725013
SLC26A4	ENSG00000091137	protein_coding	0.184954	0.498002	-0.122185	0.812951	0.307139	0.525278
SLC26A3	ENSG00000091138	protein_coding	2.36896	0.00282048	0.733819	0.648657	1.63514	0.218312
DLD	ENSG00000091140	protein_coding	-0.515133	7.82214e-09	-0.26182	0.101129	-0.253313	0.132272
WDR7	ENSG00000091157	protein_coding	0.0276324	0.776294	0.207301	0.110134	-0.179669	0.19746
TXNL1	ENSG00000091164	protein_coding	-0.199477	7.95215e-05	-0.168992	0.0501478	-0.0304851	0.809123
IL5RA	ENSG00000091181	protein_coding	1.30335	0.0314662	1.22302	0.180237	0.0803311	0.94888
ABCC6	ENSG00000091262	protein_coding	0.00991799	0.983224	-0.248083	0.729798	0.258001	0.741371
CMTM6	ENSG00000091317	protein_coding	0.502054	5.22011e-05	0.981538	2.89505e-07	-0.479484	0.0220793
ITGA6	ENSG00000091409	protein_coding	-0.217607	0.0586186	0.396819	0.0282674	-0.614426	0.000345067
RAPGEF4	ENSG00000091428	protein_coding	0.452692	0.00347647	0.740451	0.00180897	-0.287759	0.313116
MAP3K20	ENSG00000091436	protein_coding	-0.063072	0.56383	-0.0279453	0.894159	-0.0351267	0.882842
SMPX	ENSG00000091482	protein_coding	-0.683955	2.04859e-07	-0.691751	0.00131875	0.00779541	0.985389
FH	ENSG00000091483	protein_coding	-0.536937	5.20541e-10	-0.305894	0.0421274	-0.231043	0.163404
SEL1L3	ENSG00000091490	protein_coding	0.314008	0.0205308	0.706129	0.000486436	-0.392121	0.0812243
TF	ENSG00000091513	protein_coding	1.39192	0.00147863	1.3539	0.064263	0.0380241	0.976883
CDV3	ENSG00000091527	protein_coding	-0.173673	0.0085965	-0.260484	0.014136	0.0868106	0.531571
MYO15A	ENSG00000091536	protein_coding	1.53652	0.000138801	1.19198	0.0690926	0.344531	0.67601
ALKBH5	ENSG00000091542	protein_coding	-0.399052	2.09481e-07	-0.504638	4.36528e-05	0.105586	0.53401
APOH	ENSG00000091583	protein_coding	-0.141788	NA	0.019095	NA	-0.160883	NA
NLRP1	ENSG00000091592	protein_coding	0.813856	2.23669e-11	0.80713	3.23612e-05	0.00672609	0.986013
PITPNM3	ENSG00000091622	protein_coding	0.61532	0.000928445	0.337319	0.322789	0.278001	0.449538
SPAG7	ENSG00000091640	protein_coding	-0.391742	1.15383e-07	-0.340637	0.00556579	-0.0511042	0.783936
ORC6	ENSG00000091651	protein_coding	0.722428	0.00652538	0.134703	0.815655	0.587725	0.202906
ZFHX4	ENSG00000091656	protein_coding	0.0689696	0.526237	-0.115207	0.525899	0.184176	0.297428
SLC17A6	ENSG00000091664	protein_coding	0.0141806	NA	0	NA	0.407279	NA
CPA1	ENSG00000091704	protein_coding	-0.147333	0.631632	-0.916447	0.0378266	0.769113	0.107671
ZC3HC1	ENSG00000091732	protein_coding	-0.494073	3.47187e-14	-0.524351	6.23355e-07	0.0302782	0.865161
ESR1	ENSG00000091831	protein_coding	-0.331179	0.0879809	-0.884404	0.00238553	0.553225	0.0896724
RGS17	ENSG00000091844	protein_coding	0.610034	0.150448	0.0310649	0.974872	0.578969	0.450084
ANGPT2	ENSG00000091879	protein_coding	1.51548	3.33638e-16	1.06956	0.000422766	0.445926	0.217215
TMEM101	ENSG00000091947	protein_coding	-0.455382	1.66757e-10	-0.765811	9.77623e-12	0.310429	0.0131576
CD200	ENSG00000091972	protein_coding	0.701486	0.00145485	0.787891	0.0258687	-0.0864047	0.874126
CCDC80	ENSG00000091986	protein_coding	0.147245	0.697681	0.505586	0.379389	-0.35834	0.58955
CMA1	ENSG00000092009	protein_coding	1.01862	0.00351241	0.341089	0.634115	0.677529	0.306597
PSME1	ENSG00000092010	protein_coding	-0.112569	0.233014	-0.161382	0.307151	0.048813	0.817236
PPP2R3C	ENSG00000092020	protein_coding	-0.311564	1.90862e-05	-0.0492636	0.762834	-0.2623	0.0410138
HAUS4	ENSG00000092036	protein_coding	0.209836	0.0191004	0.140107	0.391985	0.0697296	0.724749
JPH4	ENSG00000092051	protein_coding	0.933674	0.00756209	0.35235	0.604372	0.581325	0.340388
MYH7	ENSG00000092054	protein_coding	-0.263155	0.398374	-0.332551	0.537992	0.0693967	0.926194
CEBPE	ENSG00000092067	protein_coding	1.44865	0.102934	2.37935	NA	-0.930694	NA
SLC7A8	ENSG00000092068	protein_coding	-0.397648	0.00686326	0.0320268	0.926543	-0.429674	0.0955021
OSGEP	ENSG00000092094	protein_coding	-0.0636433	0.534006	-0.448307	0.000968257	0.384664	0.00675295
SLC22A17	ENSG00000092096	protein_coding	0.750118	1.43888e-05	0.803131	0.0038314	-0.0530121	0.908622
RNF31	ENSG00000092098	protein_coding	0.0263679	0.921431	-0.795606	0.0209385	0.821974	0.0205269
SCFD1	ENSG00000092108	protein_coding	-0.0336275	0.632306	0.0397995	0.750493	-0.0734271	0.548548
G2E3	ENSG00000092140	protein_coding	0.507757	1.00259e-07	0.343908	0.0342492	0.163849	0.401308
HECTD1	ENSG00000092148	protein_coding	-0.112052	0.253153	0.0550569	0.777761	-0.167109	0.333766
HNRNPC	ENSG00000092199	protein_coding	0.138053	0.0456899	0.176803	0.124198	-0.0387497	0.811415
RPGRIP1	ENSG00000092200	protein_coding	0.551917	0.296464	1.17789	0.101363	-0.625972	0.419832
SUPT16H	ENSG00000092201	protein_coding	0.307913	2.85942e-08	0.186946	0.0521381	0.120966	0.267038
TOX4	ENSG00000092203	protein_coding	-0.211694	0.000268917	-0.0860534	0.449188	-0.125641	0.262405
GEMIN2	ENSG00000092208	protein_coding	0.0835763	0.366059	-0.14199	0.347723	0.225566	0.119065
TGM1	ENSG00000092295	protein_coding	1.19877	0.000196494	0.32057	0.626137	0.878198	0.099139
TINF2	ENSG00000092330	protein_coding	-0.0813389	0.123312	-0.0309199	0.774606	-0.050419	0.640434
DAZL	ENSG00000092345	protein_coding	0.133761	NA	-0.585454	NA	0.719215	NA
TBL1Y	ENSG00000092377	protein_coding	-3.72998	0.000127528	-0.075774	0.97525	-3.6542	0.027851
SEMA6A	ENSG00000092421	protein_coding	-0.178863	0.288244	0.484986	0.0527205	-0.663848	0.00674764
TRPM7	ENSG00000092439	protein_coding	0.720043	2.00769e-11	0.753398	1.2522e-05	-0.0333548	0.912237
TYRO3	ENSG00000092445	protein_coding	0.839061	2.22174e-05	0.774748	0.0182714	0.0643122	0.904427
WDR76	ENSG00000092470	protein_coding	0.260087	0.185428	0.284737	0.390005	-0.02465	0.96065
CAPN3	ENSG00000092529	protein_coding	-0.00134167	0.994241	-0.273619	0.332022	0.272278	0.364005
SNAP23	ENSG00000092531	protein_coding	0.205024	0.0250301	0.314223	0.0322802	-0.109199	0.568059
TBX15	ENSG00000092607	protein_coding	-0.154281	0.281654	0.0483599	0.869581	-0.202641	0.438654
PHGDH	ENSG00000092621	protein_coding	1.38246	4.68056e-10	1.1362	0.00176373	0.246256	0.624283
COL9A3	ENSG00000092758	protein_coding	0.752105	0.000250287	0.717347	0.0267321	0.0347582	0.946634
EZR	ENSG00000092820	protein_coding	0.30599	0.0536077	0.641791	0.00853459	-0.335801	0.239428
MYL6	ENSG00000092841	protein_coding	0.306226	0.0820241	0.358231	0.232875	-0.0520052	0.907224
AGO1	ENSG00000092847	protein_coding	-0.0669028	0.346108	-0.225469	0.0291596	0.158566	0.167493
TEKT2	ENSG00000092850	protein_coding	0.60225	0.551846	1.25033	NA	-0.64808	NA
CLSPN	ENSG00000092853	protein_coding	0.366045	0.401885	0.387989	0.594336	-0.021944	0.983644
RFFL	ENSG00000092871	protein_coding	0.43445	0.00343587	0.588495	0.013916	-0.154045	0.634711
UNC13D	ENSG00000092929	protein_coding	1.3435	1.14587e-13	1.20949	2.78031e-05	0.134009	0.758427
MFSD11	ENSG00000092931	protein_coding	-0.258439	0.000240363	-0.320605	0.00505503	0.062166	0.705129
DPYSL2	ENSG00000092964	protein_coding	0.313454	0.00392041	0.261426	0.170581	0.0520284	0.849927
TGFB2	ENSG00000092969	protein_coding	0.199583	0.345326	0.177608	0.646563	0.0219754	0.968862
GPATCH2	ENSG00000092978	protein_coding	0.0706886	0.494719	0.168445	0.288104	-0.0977567	0.598798
NUP50	ENSG00000093000	protein_coding	0.373453	1.4855e-05	0.305349	0.0363558	0.0681046	0.739542
CDC45	ENSG00000093009	protein_coding	0.0646963	0.915179	-0.119415	0.906437	0.184111	0.866998
COMT	ENSG00000093010	protein_coding	-0.300508	0.000130003	-0.185519	0.192331	-0.114989	0.490899
ADA2	ENSG00000093072	protein_coding	-0.0427861	0.844766	-0.0357007	0.928377	-0.00708545	0.988758
AC016026.1	ENSG00000093100	lncRNA	-0.0353262	0.968455	-1.45301	0.298227	1.41768	NA
VNN3	ENSG00000093134	protein_coding	2.2506	0.0512407	5.54427	0.0004896	-3.29367	0.0449513
ECHDC1	ENSG00000093144	protein_coding	-0.240181	0.00786993	0.0389323	0.846759	-0.279113	0.0746188
LRRFIP2	ENSG00000093167	protein_coding	-0.180416	0.0171927	-0.0923849	0.529044	-0.0880312	0.58429
[truncated: 58,672 more rows]

## Sheet: Expressed mRNAs and DEGs
gene_name	gene_id	gene_biotype	Expression, TPMmax OP_YH	Expressed mRNA OP_YH	Expression, TPMmax YP_YH	Expressed mRNA YP_YH	Expression, TPMmax OP_YP	Expressed mRNA OP_YP	DEG (FC>1.25) OP_YH	DEG (FC>1.25) YP_YH	DEG (FC>1.25) OP_YP	Log2(FC) OP_YH	Padj OP_YH	Log2(FC) OP_YP	Padj OP_YP	Log2(FC) YP_YH	Padj YP_YH	TPM_YH	TPM_YP	TPM_OP
TSPAN6	ENSG00000000003	protein_coding	1.99451	EXPR.	1.88334	EXPR.	1.99451	EXPR.				-0.10676	0.299386	-0.199096	0.244123	0.0923362	0.620854	1.46713	1.88334	1.99451
TNMD	ENSG00000000005	protein_coding	0.68137		0.80389		0.80389					5.06273	6.62796e-16	0.614152	0.650709	4.44857	4.58899e-06	0.03545	0.80389	0.68137
DPM1	ENSG00000000419	protein_coding	26.1486	EXPR.	31.1901	EXPR.	31.1901	EXPR.	DOWN		DOWN	-0.425733	3.05997e-08	-0.421315	0.000846668	-0.00441809	0.983033	24.0743	31.1901	26.1486
SCYL3	ENSG00000000457	protein_coding	2.35703	EXPR.	2.02135	EXPR.	2.35703	EXPR.				-0.063763	0.365222	0.186141	0.0873536	-0.249904	0.0126963	1.55976	2.02135	2.35703
C1orf112	ENSG00000000460	protein_coding	0.40375		0.23472		0.40375					0.914515	1.67796e-10	0.409131	0.0913769	0.505385	0.0341956	0.15017	0.23472	0.40375
FGR	ENSG00000000938	protein_coding	0.48542		0.82745		0.82745					1.0044	0.000327498	-1.59345	0.000145074	2.59785	4.29511e-10	0.184677	0.82745	0.48542
CFH	ENSG00000000971	protein_coding	12.4821	EXPR.	8.27262	EXPR.	12.4821	EXPR.	UP	UP		1.23209	1.98503e-12	0.181374	0.657652	1.05071	0.000240942	3.17424	8.27262	12.4821
FUCA2	ENSG00000001036	protein_coding	3.93	EXPR.	3.94941	EXPR.	3.94941	EXPR.				-0.0248599	0.838211	-0.199744	0.249732	0.174884	0.302647	2.74522	3.94941	3.93
GCLC	ENSG00000001084	protein_coding	5.23718	EXPR.	4.91691	EXPR.	5.23718	EXPR.	UP			0.425893	7.89841e-07	0.0981687	0.612789	0.327724	0.0247704	2.6215	4.91691	5.23718
NFYA	ENSG00000001167	protein_coding	2.40654	EXPR.	2.55826	EXPR.	2.55826	EXPR.	UP	UP		0.660365	8.93596e-11	-0.120803	0.596641	0.781168	1.34171e-06	1.03192	2.55826	2.40654
STPG1	ENSG00000001460	protein_coding	0.7012		0.72281		0.72281					0.00843125	0.96558	-0.181258	0.5286	0.189689	0.477982	0.427	0.72281	0.7012
NIPAL3	ENSG00000001461	protein_coding	1.54051	EXPR.	2.08563	EXPR.	2.08563	EXPR.	DOWN		DOWN	-0.35155	0.00236985	-0.535617	0.00426427	0.184067	0.39996	1.26122	2.08563	1.54051
LAS1L	ENSG00000001497	protein_coding	4.71927	EXPR.	4.5587	EXPR.	4.71927	EXPR.				0.288674	1.51984e-05	0.132049	0.310827	0.156625	0.1961	2.61907	4.5587	4.71927
ENPP4	ENSG00000001561	protein_coding	8.76016	EXPR.	9.5442	EXPR.	9.5442	EXPR.				-0.280939	0.0180256	-0.160808	0.511078	-0.120131	0.613438	7.03398	9.5442	8.76016
SEMA3F	ENSG00000001617	protein_coding	3.14499	EXPR.	2.77514	EXPR.	3.14499	EXPR.	UP	UP		0.664728	8.98199e-08	0.0679159	0.831526	0.596812	0.0034913	1.44809	2.77514	3.14499
CFTR	ENSG00000001626	protein_coding	0		0		0					-0.0277147	0.980716	0.465344	NA	-0.493059	NA	0	0	0
ANKIB1	ENSG00000001629	protein_coding	3.23426	EXPR.	3.17201	EXPR.	3.23426	EXPR.				-0.0351548	0.633452	-0.147131	0.182502	0.111976	0.313172	2.29772	3.17201	3.23426
CYP51A1	ENSG00000001630	protein_coding	2.52385	EXPR.	2.38111	EXPR.	2.52385	EXPR.				0.14244	0.613683	-0.0487576	0.935037	0.191198	0.686544	1.37849	2.38111	2.52385
KRIT1	ENSG00000001631	protein_coding	8.32834	EXPR.	7.65583	EXPR.	8.32834	EXPR.				0.104962	0.160935	0.214172	0.0706066	-0.109211	0.403488	5.52235	7.65583	8.32834
RAD52	ENSG00000002016	protein_coding	3.91511	EXPR.	2.45134	EXPR.	3.91511	EXPR.	UP		UP	1.01551	1.25843e-10	0.731488	0.00674807	0.284021	0.358213	1.40076	2.45134	3.91511
BAD	ENSG00000002330	protein_coding	17.9809	EXPR.	17.9809	EXPR.	17.7564	EXPR.	DOWN			-0.609275	1.09229e-06	-0.312939	0.191936	-0.296337	0.198936	17.9809	17.7564	15.7896
LAP3	ENSG00000002549	protein_coding	21.1883	EXPR.	23.22	EXPR.	23.22	EXPR.			DOWN	-0.214015	0.0023422	-0.337469	0.00292724	0.123454	0.346064	17.1935	23.22	21.1883
CD99	ENSG00000002586	protein_coding	67.4894	EXPR.	64.9183	EXPR.	67.4894	EXPR.				-0.232194	0.112396	-0.207983	0.459879	-0.0242111	0.942423	55.4053	64.9183	67.4894
HS3ST1	ENSG00000002587	protein_coding	0.13148		0.19841		0.19841					1.22611	6.38972e-07	-0.194698	0.707969	1.42081	0.000129389	0.0308034	0.19841	0.13148
AOC1	ENSG00000002726	protein_coding	0		0		0					0.707196	0.514933	1.7412	NA	-1.034	0.600932	0	0	0
WNT16	ENSG00000002745	protein_coding	0		0		0					0.564468	NA	-0.313892	NA	0.87836	NA	0	0	0
HECW1	ENSG00000002746	protein_coding	0.29652		0.24877		0.29652					-0.640233	0.0413347	0.353851	0.596641	-0.994084	0.0517577	0.24667	0.24877	0.29652
MAD1L1	ENSG00000002822	protein_coding	17.4928	EXPR.	16.5346	EXPR.	17.4928	EXPR.				-0.180047	0.668614	0.0560245	0.953412	-0.236072	0.749839	16.5346	12.2964	17.4928
LASP1	ENSG00000002834	protein_coding	8.15678	EXPR.	7.85394	EXPR.	8.15678	EXPR.				0.0182713	0.905875	-0.108073	0.671021	0.126345	0.580217	5.71939	7.85394	8.15678
SNX11	ENSG00000002919	protein_coding	4.79666	EXPR.	4.71976	EXPR.	4.79666	EXPR.				-0.32118	3.98167e-09	-0.112569	0.302058	-0.208611	0.0252055	4.08399	4.71976	4.79666
TMEM176A	ENSG00000002933	protein_coding	4.77367	EXPR.	3.45106	EXPR.	4.77367	EXPR.	UP			0.591185	0.00447861	-0.018396	0.976444	0.609581	0.0817549	2.40471	3.45106	4.77367
M6PR	ENSG00000003056	protein_coding	19.6774	EXPR.	17.0668	EXPR.	19.6774	EXPR.				-0.0119991	0.867184	-0.0481404	0.692968	0.0361414	0.757888	13.3474	17.0668	19.6774
KLHL13	ENSG00000003096	protein_coding	1.38757	EXPR.	1.31692	EXPR.	1.38757	EXPR.				-0.18229	0.109587	0.174489	0.419405	-0.356779	0.0454685	1.14495	1.31692	1.38757
CYP26B1	ENSG00000003137	protein_coding	1.37822	EXPR.	0.69196		1.37822	EXPR.	UP			3.1517	4.96507e-25	0.570654	0.349652	2.58104	7.39879e-08	0.158413	0.69196	1.37822
ICA1	ENSG00000003147	protein_coding	1.32776	EXPR.	1.58797	EXPR.	1.58797	EXPR.	UP	UP		0.493867	0.000423565	-0.289389	0.256334	0.783256	0.000254836	0.77466	1.58797	1.32776
DBNDD1	ENSG00000003249	protein_coding	10.8217	EXPR.	11.189	EXPR.	11.189	EXPR.				-0.442538	0.0448156	-0.273767	0.546153	-0.168771	0.709186	10.2333	11.189	10.8217
ALS2	ENSG00000003393	protein_coding	6.17085	EXPR.	5.05498	EXPR.	6.17085	EXPR.				-0.00944228	0.928194	-0.0711592	0.678696	0.0617169	0.7031	3.72315	5.05498	6.17085
CASP10	ENSG00000003400	protein_coding	1.03774	EXPR.	0.73095		1.03774	EXPR.				0.354665	0.0104683	0.251989	0.34184	0.102677	0.725261	0.50567	0.73095	1.03774
CFLAR	ENSG00000003402	protein_coding	33.2315	EXPR.	44.1185	EXPR.	44.1185	EXPR.	UP			0.453393	8.38991e-05	-0.0356012	0.910528	0.488994	0.0100431	20.456	44.1185	33.2315
TFPI	ENSG00000003436	protein_coding	6.24616	EXPR.	5.41402	EXPR.	6.24616	EXPR.	UP	UP		0.415858	0.0016333	-0.140712	0.628247	0.55657	0.00889213	3.4669	5.41402	6.24616
NDUFAF7	ENSG00000003509	protein_coding	7.1093	EXPR.	8.06666	EXPR.	8.06666	EXPR.				-0.160957	0.0659977	-0.249185	0.0889111	0.0882283	0.602028	5.97647	8.06666	7.1093
RBM5	ENSG00000003756	protein_coding	31.5029	EXPR.	19.0209	EXPR.	31.5029	EXPR.	UP		UP	0.642824	7.16533e-08	0.54455	0.00767045	0.0982741	0.710588	12.5994	19.0209	31.5029
MTMR7	ENSG00000003987	protein_coding	0.01937		0.04968		0.04968					1.16275	0.0316248	-0.226594	0.843173	1.38935	0.0940116	0.00674064	0.04968	0.01937
SLC7A2	ENSG00000003989	protein_coding	41.3673	EXPR.	28.8616	EXPR.	41.3673	EXPR.	UP			0.442472	0.00756031	0.222374	0.521345	0.220097	0.493065	17.6173	28.8616	41.3673
ARF5	ENSG00000004059	protein_coding	56.8407	EXPR.	52.3809	EXPR.	56.8407	EXPR.				-0.210393	0.00121357	-0.0272152	0.872455	-0.183178	0.102342	44.194	52.3809	56.8407
SARM1	ENSG00000004139	protein_coding	0.64054		0.58923		0.64054					0.00605808	0.970546	0.00673973	0.985139	-0.000681646	0.998246	0.465847	0.58923	0.64054
POLDIP2	ENSG00000004142	protein_coding	95.1376	EXPR.	99.8588	EXPR.	99.8588	EXPR.	DOWN			-0.573545	3.49037e-12	-0.244464	0.116072	-0.329081	0.0203009	92.0795	99.8588	95.1376
PLXND1	ENSG00000004399	protein_coding	9.26093	EXPR.	7.88463	EXPR.	9.26093	EXPR.	UP	UP		0.350337	0.0033325	-0.225286	0.329946	0.575622	0.00218831	5.04032	7.88463	9.26093
AK2	ENSG00000004455	protein_coding	73.4641	EXPR.	99.7682	EXPR.	99.7682	EXPR.	DOWN			-0.382493	4.10018e-05	-0.384613	0.0159807	0.00211992	0.99368	71.8597	99.7682	73.4641
CD38	ENSG00000004468	protein_coding	11.7734	EXPR.	11.7734	EXPR.	8.28787	EXPR.	DOWN	DOWN		-1.11573	1.33579e-08	-0.217251	0.631315	-0.898477	0.00617234	11.7734	8.28787	6.68716
FKBP4	ENSG00000004478	protein_coding	34.983	EXPR.	44.2093	EXPR.	44.2093	EXPR.	DOWN			-0.335254	0.0033726	-0.406204	0.0381324	0.0709503	0.777761	28.3358	44.2093	34.983
KDM1A	ENSG00000004487	protein_coding	14.228	EXPR.	12.4377	EXPR.	14.228	EXPR.				-0.11218	0.087346	-0.0756013	0.571383	-0.0365783	0.789497	10.6103	12.4377	14.228
RBM6	ENSG00000004534	protein_coding	15.1466	EXPR.	8.42656	EXPR.	15.1466	EXPR.	UP			0.583525	5.42535e-08	0.322295	0.104774	0.261231	0.186873	5.87155	8.42656	15.1466
CAMKK1	ENSG00000004660	protein_coding	0.63507		0.587739		0.63507					-0.233995	0.198659	0.602229	0.0378297	-0.836224	0.00168168	0.587739	0.35153	0.63507
RECQL	ENSG00000004700	protein_coding	3.91922	EXPR.	4.0423	EXPR.	4.0423	EXPR.	UP	UP		0.494441	1.33057e-09	0.115822	0.512585	0.378619	0.00511183	1.75512	4.0423	3.91922
VPS50	ENSG00000004766	protein_coding	6.07952	EXPR.	6.82687	EXPR.	6.82687	EXPR.				0.0962784	0.331119	-0.130694	0.467238	0.226972	0.135866	3.96852	6.82687	6.07952
HSPB6	ENSG00000004776	protein_coding	818.326	EXPR.	818.326	EXPR.	741.374	EXPR.	DOWN			-0.725997	0.000298892	-0.107769	0.832577	-0.618228	0.073283	818.326	741.374	702.705
ARHGAP33	ENSG00000004777	protein_coding	0.53455		0.42564		0.53455					0.939631	1.99928e-06	0.0982886	0.841077	0.841343	0.00851798	0.20143	0.42564	0.53455
NDUFAB1	ENSG00000004779	protein_coding	198.638	EXPR.	208.646	EXPR.	208.646	EXPR.	DOWN			-0.672426	1.06433e-10	-0.339943	0.0763151	-0.332483	0.0716507	198.638	208.646	184.414
PDK4	ENSG00000004799	protein_coding	361.022	EXPR.	475.989	EXPR.	475.989	EXPR.	UP	UP		2.34759	5.91442e-13	-0.880045	0.160834	3.22763	4.29511e-10	35.3701	475.989	361.022
SLC22A16	ENSG00000004809	protein_coding	0.01227		0.00845		0.01227					0.939016	0.421443	0.883124	NA	0.0558925	NA	0	0.00845	0.01227
ZMYND10	ENSG00000004838	protein_coding	0.35207		0.19906		0.35207					0.235311	0.341127	1.06935	0.00614914	-0.834042	0.0337433	0.19906	0.19318	0.35207
ABCB5	ENSG00000004846	protein_coding	0.0482		0.02175		0.0482					4.17224	3.40221e-08	2.0265	0.0805923	2.14574	0.0903336	0.0104369	0.02175	0.0482
ARX	ENSG00000004848	protein_coding	5.14924	EXPR.	4.55249	EXPR.	5.14924	EXPR.	DOWN	DOWN		-0.51908	6.62783e-06	0.22782	0.325507	-0.7469	4.88945e-05	4.55249	4.4248	5.14924
SLC25A13	ENSG00000004864	protein_coding	2.89931	EXPR.	2.17757	EXPR.	2.89931	EXPR.	UP	UP		0.547255	1.92185e-06	-0.0386541	0.8998	0.585909	0.00148957	1.22143	2.17757	2.89931
ST7	ENSG00000004866	protein_coding	7.20427	EXPR.	5.93968	EXPR.	7.20427	EXPR.				-0.211096	0.0130541	0.054122	0.789635	-0.265218	0.0586821	5.87856	5.93968	7.20427
CDC27	ENSG00000004897	protein_coding	12.2313	EXPR.	14.3555	EXPR.	14.3555	EXPR.				-0.00127731	0.988394	-0.145328	0.235138	0.144051	0.217281	9.31334	14.3555	12.2313
SLC4A1	ENSG00000004939	protein_coding	0.24003		0.24732		0.24732					0.284485	0.758343	-0.283771	0.880258	0.568256	0.713441	0.18508	0.24732	0.24003
CALCR	ENSG00000004948	protein_coding	0.28614		0.20715		0.28614					0.048044	0.839273	-0.163402	0.680105	0.211446	0.550605	0.18167	0.20715	0.28614
HCCS	ENSG00000004961	protein_coding	21.8814	EXPR.	21.8814	EXPR.	20.4197	EXPR.	DOWN	DOWN		-0.829618	5.91685e-21	-0.315845	0.0505045	-0.513772	0.00041783	21.8814	20.4197	17.2867
DVL2	ENSG00000004975	protein_coding	5.23584	EXPR.	4.02713	EXPR.	5.23584	EXPR.				0.0894659	0.355393	0.0798932	0.675719	0.00957276	0.963781	3.1207	4.02713	5.23584
PRSS22	ENSG00000005001	protein_coding	0		0		0					-0.526499	NA	0.251309	NA	-0.777808	NA	0	0	0
UPF1	ENSG00000005007	protein_coding	7.38314	EXPR.	5.84411	EXPR.	7.38314	EXPR.				0.181138	0.0539004	0.128047	0.494882	0.0530909	0.789796	4.48315	5.84411	7.38314
SKAP2	ENSG00000005020	protein_coding	5.35892	EXPR.	4.1072	EXPR.	5.35892	EXPR.	UP	UP		1.07912	4.01771e-15	0.224315	0.44448	0.854806	0.000134612	1.53732	4.1072	5.35892
SLC25A5	ENSG00000005022	protein_coding	25.4988	EXPR.	34.6655	EXPR.	34.6655	EXPR.				-0.180422	0.160543	-0.287436	0.191251	0.107014	0.667694	20.0537	34.6655	25.4988
MCUB	ENSG00000005059	protein_coding	1.6844	EXPR.	1.39995	EXPR.	1.6844	EXPR.	UP	UP		0.789345	8.21635e-06	-0.0511766	0.914952	0.840522	0.00319356	0.75385	1.39995	1.6844
HOXA11	ENSG00000005073	protein_coding	2.09426	EXPR.	1.73101	EXPR.	2.09426	EXPR.				-0.222775	0.39319	0.182283	0.731097	-0.405058	0.339835	1.73101	1.16826	2.09426
POLR2J	ENSG00000005075	protein_coding	65.7617	EXPR.	64.3018	EXPR.	65.7617	EXPR.	DOWN	DOWN		-0.532093	2.92385e-10	-0.020412	0.933735	-0.511681	0.000202171	64.3018	58.316	65.7617
DHX33	ENSG00000005100	protein_coding	1.54426	EXPR.	1.50376	EXPR.	1.54426	EXPR.				0.259992	0.000243371	0.0386738	0.824709	0.221318	0.0650101	0.886763	1.50376	1.54426
MEOX1	ENSG00000005102	protein_coding	2.79274	EXPR.	2.32679	EXPR.	2.79274	EXPR.				0.413555	0.0334231	0.152213	0.726697	0.261343	0.474549	1.38612	2.32679	2.79274
THSD7A	ENSG00000005108	protein_coding	0.11559		0.10423		0.11559					0.466538	0.0300344	0.116204	0.815998	0.350334	0.363918	0.05463	0.10423	0.11559
LIG3	ENSG00000005156	protein_coding	4.16715	EXPR.	4.08463	EXPR.	4.16715	EXPR.				0.204212	0.056988	0.109137	0.628135	0.0950754	0.656308	2.93313	4.08463	4.16715
RPAP3	ENSG00000005175	protein_coding	11.2293	EXPR.	10.6781	EXPR.	11.2293	EXPR.				0.0261011	0.751387	0.0489546	0.747566	-0.0228534	0.877415	6.9839	10.6781	11.2293
ACSM3	ENSG00000005187	protein_coding	1.27135	EXPR.	0.5981		1.27135	EXPR.	UP			1.77272	1.2968e-05	0.681611	0.410575	1.09111	0.129406	0.29633	0.5981	1.27135
REXO5	ENSG00000005189	protein_coding	0.526		0.62023		0.62023					0.156809	0.310533	-0.0546033	0.87248	0.211412	0.406997	0.364466	0.62023	0.526
CIAPIN1	ENSG00000005194	protein_coding	15.7898	EXPR.	17.1756	EXPR.	17.1756	EXPR.	DOWN	DOWN		-0.682642	1.06883e-17	-0.325899	0.0212227	-0.356743	0.00828176	15.7898	17.1756	14.013
SPPL2B	ENSG00000005206	protein_coding	7.25252	EXPR.	7.46058	EXPR.	7.46058	EXPR.				0.2532	0.0191006	0.124575	0.584969	0.128625	0.539105	4.45455	7.46058	7.25252
FAM214B	ENSG00000005238	protein_coding	2.35839	EXPR.	2.35839	EXPR.	2.12696	EXPR.	DOWN			-0.523368	9.7997e-07	-0.0950223	0.709351	-0.428346	0.0177141	2.35839	2.12696	2.07634
COPZ2	ENSG00000005243	protein_coding	44.173	EXPR.	44.173	EXPR.	43.8953	EXPR.	DOWN			-0.562718	1.95875e-06	-0.0887608	0.759775	-0.473957	0.0174893	44.173	38.2379	43.8953
PRKAR2B	ENSG00000005249	protein_coding	0.88592		0.77398		0.88592					1.62361	1.50186e-08	-0.282521	0.672104	1.90613	3.41855e-05	0.2607	0.77398	0.88592
MSL3	ENSG00000005302	protein_coding	14.4583	EXPR.	14.8866	EXPR.	14.8866	EXPR.	DOWN	DOWN		-0.656565	2.07008e-17	-0.161918	0.304018	-0.494647	9.06658e-05	14.4583	14.8866	13.6211
CREBBP	ENSG00000005339	protein_coding	6.38346	EXPR.	6.21765	EXPR.	6.38346	EXPR.				0.121405	0.262136	-0.0655596	0.780418	0.186965	0.297069	4.26614	6.21765	6.38346
TSPOAP1	ENSG00000005379	protein_coding	1.7329	EXPR.	1.02426	EXPR.	1.7329	EXPR.				0.325712	0.0435675	0.326812	0.267845	-0.0010998	0.997774	0.85166	1.02426	1.7329
MPO	ENSG00000005381	protein_coding	0.19899		0.171009		0.19899					-0.459724	0.0229234	-0.146387	0.751307	-0.313337	0.400371	0.171009	0.14863	0.19899
PON1	ENSG00000005421	protein_coding	0.00924		0.0066		0.00924					1.21975	0.245125	0.58513	NA	0.634617	NA	0	0.0066	0.00924
GCFC2	ENSG00000005436	protein_coding	19.1091	EXPR.	16.2843	EXPR.	19.1091	EXPR.				0.0476876	0.783154	-0.079463	0.809885	0.127151	0.651268	13.18	16.2843	19.1091
WDR54	ENSG00000005448	protein_coding	1.00111	EXPR.	0.54852		1.00111	EXPR.				0.441466	0.0199249	0.39653	0.243573	0.0449355	0.916863	0.49284	0.54852	1.00111
CROT	ENSG00000005469	protein_coding	4.18585	EXPR.	3.79142	EXPR.	4.18585	EXPR.				0.144093	0.134552	0.0688715	0.741371	0.0752219	0.690463	2.50895	3.79142	4.18585
ABCB4	ENSG00000005471	protein_coding	2.37344	EXPR.	2.22163	EXPR.	2.37344	EXPR.				-0.434591	0.0311424	0.376074	0.324564	-0.810666	0.0104441	2.22163	1.44498	2.37344
KMT2E	ENSG00000005483	protein_coding	7.73175	EXPR.	6.22836	EXPR.	7.73175	EXPR.	UP			0.3873	5.18888e-08	0.119547	0.422696	0.267753	0.027629	4.69558	6.22836	7.73175
RHBDD2	ENSG00000005486	protein_coding	6.86548	EXPR.	7.04699	EXPR.	7.04699	EXPR.	DOWN			-0.34496	0.00219629	-0.293649	0.152303	-0.051311	0.840169	5.50525	7.04699	6.86548
SOX8	ENSG00000005513	protein_coding	0.21137		0.19224		0.21137					-0.117902	0.668381	-0.0386926	0.950808	-0.0792096	0.875463	0.12252	0.19224	0.21137
IBTK	ENSG00000005700	protein_coding	5.05434	EXPR.	4.74354	EXPR.	5.05434	EXPR.				-0.277705	0.0030796	-0.0941048	0.651958	-0.183601	0.285052	4.31048	4.74354	5.05434
ZNF195	ENSG00000005801	protein_coding	4.6226	EXPR.	4.10126	EXPR.	4.6226	EXPR.				0.256209	0.00179263	0.179116	0.244845	0.0770937	0.651812	2.66057	4.10126	4.6226
MYCBP2	ENSG00000005810	protein_coding	10.365	EXPR.	7.16118	EXPR.	10.365	EXPR.	UP			0.355669	7.55565e-05	0.0267749	0.913629	0.328894	0.0294624	4.72879	7.16118	10.365
FBXL3	ENSG00000005812	protein_coding	14.9744	EXPR.	11.6552	EXPR.	14.9744	EXPR.				0.115256	0.117796	0.0562386	0.724409	0.0590178	0.684442	9.9114	11.6552	14.9744
ITGAL	ENSG00000005844	protein_coding	0.33308		0.24829		0.33308					0.595844	0.0147783	0.00858414	0.990156	0.58726	0.156592	0.12461	0.24829	0.33308
PDK2	ENSG00000005882	protein_coding	105.649	EXPR.	105.649	EXPR.	100.663	EXPR.	DOWN	DOWN		-0.802133	2.02491e-09	-0.0632093	0.86094	-0.738923	0.000755184	105.649	89.2798	100.663
ITGA3	ENSG00000005884	protein_coding	3.83638	EXPR.	3.37433	EXPR.	3.83638	EXPR.	UP			0.745228	6.10647e-07	0.448168	0.102984	0.29706	0.296205	2.02086	3.37433	3.83638
ZFX	ENSG00000005889	protein_coding	7.12818	EXPR.	4.2013	EXPR.	7.12818	EXPR.	UP			0.598752	5.89458e-06	0.438429	0.0650205	0.160323	0.555907	2.73398	4.2013	7.12818
LAMP2	ENSG00000005893	protein_coding	43.6022	EXPR.	37.8162	EXPR.	43.6022	EXPR.				0.0976081	0.428986	0.135781	0.553038	-0.038173	0.875456	27.366	37.8162	43.6022
ITGA2B	ENSG00000005961	protein_coding	0.08978		0.3133		0.3133					0.510924	0.324514	-1.64269	0.0225304	2.15361	0.00187182	0.0886721	0.3133	0.08978
ASB4	ENSG00000005981	protein_coding	11.0682	EXPR.	11.2383	EXPR.	11.2383	EXPR.				-0.358278	0.0108164	-0.337388	0.18872	-0.0208902	0.94996	9.91606	11.2383	11.0682
GDE1	ENSG00000006007	protein_coding	38.7244	EXPR.	38.7244	EXPR.	37.7915	EXPR.	DOWN	DOWN		-0.754575	1.13927e-15	-0.239892	0.192865	-0.514683	0.000964524	38.7244	37.7915	31.1591
REX1BD	ENSG00000006015	protein_coding	55.2344	EXPR.	50.8973	EXPR.	55.2344	EXPR.	DOWN	DOWN		-0.422452	2.32848e-08	-0.0181743	0.933735	-0.404278	0.00110986	50.5294	50.8973	55.2344
CRLF1	ENSG00000006016	protein_coding	7.03933	EXPR.	12.333	EXPR.	12.333	EXPR.	DOWN		DOWN	-0.589754	0.00180186	-1.13288	9.96998e-05	0.543128	0.0927864	7.03933	12.333	7.03391
OSBPL7	ENSG00000006025	protein_coding	2.70696	EXPR.	2.38916	EXPR.	2.70696	EXPR.				0.0929234	0.778505	-0.182913	0.766533	0.275836	0.598896	2.0069	2.38916	2.70696
TMEM98	ENSG00000006042	protein_coding	2.60011	EXPR.	2.40208	EXPR.	2.60011	EXPR.	UP	UP		0.583844	0.0024177	-0.231023	0.572877	0.814867	0.00794755	1.26491	2.40208	2.60011
YBX2	ENSG00000006047	protein_coding	0.15263		0.14168		0.15263					0.900557	8.38991e-05	0.227085	0.624253	0.673472	0.0735644	0.07591	0.14168	0.15263
KRT33A	ENSG00000006059	protein_coding	0		0		0					-0.838437	NA	-0.885013	NA	0.0465759	NA	0	0	0
MAP3K14	ENSG00000006062	protein_coding	4.72288	EXPR.	3.25397	EXPR.	4.72288	EXPR.	UP			0.805779	5.77584e-07	0.372289	0.23495	0.43349	0.135364	1.64978	3.25397	4.72288
ABCC8	ENSG00000006071	protein_coding	0.83313		0.38019		0.83313					1.47016	7.27442e-08	0.551004	0.297428	0.919161	0.0488711	0.25374	0.38019	0.83313
CACNG3	ENSG00000006116	protein_coding	0		0		0					NA	NA	NA	NA	NA	NA	0	0	0
TMEM132A	ENSG00000006118	protein_coding	0.90998		1.10358	EXPR.	1.10358	EXPR.			DOWN	-0.720038	5.25363e-07	-0.719068	0.00239293	-0.00096948	0.997923	0.859776	1.10358	0.90998
AP2B1	ENSG00000006125	protein_coding	18.1295	EXPR.	17.7482	EXPR.	18.1295	EXPR.				-0.135591	0.092813	-0.122775	0.425722	-0.0128156	0.94499	12.9906	17.7482	18.1295
TAC1	ENSG00000006128	protein_coding	0		0.03832		0.03832					0.633372	0.623308	-0.889702	NA	1.52307	0.414767	0	0.03832	0
ZNF263	ENSG00000006194	protein_coding	4.8013	EXPR.	4.97405	EXPR.	4.97405	EXPR.				0.218418	0.000288345	-0.032185	0.828504	0.250603	0.0101391	2.94381	4.97405	4.8013
CX3CL1	ENSG00000006210	protein_coding	3.06293	EXPR.	4.60088	EXPR.	4.60088	EXPR.		UP	DOWN	0.251209	0.344075	-1.07604	0.00489614	1.32724	0.000271955	1.32869	4.60088	3.06293
SPATA20	ENSG00000006282	protein_coding	11.1598	EXPR.	10.5674	EXPR.	11.1598	EXPR.				-0.258012	0.144291	-0.0923496	0.819748	-0.165662	0.623161	8.39612	10.5674	11.1598
CACNA1G	ENSG00000006283	protein_coding	0.06951		0.03966		0.06951					0.380172	0.39054	-0.110505	0.909326	0.490677	0.502536	0.0333	0.03966	0.06951
TNFRSF12A	ENSG00000006327	protein_coding	8.26711	EXPR.	9.42916	EXPR.	9.42916	EXPR.				0.677762	0.141304	-0.455126	0.62989	1.13289	0.126623	4.45775	9.42916	8.26711
DLX6	ENSG00000006377	protein_coding	0.03432		0.0182		0.03432					1.05572	0.0656642	1.42839	0.16962	-0.372666	0.774679	0.01438	0.0182	0.03432
MAP3K9	ENSG00000006432	protein_coding	0.23659		0.22001		0.23659					0.439977	0.0693006	0.111901	0.847105	0.328076	0.460459	0.1238	0.22001	0.23659
RALA	ENSG00000006451	protein_coding	9.63355	EXPR.	10.5865	EXPR.	10.5865	EXPR.				-0.0821658	0.212078	-0.045512	0.745125	-0.0366538	0.780993	7.41163	10.5865	9.63355
BAIAP2L1	ENSG00000006453	protein_coding	0.49465		0.55045		0.55045					0.157399	0.336225	-0.212982	0.457346	0.370381	0.132658	0.27831	0.55045	0.49465
KDM7A	ENSG00000006459	protein_coding	3.55914	EXPR.	3.59576	EXPR.	3.59576	EXPR.		UP		0.321802	0.0142	-0.28544	0.238522	0.607242	0.00292438	1.92462	3.59576	3.55914
ETV1	ENSG00000006468	protein_coding	0.46337		0.43892		0.46337					0.200441	0.352308	-0.0205204	0.970981	0.220961	0.556879	0.29666	0.43892	0.46337
AGK	ENSG00000006530	protein_coding	3.57403	EXPR.	3.60067	EXPR.	3.60067	EXPR.				0.052963	0.618621	-0.040419	0.855035	0.093382	0.596449	2.41543	3.60067	3.57403
ALDH3B1	ENSG00000006534	protein_coding	0.81595		0.72405		0.81595					0.473858	0.000786956	-0.0481291	0.893206	0.521987	0.0223226	0.37299	0.72405	0.81595
TTC22	ENSG00000006555	protein_coding	0.02724		0.01832		0.02724					0.70792	0.350636	-0.492534	NA	1.20045	0.241093	0.01318	0.01832	0.02724
PHTF2	ENSG00000006576	protein_coding	35.7761	EXPR.	35.6694	EXPR.	35.7761	EXPR.	DOWN	DOWN		-0.61456	5.06729e-05	0.0547413	0.893134	-0.669301	0.00728023	35.6694	29.6944	35.7761
CCL26	ENSG00000006606	protein_coding	0.15438		0.15491		0.15491					0.874189	0.0455783	0.242237	0.775522	0.631952	0.39044	0.0591295	0.15491	0.15438
FARP2	ENSG00000006607	protein_coding	3.87839	EXPR.	2.4712	EXPR.	3.87839	EXPR.				0.050396	0.560519	0.0449024	0.797576	0.00549357	0.97608	2.18534	2.4712	3.87839
USH1C	ENSG00000006611	protein_coding	0		0		0					0.509355	0.739905	0.353729	NA	0.155626	NA	0	0	0
GGCT	ENSG00000006625	protein_coding	9.87609	EXPR.	9.61831	EXPR.	9.87609	EXPR.				-0.31427	0.00274611	-0.133353	0.550688	-0.180917	0.354412	8.47167	9.61831	9.87609
DBF4	ENSG00000006634	protein_coding	1.25383	EXPR.	0.96662		1.25383	EXPR.				0.203639	0.0594185	0.0384229	0.881537	0.165216	0.38685	0.72931	0.96662	1.25383
TBXA2R	ENSG00000006638	protein_coding	0.36837		0.47995		0.47995					0.104818	0.72192	-0.314656	0.514631	0.419474	0.328696	0.227822	0.47995	0.36837
IFRD1	ENSG00000006652	protein_coding	14.098	EXPR.	16.5834	EXPR.	16.5834	EXPR.	UP	UP		0.687295	0.000787704	-0.475225	0.216644	1.16252	0.000286803	4.69575	16.5834	14.098
LGALS14	ENSG00000006659	protein_coding	0.06185		0.0576712		0.06185					-1.10029	0.130989	1.74531	NA	-2.8456	NA	0.0576712	0.03341	0.06185
COX10	ENSG00000006695	protein_coding	15.8311	EXPR.	15.8311	EXPR.	13.8411	EXPR.	DOWN	DOWN		-1.06629	8.67253e-22	-0.44502	0.025136	-0.621269	0.000734609	15.8311	13.8411	10.7537
GTF2IRD1	ENSG00000006704	protein_coding	21.3379	EXPR.	15.9475	EXPR.	21.3379	EXPR.				0.0898853	0.501586	0.215999	0.329113	-0.126114	0.582022	11.9351	15.9475	21.3379
PAF1	ENSG00000006712	protein_coding	19.6951	EXPR.	16.6996	EXPR.	19.6951	EXPR.				0.0322505	0.650038	0.0907134	0.441186	-0.0584629	0.622896	13.2154	16.6996	19.6951
VPS41	ENSG00000006715	protein_coding	4.64133	EXPR.	5.42417	EXPR.	5.42417	EXPR.				0.0563182	0.432053	-0.126425	0.276284	0.182743	0.0788433	3.36191	5.42417	4.64133
ARHGAP44	ENSG00000006740	protein_coding	1.30599	EXPR.	1.02379	EXPR.	1.30599	EXPR.				-0.195021	0.380103	0.388874	0.30103	-0.583895	0.0774477	1.02379	0.88083	1.30599
ELAC2	ENSG00000006744	protein_coding	19.7563	EXPR.	17.9736	EXPR.	19.7563	EXPR.				-0.0758284	0.418208	-0.0593548	0.757223	-0.0164736	0.93263	13.5048	17.9736	19.7563
SCIN	ENSG00000006747	protein_coding	0.25728		0.2233		0.25728					2.92687	1.56547e-10	0.134441	0.906401	2.79243	6.10637e-05	0.07644	0.2233	0.25728
ARSD	ENSG00000006756	protein_coding	0.95275		0.70201		0.95275					0.48535	0.00143909	0.0528723	0.893206	0.432478	0.0953871	0.458166	0.70201	0.95275
PNPLA4	ENSG00000006757	protein_coding	38.8813	EXPR.	38.8813	EXPR.	35.2427	EXPR.	DOWN	DOWN		-0.574206	1.00484e-09	-0.122266	0.564157	-0.45194	0.00391643	38.8813	34.7109	35.2427
MYH13	ENSG00000006788	protein_coding	0.05256		0.04587		0.05256					-0.203736	0.631912	0.0317271	0.975965	-0.235463	0.756514	0.0441122	0.04587	0.05256
ADIPOR2	ENSG00000006831	protein_coding	7.22023	EXPR.	6.43294	EXPR.	7.22023	EXPR.				-0.241454	0.00462482	-0.0363568	0.869013	-0.205097	0.170511	5.70931	6.43294	7.22023
CDKL3	ENSG00000006837	protein_coding	3.40322	EXPR.	2.88928	EXPR.	3.40322	EXPR.				0.114205	0.514786	0.0528354	0.886006	0.0613692	0.851417	2.44397	2.88928	3.40322
UPP2	ENSG00000007001	protein_coding	0		0		0					0.492629	0.622122	0.0337629	NA	0.458866	NA	0	0	0
PRSS21	ENSG00000007038	protein_coding	0		0		0					0.114667	0.918938	0.105518	NA	0.00914907	0.996777	0	0	0
MARK4	ENSG00000007047	protein_coding	14.986	EXPR.	14.2021	EXPR.	14.986	EXPR.				-0.307232	0.00026844	-0.0189952	0.935938	-0.288236	0.0432085	12.3434	14.2021	14.986
PROM1	ENSG00000007062	protein_coding	0.22934		0.16991		0.22934					-0.255892	0.493775	0.708083	0.248329	-0.963975	0.0788329	0.16991	0.13361	0.22934
CCDC124	ENSG00000007080	protein_coding	80.0541	EXPR.	70.4141	EXPR.	80.0541	EXPR.				-0.256173	0.00152752	0.015636	0.944726	-0.271809	0.0443759	65.4889	70.4141	80.0541
CEACAM21	ENSG00000007129	protein_coding	0.05607		0.03793		0.05607					0.645229	0.164898	-0.292812	0.725819	0.938041	0.172444	0.02107	0.03793	0.05607
PAFAH1B1	ENSG00000007168	protein_coding	29.4166	EXPR.	30.9426	EXPR.	30.9426	EXPR.				-0.0979294	0.0747244	-0.102185	0.311159	0.00425554	0.974028	19.5782	30.9426	29.4166
NOS2	ENSG00000007171	protein_coding	0.17637		0.17637		0.12846					-0.785093	0.00233479	0.211507	0.73044	-0.9966	0.0199444	0.17637	0.08768	0.12846
DNAH9	ENSG00000007174	protein_coding	0.08885		0.04078		0.08885					1.08427	0.0263521	0.446976	0.613257	0.637292	0.457093	0.04078	0.03823	0.08885
KIAA0100	ENSG00000007202	protein_coding	15.6785	EXPR.	15.6785	EXPR.	15.2007	EXPR.	DOWN	DOWN		-0.655148	3.34171e-14	-0.260232	0.110238	-0.394917	0.0068317	15.6785	14.9885	15.2007
SLC13A2	ENSG00000007216	protein_coding	0		0		0					-0.37574	NA	0.0173588	NA	0	NA	0	0	0
GAS7	ENSG00000007237	protein_coding	2.79826	EXPR.	2.36202	EXPR.	2.79826	EXPR.				0.112322	0.570138	0.140276	0.712314	-0.0279546	0.944801	1.86075	2.36202	2.79826
TRAPPC6A	ENSG00000007255	protein_coding	11.436	EXPR.	10.5844	EXPR.	11.436	EXPR.				-0.249189	0.0396059	-0.0166699	0.960898	-0.23252	0.275645	8.59444	10.5844	11.436
MATK	ENSG00000007264	protein_coding	0.23462		0.16698		0.23462					0.213742	0.49833	0.730664	0.14281	-0.516922	0.312447	0.142313	0.16698	0.23462
CEACAM7	ENSG00000007306	protein_coding	0		0		0					-0.412131	NA	-0.651062	NA	0.238931	NA	0	0	0
CD79B	ENSG00000007312	protein_coding	1.97267	EXPR.	2.45739	EXPR.	2.45739	EXPR.				-0.258077	0.0511575	-0.477912	0.0200287	0.219834	0.339147	1.60233	2.45739	1.97267
SCN4A	ENSG00000007314	protein_coding	23.8423	EXPR.	21.9326	EXPR.	23.8423	EXPR.	DOWN			-0.385028	0.00333135	0.0458283	0.894271	-0.430857	0.0487463	20.0471	21.9326	23.8423
ST7L	ENSG00000007341	protein_coding	4.29439	EXPR.	4.52056	EXPR.	4.52056	EXPR.				0.0636411	0.350849	0.0225475	0.883267	0.0410935	0.751183	3.16359	4.52056	4.29439
TKTL1	ENSG00000007350	protein_coding	0.21331		0.19071		0.21331					-0.265783	0.48865	0.387457	0.592443	-0.653241	0.282509	0.19071	0.09098	0.21331
PAX6	ENSG00000007372	protein_coding	0.08728		0.02705		0.08728					3.46919	2.8398e-06	3.21504	0.0153943	0.254154	0.895316	0.0237897	0.02705	0.08728
RPUSD1	ENSG00000007376	protein_coding	3.94357	EXPR.	3.94357	EXPR.	3.47456	EXPR.	DOWN	DOWN		-0.68236	5.24133e-15	0.203797	0.247752	-0.886157	2.40177e-10	3.94357	2.96175	3.47456
RHBDF1	ENSG00000007384	protein_coding	4.95244	EXPR.	4.15296	EXPR.	4.95244	EXPR.		DOWN		-0.13493	0.138213	0.232448	0.127894	-0.367379	0.00695873	3.58769	4.15296	4.95244
LUC7L	ENSG00000007392	protein_coding	14.0746	EXPR.	9.60272	EXPR.	14.0746	EXPR.	UP			0.552864	2.6902e-07	0.421888	0.0244347	0.130976	0.556303	6.42476	9.60272	14.0746
CACNA2D2	ENSG00000007402	protein_coding	0.48907		0.36761		0.48907					0.565703	2.32486e-05	0.327833	0.183349	0.23787	0.347398	0.20778	0.36761	0.48907
BAIAP3	ENSG00000007516	protein_coding	0.77005		0.72588		0.77005					-0.280639	0.020833	-0.0825079	0.768239	-0.198131	0.371124	0.624162	0.72588	0.77005
TSR3	ENSG00000007520	protein_coding	41.4142	EXPR.	39.8333	EXPR.	41.4142	EXPR.	DOWN	DOWN		-0.586089	2.70648e-15	-0.00365084	0.987971	-0.582438	1.15169e-06	39.8333	38.8858	41.4142
PIGQ	ENSG00000007541	protein_coding	5.71571	EXPR.	4.76357	EXPR.	5.71571	EXPR.				-0.221715	0.0534482	-0.0696376	0.794399	-0.152077	0.476663	4.67237	4.76357	5.71571
CRAMP1	ENSG00000007545	protein_coding	1.96475	EXPR.	1.93796	EXPR.	1.96475	EXPR.				0.316782	7.71008e-07	0.0894592	0.502432	0.227323	0.0346989	0.98693	1.93796	1.96475
TEAD3	ENSG00000007866	protein_coding	8.24176	EXPR.	6.57379	EXPR.	8.24176	EXPR.		DOWN		-0.300217	0.00145351	0.239353	0.170242	-0.53957	0.000261603	6.57379	6.28413	8.24176
SELE	ENSG00000007908	protein_coding	0.03226		1.36468	EXPR.	1.36468	EXPR.		UP	DOWN	4.78772	2.49463e-08	-3.95958	0.000854069	8.7473	8.93304e-13	0.00473	1.36468	0.03226
DNAJC11	ENSG00000007923	protein_coding	13.911	EXPR.	13.5045	EXPR.	13.911	EXPR.	DOWN	DOWN		-0.536179	8.51731e-14	-0.137784	0.35482	-0.398394	0.000785092	12.8112	13.5045	13.911
FMO3	ENSG00000007933	protein_coding	1.93022	EXPR.	1.37737	EXPR.	1.93022	EXPR.				0.034575	0.918817	0.52044	0.271289	-0.485865	0.285657	1.37737	1.35779	1.93022
MYLIP	ENSG00000007944	protein_coding	12.7975	EXPR.	17.8486	EXPR.	17.8486	EXPR.				0.153526	0.40573	-0.288546	0.36313	0.442072	0.109761	8.1075	17.8486	12.7975
NOX1	ENSG00000007952	protein_coding	0		0		0					0.723071	NA	0.0912355	NA	0.631835	NA	0	0	0
E2F2	ENSG00000007968	protein_coding	0.012		0.01071		0.012					0.27569	0.70385	-0.186281	0.887742	0.461971	0.683972	0.00558884	0.01071	0.012
PSMB1	ENSG00000008018	protein_coding	119.265	EXPR.	118.607	EXPR.	119.265	EXPR.				-0.130336	0.0535847	-0.0372285	0.815082	-0.0931071	0.456464	88.8654	118.607	119.265
SYN1	ENSG00000008056	protein_coding	0.36264		0.32477		0.36264					0.0184432	0.96885	0.330746	0.664043	-0.312303	0.662364	0.294074	0.32477	0.36264
JARID2	ENSG00000008083	protein_coding	1.96406	EXPR.	2.24324	EXPR.	2.24324	EXPR.				-0.17706	0.130172	-0.182256	0.404201	0.00519612	0.98544	1.65639	2.24324	1.96406
CDKL5	ENSG00000008086	protein_coding	0.69348		0.53211		0.69348					0.470604	1.84581e-05	-0.225118	0.280314	0.695722	4.71608e-05	0.34083	0.53211	0.69348
CAMK1G	ENSG00000008118	protein_coding	0.02825		0.00822151		0.02825					1.61401	0.0427666	3.09717	0.0440229	-1.48316	0.376423	0.00822151	0	0.02825
CDK11A	ENSG00000008128	protein_coding	9.81022	EXPR.	6.17778	EXPR.	9.81022	EXPR.				0.450068	0.0283223	0.260351	0.525813	0.189717	0.642908	4.97646	6.17778	9.81022
NADK	ENSG00000008130	protein_coding	6.18639	EXPR.	7.00813	EXPR.	7.00813	EXPR.		UP		0.314949	0.000813942	-0.324037	0.0440923	0.638986	9.74526e-06	3.6852	7.00813	6.18639
TFAP2B	ENSG00000008196	protein_coding	0		0		0					0.248133	NA	0.641231	NA	0	NA	0	0	0
TFAP2D	ENSG00000008197	protein_coding	0		0		0					-0.37574	NA	0.0173588	NA	0	NA	0	0	0
DLEC1	ENSG00000008226	protein_coding	0.03945		0.04562		0.04562					1.81071	0.0017338	1.07238	0.242294	0.738326	0.487842	0.0136	0.04562	0.03945
CYTH3	ENSG00000008256	protein_coding	5.80032	EXPR.	5.82143	EXPR.	5.82143	EXPR.				-0.0734223	0.503913	-0.0181405	0.944256	-0.0552818	0.788686	4.08526	5.82143	5.80032
ADAM22	ENSG00000008277	protein_coding	0.41861		0.40877		0.41861					-0.482398	0.0681477	0.257584	0.64592	-0.739982	0.0853262	0.40877	0.33419	0.41861
SYPL1	ENSG00000008282	protein_coding	73.9969	EXPR.	67.8248	EXPR.	73.9969	EXPR.				-0.229053	0.00375793	0.0377361	0.850903	-0.266789	0.0417746	58.3066	67.8248	73.9969
CYB561	ENSG00000008283	protein_coding	1.65586	EXPR.	1.20384	EXPR.	1.65586	EXPR.				0.155537	0.321024	0.235787	0.395415	-0.0802506	0.794454	0.9595	1.20384	1.65586
SPAG9	ENSG00000008294	protein_coding	17.4561	EXPR.	15.9867	EXPR.	17.4561	EXPR.				0.178435	0.0381313	0.0795209	0.669672	0.0989141	0.551123	10.1778	15.9867	17.4561
CELSR3	ENSG00000008300	protein_coding	0.05593		0.01731		0.05593					1.26752	1.44282e-06	0.800457	0.0558771	0.46706	0.336852	0.0162108	0.01731	0.05593
AASS	ENSG00000008311	protein_coding	1.36567	EXPR.	1.23894	EXPR.	1.36567	EXPR.				0.0826275	0.770118	-0.327474	0.472565	0.410101	0.316263	0.803224	1.23894	1.36567
PLEKHG6	ENSG00000008323	protein_coding	0.11671		0.12762		0.12762					2.75909	1.07845e-05	-0.133581	0.925981	2.89267	0.0015495	0.02559	0.12762	0.11671
SS18L2	ENSG00000008324	protein_coding	4.76281	EXPR.	4.98937	EXPR.	4.98937	EXPR.				-0.210972	0.0131764	-0.0847604	0.643008	-0.126211	0.427281	4.1971	4.98937	4.76281
MPND	ENSG00000008382	protein_coding	9.07941	EXPR.	9.07941	EXPR.	8.81077	EXPR.	DOWN	DOWN		-0.635225	5.60675e-10	-0.0918269	0.710961	-0.543398	0.00130601	9.07941	7.51722	8.81077
MGST1	ENSG00000008394	protein_coding	12.5986	EXPR.	11.9022	EXPR.	12.5986	EXPR.	UP	UP		2.68181	1.17489e-20	-0.00694947	0.994199	2.68876	3.85904e-09	1.85955	11.9022	12.5986
CRY1	ENSG00000008405	protein_coding	3.27588	EXPR.	3.58337	EXPR.	3.58337	EXPR.	UP			0.455795	0.000252427	-0.0585642	0.85517	0.514359	0.0115628	1.74274	3.58337	3.27588
PGLYRP1	ENSG00000008438	protein_coding	0		0.18781		0.18781					1.89993	0.191482	-2.62476	0.245802	4.5247	0.0278295	0	0.18781	0
NFIX	ENSG00000008441	protein_coding	80.1876	EXPR.	70.4773	EXPR.	80.1876	EXPR.	DOWN	DOWN		-0.444416	4.01065e-06	0.115464	0.594172	-0.55988	0.000303236	70.4773	60.8967	80.1876
ST3GAL1	ENSG00000008513	protein_coding	11.2552	EXPR.	11.4171	EXPR.	11.4171	EXPR.	DOWN			-0.458507	0.000410482	-0.493231	0.0271646	0.0347239	0.909848	10.2878	11.4171	11.2552
MMP25	ENSG00000008516	protein_coding	0.06099		0.35562		0.35562					1.30412	0.027775	-2.88549	0.00106247	4.18961	1.2329e-06	0.0353501	0.35562	0.06099
IL32	ENSG00000008517	protein_coding	238.101	EXPR.	278.205	EXPR.	278.205	EXPR.	DOWN			-0.908669	0.00363808	-0.446523	0.492851	-0.462146	0.43959	238.101	278.205	168.454
PKD1	ENSG00000008710	protein_coding	37.3538	EXPR.	26.5181	EXPR.	37.3538	EXPR.				0.099949	0.405342	0.0238693	0.934041	0.0760797	0.736475	21.6316	26.5181	37.3538
MAPK8IP2	ENSG00000008735	protein_coding	0.06563		0.04993		0.06563					0.264552	0.301185	-0.0181256	0.977676	0.282678	0.513694	0.03697	0.04993	0.06563
MED24	ENSG00000008838	protein_coding	37.5673	EXPR.	28.6311	EXPR.	37.5673	EXPR.				-0.293381	0.00412152	0.0511656	0.842967	-0.344547	0.0420557	27.8464	28.6311	37.5673
RHOBTB2	ENSG00000008853	protein_coding	4.78943	EXPR.	4.02655	EXPR.	4.78943	EXPR.				-0.230838	0.0231488	0.0845417	0.711727	-0.31538	0.0579968	3.86769	4.02655	4.78943
HEATR5B	ENSG00000008869	protein_coding	1.64587	EXPR.	1.06043	EXPR.	1.64587	EXPR.	UP			0.335872	8.85329e-06	0.235928	0.0797981	0.0999437	0.511594	0.71784	1.06043	1.64587
SEC62	ENSG00000008952	protein_coding	44.1112	EXPR.	44.9963	EXPR.	44.9963	EXPR.				0.0565519	0.458325	-0.045541	0.770705	0.102093	0.412805	33.0136	44.9963	44.1112
RPS20	ENSG00000008988	protein_coding	1722.91	EXPR.	1524.74	EXPR.	1722.91	EXPR.	DOWN	DOWN		-0.483057	4.0048e-08	0.212145	0.216825	-0.695202	7.05964e-07	1524.74	1427.86	1722.91
CSDE1	ENSG00000009307	protein_coding	631.039	EXPR.	538.144	EXPR.	631.039	EXPR.				-0.229647	0.000946106	0.0345892	0.845601	-0.264237	0.0212533	505.063	538.144	631.039
UBE3C	ENSG00000009335	protein_coding	17.242	EXPR.	18.5936	EXPR.	18.5936	EXPR.	DOWN			-0.402636	2.96959e-06	-0.265002	0.0927267	-0.137634	0.417114	14.6616	18.5936	17.242
REV3L	ENSG00000009413	protein_coding	7.8087	EXPR.	5.52278	EXPR.	7.8087	EXPR.	UP	UP		0.689693	7.03079e-12	-0.157432	0.466087	0.847125	1.21455e-07	3.46389	5.52278	7.8087
TENM1	ENSG00000009694	protein_coding	0.11045		0.07842		0.11045					0.967479	1.10291e-07	0.317098	0.378137	0.650381	0.0339087	0.03455	0.07842	0.11045
PAX7	ENSG00000009709	protein_coding	1.17881	EXPR.	1.0974	EXPR.	1.17881	EXPR.				-0.391457	0.031602	0.0628204	0.89229	-0.454277	0.140298	0.92287	1.0974	1.17881
MASP2	ENSG00000009724	protein_coding	0.0092		0.015		0.015					-0.0638053	NA	0.329294	NA	0	NA	0.00831509	0.015	0.0092
IYD	ENSG00000009765	protein_coding	0.06105		0.0456		0.06105					1.08786	NA	1.48096	NA	0	NA	0.0456	0.03452	0.06105
FAM76A	ENSG00000009780	protein_coding	5.55397	EXPR.	5.39008	EXPR.	5.55397	EXPR.				0.217954	0.0769663	0.0371212	0.905801	0.180833	0.416667	3.36909	5.39008	5.55397
TRAF3IP3	ENSG00000009790	protein_coding	0.46898		0.43925		0.46898					0.187115	0.525526	0.489848	0.308694	-0.302733	0.544109	0.34626	0.43925	0.46898
POMT2	ENSG00000009830	protein_coding	7.05247	EXPR.	8.00338	EXPR.	8.00338	EXPR.				-0.410758	0.0119195	-0.470685	0.0988765	0.0599275	0.870707	6.81331	8.00338	7.05247
VTA1	ENSG00000009844	protein_coding	24.922	EXPR.	25.5305	EXPR.	25.5305	EXPR.				-0.147441	0.0170337	-0.0761188	0.556708	-0.0713221	0.55538	19.4446	25.5305	24.922
MLXIPL	ENSG00000009950	protein_coding	7.51586	EXPR.	7.35833	EXPR.	7.51586	EXPR.				0.064831	0.784492	-0.36552	0.305325	0.430351	0.189848	4.94708	7.35833	7.51586
BAZ1B	ENSG00000009954	protein_coding	8.75444	EXPR.	7.59815	EXPR.	8.75444	EXPR.	UP	UP		0.371762	2.61515e-08	0.0493837	0.765242	0.322378	0.00349056	4.19373	7.59815	8.75444
RANBP9	ENSG00000010017	protein_coding	24.7822	EXPR.	24.4291	EXPR.	24.7822	EXPR.				-0.176298	0.0356281	-0.205472	0.167218	0.0291736	0.874922	19.4108	24.4291	24.7822
ETV7	ENSG00000010030	protein_coding	0.11271		0.0744		0.11271					1.12081	0.00383506	-0.141447	0.860954	1.26226	0.0272609	0.02746	0.0744	0.11271
SPRTN	ENSG00000010072	protein_coding	2.28385	EXPR.	2.35628	EXPR.	2.35628	EXPR.				-0.0987504	0.335201	-0.343909	0.0220793	0.245158	0.112646	1.82189	2.35628	2.28385
EEF1AKNMT	ENSG00000010165	protein_coding	8.57998	EXPR.	7.45759	EXPR.	8.57998	EXPR.		DOWN		-0.269757	8.45175e-05	0.057577	0.722897	-0.327334	0.00328394	6.78051	7.45759	8.57998
DYRK4	ENSG00000010219	protein_coding	13.4172	EXPR.	13.7794	EXPR.	13.7794	EXPR.				-0.251095	0.000255556	-0.104596	0.460943	-0.146499	0.24209	11.9432	13.7794	13.4172
ZNF207	ENSG00000010244	protein_coding	20.6035	EXPR.	19.8343	EXPR.	20.6035	EXPR.				-0.145253	0.0331725	-0.0861616	0.539377	-0.0590912	0.669562	17.7727	19.8343	20.6035
UQCRC1	ENSG00000010256	protein_coding	435.171	EXPR.	435.171	EXPR.	388.129	EXPR.	DOWN	DOWN		-0.875904	8.60219e-17	-0.304911	0.127622	-0.570993	0.00106566	435.171	388.129	362.533
STARD3NL	ENSG00000010270	protein_coding	7.57446	EXPR.	9.26789	EXPR.	9.26789	EXPR.	DOWN			-0.335384	2.73867e-06	-0.288608	0.0192868	-0.0467762	0.772027	6.58951	9.26789	7.57446
CD9	ENSG00000010278	protein_coding	20.2972	EXPR.	25.8463	EXPR.	25.8463	EXPR.				0.231512	0.193166	-0.201364	0.566146	0.432876	0.124873	13.1692	25.8463	20.2972
HHATL	ENSG00000010282	protein_coding	135.942	EXPR.	117.11	EXPR.	135.942	EXPR.	DOWN	DOWN		-0.44968	1.84057e-05	0.053938	0.843216	-0.503618	0.00328041	117.11	114.644	135.942
NCAPD2	ENSG00000010292	protein_coding	5.16987	EXPR.	4.34183	EXPR.	5.16987	EXPR.				-0.293155	0.00016125	-0.065989	0.717547	-0.227166	0.0925767	4.34183	4.24739	5.16987
IFFO1	ENSG00000010295	protein_coding	6.50655	EXPR.	4.79549	EXPR.	6.50655	EXPR.		DOWN		-0.167227	0.162857	0.390758	0.0407208	-0.557985	0.00141596	4.43535	4.79549	6.50655
GIPR	ENSG00000010310	protein_coding	0.08729		0.05341		0.08729					0.658836	0.362403	1.25165	0.349092	-0.592811	0.685685	0.04456	0.05341	0.08729
PHF7	ENSG00000010318	protein_coding	2.77296	EXPR.	2.64255	EXPR.	2.77296	EXPR.	DOWN			-0.466193	4.06936e-06	-0.109775	0.633486	-0.356418	0.0394965	2.61031	2.64255	2.77296
SEMA3G	ENSG00000010319	protein_coding	2.47174	EXPR.	2.46092	EXPR.	2.47174	EXPR.	UP	UP		0.461527	0.00291367	-0.2556	0.41003	0.717126	0.00347488	1.2809	2.46092	2.47174
NISCH	ENSG00000010322	protein_coding	7.57801	EXPR.	6.09391	EXPR.	7.57801	EXPR.	UP			0.511098	2.97154e-09	0.224141	0.173401	0.286957	0.056643	3.64024	6.09391	7.57801
STAB1	ENSG00000010327	protein_coding	3.76023	EXPR.	1.94765	EXPR.	3.76023	EXPR.	UP			1.09524	4.11123e-11	0.545425	0.070944	0.549816	0.0590203	1.84831	1.94765	3.76023
FUZ	ENSG00000010361	protein_coding	15.1748	EXPR.	15.1201	EXPR.	15.1748	EXPR.	DOWN	DOWN		-0.655116	6.8527e-10	-0.0261247	0.932532	-0.628991	0.000285573	15.1201	13.6866	15.1748
SLC6A13	ENSG00000010379	protein_coding	0.20017		0.18405		0.20017					1.34569	0.000164669	0.146534	0.855889	1.19915	0.0320556	0.05496	0.18405	0.20017
IDS	ENSG00000010404	protein_coding	12.2783	EXPR.	11.8354	EXPR.	12.2783	EXPR.				-0.0780896	0.45725	0.13784	0.45071	-0.21593	0.174842	8.43258	11.8354	12.2783
PRSS3	ENSG00000010438	protein_coding	0		0		0					0.0557756	NA	0.64123	NA	-0.585454	NA	0	0	0
ZNF200	ENSG00000010539	protein_coding	1.6228	EXPR.	1.63302	EXPR.	1.63302	EXPR.				-0.0091503	0.92643	0.034432	0.84783	-0.0435823	0.782221	1.05915	1.63302	1.6228
CD4	ENSG00000010610	protein_coding	1.20079	EXPR.	0.678		1.20079	EXPR.				0.585346	0.0115909	0.383554	0.399468	0.201792	0.673555	0.48573	0.678	1.20079
LRRC23	ENSG00000010626	protein_coding	4.17341	EXPR.	4.59506	EXPR.	4.59506	EXPR.	DOWN			-0.611899	9.23305e-09	-0.247365	0.237031	-0.364534	0.0491942	4.10524	4.59506	4.17341
BTK	ENSG00000010671	protein_coding	0.41806		0.33764		0.41806					0.772818	0.000459352	0.161018	0.741865	0.6118	0.0980418	0.11577	0.33764	0.41806
HFE	ENSG00000010704	protein_coding	1.0201	EXPR.	0.59851		1.0201	EXPR.	UP			0.334393	0.00534071	0.0963312	0.720947	0.238062	0.267772	0.572088	0.59851	1.0201
SCMH1	ENSG00000010803	protein_coding	18.0694	EXPR.	16.9347	EXPR.	18.0694	EXPR.	DOWN	DOWN		-0.556331	1.63839e-12	0.0552077	0.783695	-0.611539	1.44461e-06	16.9347	14.2618	18.0694
FYN	ENSG00000010810	protein_coding	7.77722	EXPR.	8.73637	EXPR.	8.73637	EXPR.				0.30347	0.0190854	-0.171063	0.519452	0.474533	0.0215873	4.31164	8.73637	7.77722
HIVEP2	ENSG00000010818	protein_coding	5.6259	EXPR.	4.21691	EXPR.	5.6259	EXPR.				-0.0376507	0.780742	-0.0162003	0.957566	-0.0214504	0.932529	3.49115	4.21691	5.6259
FMO1	ENSG00000010932	protein_coding	0.14212		0.09533		0.14212					0.717505	0.0820948	0.829287	0.25422	-0.111781	0.902698	0.0369456	0.09533	0.14212
ELOA	ENSG00000011007	protein_coding	7.93186	EXPR.	8.35718	EXPR.	8.35718	EXPR.	DOWN	DOWN		-0.511414	2.8478e-14	-0.160495	0.228297	-0.350919	0.00169545	7.93186	8.35718	7.92379
LYPLA2	ENSG00000011009	protein_coding	19.6005	EXPR.	18.2003	EXPR.	19.6005	EXPR.				-0.280395	1.72482e-07	-0.0592812	0.628234	-0.221114	0.0143696	15.5552	18.2003	19.6005
CLCN6	ENSG00000011021	protein_coding	2.48829	EXPR.	1.63237	EXPR.	2.48829	EXPR.	UP			0.451268	2.04849e-06	0.344091	0.040195	0.107177	0.588662	1.15816	1.63237	2.48829
MRC2	ENSG00000011028	protein_coding	4.90438	EXPR.	5.32611	EXPR.	5.32611	EXPR.		UP		0.233222	0.257171	-0.657766	0.0388313	0.890988	0.0023776	2.97325	5.32611	4.90438
NME1-NME2	ENSG00000011052	protein_coding	1.55245		1.72962		1.72962					NA	NA	NA	NA	NA	NA	1.43501	1.72962	1.55245
SLC6A7	ENSG00000011083	protein_coding	0		0		0					-0.226874	0.807742	0.260225	NA	-0.487099	0.762834	0	0	0
TSPAN9	ENSG00000011105	protein_coding	3.28816	EXPR.	3.08976	EXPR.	3.28816	EXPR.	DOWN			-0.424517	9.43981e-05	-0.0658641	0.8082	-0.358653	0.0536544	2.93097	3.08976	3.28816
BTBD7	ENSG00000011114	protein_coding	1.87413	EXPR.	1.79584	EXPR.	1.87413	EXPR.				0.112409	0.106672	0.151484	0.213182	-0.0390755	0.786603	1.34563	1.79584	1.87413
APBA3	ENSG00000011132	protein_coding	6.0082	EXPR.	4.24835	EXPR.	6.0082	EXPR.		DOWN		-0.0797646	0.430325	0.299874	0.0476469	-0.379638	0.00695064	4.24835	3.52914	6.0082
MKS1	ENSG00000011143	protein_coding	2.57598	EXPR.	1.83453	EXPR.	2.57598	EXPR.	UP			0.51129	1.34865e-07	0.225513	0.218351	0.285777	0.0926648	1.13635	1.83453	2.57598
ABHD5	ENSG00000011198	protein_coding	6.53125	EXPR.	6.91051	EXPR.	6.91051	EXPR.				-0.0251011	0.784623	-0.294076	0.0130146	0.268975	0.0211931	4.66919	6.91051	6.53125
ANOS1	ENSG00000011201	protein_coding	5.73232	EXPR.	6.25918	EXPR.	6.25918	EXPR.				0.213847	0.243665	-0.0363475	0.936749	0.250195	0.431141	3.30752	6.25918	5.73232
AKAP8L	ENSG00000011243	protein_coding	23.319	EXPR.	15.6949	EXPR.	23.319	EXPR.				0.155419	0.109282	0.237567	0.1518	-0.0821481	0.667271	13.1884	15.6949	23.319
MBTD1	ENSG00000011258	protein_coding	2.40334	EXPR.	2.00672	EXPR.	2.40334	EXPR.	UP	UP		0.404191	7.08271e-07	0.0195034	0.932532	0.384688	0.00391807	1.10589	2.00672	2.40334
UTP18	ENSG00000011260	protein_coding	12.667	EXPR.	9.80461	EXPR.	12.667	EXPR.				0.0676772	0.584137	0.173497	0.399379	-0.10582	0.61484	7.61925	9.80461	12.667
RNF216	ENSG00000011275	protein_coding	6.66324	EXPR.	5.72907	EXPR.	6.66324	EXPR.				-0.214574	0.00701877	-0.0406076	0.837706	-0.173967	0.218006	5.16508	5.72907	6.66324
TTC19	ENSG00000011295	protein_coding	7.45524	EXPR.	7.76403	EXPR.	7.76403	EXPR.				-0.273065	0.000538108	-0.240604	0.0869947	-0.0324611	0.856679	6.17752	7.76403	7.45524
PTBP1	ENSG00000011304	protein_coding	12.8726	EXPR.	13.7017	EXPR.	13.7017	EXPR.	UP	UP		0.555733	2.15287e-11	0.0241663	0.91736	0.531566	7.36937e-05	6.11943	13.7017	12.8726
DPF1	ENSG00000011332	protein_coding	0.69649		0.59331		0.69649					-0.552795	0.404062	0.359582	0.813031	-0.912377	0.435642	0.46751	0.59331	0.69649
SYT7	ENSG00000011347	protein_coding	0.47978		0.50776		0.50776					-0.231303	0.0701311	-0.169741	0.497826	-0.0615624	0.818252	0.39034	0.50776	0.47978
LARS2	ENSG00000011376	protein_coding	2.36725	EXPR.	2.09918	EXPR.	2.36725	EXPR.	DOWN			-0.468849	4.98475e-07	-0.154916	0.429131	-0.313933	0.0520745	2.06282	2.09918	2.36725
PIK3C2A	ENSG00000011405	protein_coding	2.74236	EXPR.	3.11649	EXPR.	3.11649	EXPR.	UP	UP		0.779989	2.8e-15	-0.287191	0.118087	1.06718	4.42269e-12	1.04338	3.11649	2.74236
PLAUR	ENSG00000011422	protein_coding	0.86283		1.89714	EXPR.	1.89714	EXPR.		UP	DOWN	0.952166	0.00241554	-1.8775	3.70069e-05	2.82967	6.74238e-10	0.3972	1.89714	0.86283
ANLN	ENSG00000011426	protein_coding	0.13487		0.12042		0.13487					1.22364	0.000399331	0.190769	0.803659	1.03287	0.0643895	0.04625	0.12042	0.13487
WIZ	ENSG00000011451	protein_coding	4.23874	EXPR.	3.83262	EXPR.	4.23874	EXPR.				-0.222237	0.00039143	-0.0463749	0.75702	-0.175862	0.106683	3.41435	3.83262	4.23874
RABGAP1	ENSG00000011454	protein_coding	8.10096	EXPR.	7.01925	EXPR.	8.10096	EXPR.				0.12198	0.0838469	0.0239646	0.890714	0.0980151	0.443987	4.77074	7.01925	8.10096
DCN	ENSG00000011465	protein_coding	507.574	EXPR.	513.988	EXPR.	513.988	EXPR.	UP	UP		0.921793	7.04265e-09	-0.29449	0.371196	1.21628	1.77513e-06	191.464	513.988	507.574
QPCTL	ENSG00000011478	protein_coding	0.60896		0.43518		0.60896					0.330186	0.027125	0.456509	0.06754	-0.126323	0.680311	0.35767	0.43518	0.60896
PPP5C	ENSG00000011485	protein_coding	20.7081	EXPR.	22.989	EXPR.	22.989	EXPR.				-0.273776	2.29664e-05	-0.192962	0.101684	-0.0808142	0.539667	15.4733	22.989	20.7081
CEP68	ENSG00000011523	protein_coding	11.1128	EXPR.	8.79932	EXPR.	11.1128	EXPR.				0.285794	3.65151e-05	0.0781129	0.615212	0.207681	0.0853522	6.21305	8.79932	11.1128
MAP4K3	ENSG00000011566	protein_coding	11.4484	EXPR.	10.6189	EXPR.	11.4484	EXPR.	UP	UP		0.531116	2.15402e-10	0.0203238	0.933014	0.510792	0.000170068	4.87473	10.6189	11.4484
ZBTB32	ENSG00000011590	protein_coding	0		0		0					-0.0222071	NA	0.563247	NA	-0.585454	NA	0	0	0
TYROBP	ENSG00000011600	protein_coding	7.21903	EXPR.	6.73603	EXPR.	7.21903	EXPR.				0.549886	0.0276305	-0.428105	0.366215	0.977991	0.012188	3.31251	6.73603	7.21903
TMEM159	ENSG00000011638	protein_coding	45.7702	EXPR.	33.0791	EXPR.	45.7702	EXPR.				-0.132655	0.552199	0.63373	0.0501376	-0.766385	0.0112265	33.0791	26.4678	45.7702
GABRA3	ENSG00000011677	protein_coding	0		0		0					-0.141788	NA	-0.160883	NA	0.0190952	NA	0	0	0
BRCA1	ENSG00000012048	protein_coding	1.52371	EXPR.	1.15646	EXPR.	1.52371	EXPR.				0.220242	0.0238951	0.0726046	0.737321	0.147638	0.408245	0.82272	1.15646	1.52371
ERCC1	ENSG00000012061	protein_coding	61.6157	EXPR.	61.6157	EXPR.	51.3028	EXPR.	DOWN	DOWN		-0.755755	2.79901e-16	-0.157565	0.425031	-0.59819	7.29407e-05	61.6157	50.736	51.3028
CD22	ENSG00000012124	protein_coding	0.15946		0.18691		0.18691					0.86634	0.0394393	0.445336	0.594398	0.421004	0.602602	0.1113	0.18691	0.15946
SEMA3B	ENSG00000012171	protein_coding	3.25815	EXPR.	2.30766	EXPR.	3.25815	EXPR.		DOWN		-0.0947192	0.562933	0.482639	0.041159	-0.577358	0.00905951	2.30766	2.14681	3.25815
MBTPS2	ENSG00000012174	protein_coding	3.28741	EXPR.	3.79371	EXPR.	3.79371	EXPR.				-0.214181	0.00263121	-0.208447	0.0969504	-0.00573382	0.974313	2.63108	3.79371	3.28741
PRICKLE3	ENSG00000012211	protein_coding	5.53361	EXPR.	5.47165	EXPR.	5.53361	EXPR.	DOWN			-0.539853	3.38261e-08	-0.131949	0.54408	-0.407903	0.0135821	5.47165	4.7907	5.53361
LTF	ENSG00000012223	protein_coding	0.6929		0.68863		0.6929					-0.136989	0.38444	-0.36853	0.125643	0.231541	0.359185	0.52078	0.68863	0.6929
EXTL3	ENSG00000012232	protein_coding	6.1645	EXPR.	7.02889	EXPR.	7.02889	EXPR.	DOWN			-0.605259	2.06475e-09	-0.243474	0.21897	-0.361784	0.0390983	6.02001	7.02889	6.1645
NR1H4	ENSG00000012504	protein_coding	0		0		0					-0.178176	NA	0.407278	NA	-0.585453	NA	0	0	0
ELOVL5	ENSG00000012660	protein_coding	3.77225	EXPR.	4.26014	EXPR.	4.26014	EXPR.	UP	UP		0.583494	0.000453671	-0.542798	0.0625791	1.12629	1.25353e-05	1.78293	4.26014	3.77225
ALOX5	ENSG00000012779	protein_coding	0.07431		0.25292		0.25292					1.12724	0.000229556	-0.986685	0.0523941	2.11392	4.52054e-06	0.04135	0.25292	0.07431
KDM5D	ENSG00000012817	protein_coding	3.09199	EXPR.	4.72344	EXPR.	4.72344	EXPR.				-2.22089	0.207467	-2.50779	0.444634	0.286892	0.942044	3.09199	4.72344	0.07345
CALCOCO1	ENSG00000012822	protein_coding	60.9037	EXPR.	64.8071	EXPR.	64.8071	EXPR.				0.117982	0.202269	0.0102478	0.967806	0.107734	0.518305	38.3035	64.8071	60.9037
UBR7	ENSG00000012963	protein_coding	5.65473	EXPR.	4.85748	EXPR.	5.65473	EXPR.				-0.0387258	0.561031	0.0677328	0.570686	-0.106459	0.297103	3.9041	4.85748	5.65473
MAP4K5	ENSG00000012983	protein_coding	4.00879	EXPR.	4.26667	EXPR.	4.26667	EXPR.	UP	UP		0.358035	2.96557e-06	-0.209594	0.135177	0.567629	2.1518e-06	2.04868	4.26667	4.00879
EHD3	ENSG00000013016	protein_coding	0.35276		0.45298		0.45298					-0.63262	0.000163935	-0.551847	0.0622673	-0.0807722	0.832637	0.35276	0.45298	0.31146
PSMC4	ENSG00000013275	protein_coding	13.7101	EXPR.	13.9253	EXPR.	13.9253	EXPR.	DOWN			-0.429616	4.29829e-11	-0.296888	0.00837822	-0.132728	0.289916	12.1857	13.9253	13.7101
MAN2B2	ENSG00000013288	protein_coding	1.2789	EXPR.	1.11989	EXPR.	1.2789	EXPR.	UP	UP		0.733409	1.99101e-07	-0.102638	0.76571	0.836047	0.000215411	0.533	1.11989	1.2789
SLC7A14	ENSG00000013293	protein_coding	0.15347		0.15271		0.15347					0.47307	0.667489	-1.60468	NA	2.07775	NA	0.12467	0.15271	0.15347
CLDN11	ENSG00000013297	protein_coding	1.00789	EXPR.	0.76059		1.00789	EXPR.	UP			1.9501	4.36342e-12	0.0389972	0.962225	1.9111	1.63096e-05	0.173127	0.76059	1.00789
SLC25A39	ENSG00000013306	protein_coding	15.3202	EXPR.	15.1388	EXPR.	15.3202	EXPR.	DOWN			-0.36812	3.86468e-05	-0.289679	0.0702475	-0.0784406	0.684438	14.2563	15.1388	15.3202
MVP	ENSG00000013364	protein_coding	9.03611	EXPR.	8.42035	EXPR.	9.03611	EXPR.	UP			0.415534	0.000190664	0.0469268	0.872638	0.368607	0.0513817	5.00375	8.42035	9.03611
NUB1	ENSG00000013374	protein_coding	26.3437	EXPR.	25.453	EXPR.	26.3437	EXPR.				0.0816337	0.111719	-0.112022	0.208888	0.193656	0.0125534	16.2262	25.453	26.3437
PGM3	ENSG00000013375	protein_coding	2.92517	EXPR.	2.59197	EXPR.	2.92517	EXPR.	UP			0.441503	5.56742e-09	0.120839	0.442921	0.320664	0.0111418	1.80658	2.59197	2.92517
RWDD2A	ENSG00000013392	protein_coding	1.17937	EXPR.	0.85655		1.17937	EXPR.				-0.0579118	0.468999	0.280618	0.0142613	-0.33853	0.00190216	0.83123	0.85655	1.17937
CLK1	ENSG00000013441	protein_coding	37.0759	EXPR.	30.1763	EXPR.	37.0759	EXPR.				0.516076	0.0144127	0.00645686	0.991716	0.509619	0.161326	13.3714	30.1763	37.0759
POLR3B	ENSG00000013503	protein_coding	2.02352	EXPR.	2.11034	EXPR.	2.11034	EXPR.				0.0207602	0.888252	-0.0516816	0.85289	0.0724418	0.761783	1.36417	2.11034	2.02352
ANGEL1	ENSG00000013523	protein_coding	2.53602	EXPR.	2.5459	EXPR.	2.5459	EXPR.				-0.185154	0.0108039	-0.025547	0.891454	-0.159607	0.211528	1.88183	2.5459	2.53602
RNF14	ENSG00000013561	protein_coding	17.6604	EXPR.	19.6074	EXPR.	19.6074	EXPR.				-0.264663	0.000154794	-0.284082	0.0170051	0.0194188	0.906582	14.8857	19.6074	17.6604
DNASE1L1	ENSG00000013563	protein_coding	63.2595	EXPR.	58.9291	EXPR.	63.2595	EXPR.				-0.191631	0.0300933	0.0475251	0.82263	-0.239156	0.104428	51.6992	58.9291	63.2595
DDX11	ENSG00000013573	protein_coding	3.45073	EXPR.	3.11775	EXPR.	3.45073	EXPR.				0.371554	0.188757	-0.287299	0.610834	0.658854	0.143877	1.20829	3.11775	3.45073
HEBP1	ENSG00000013583	protein_coding	23.8026	EXPR.	23.5368	EXPR.	23.8026	EXPR.				-0.0402495	0.639856	-0.0962136	0.514294	0.0559642	0.708043	16.2706	23.5368	23.8026
GPRC5A	ENSG00000013588	protein_coding	0.17386		0.23614		0.23614					1.8296	2.05075e-07	-1.28159	0.0143471	3.11118	7.8729e-10	0.04836	0.23614	0.17386
MAMLD1	ENSG00000013619	protein_coding	1.39269	EXPR.	1.18611	EXPR.	1.39269	EXPR.				-0.234608	0.156613	0.354701	0.218351	-0.589309	0.0189584	1.1488	1.18611	1.39269
CD6	ENSG00000013725	protein_coding	0.49829		0.2945		0.49829					0.674823	0.00876783	0.833989	0.0570006	-0.159166	0.778583	0.274839	0.2945	0.49829
TACC3	ENSG00000013810	protein_coding	0.75962		0.91828		0.91828					-0.122274	0.490564	-0.586825	0.0165936	0.46455	0.061471	0.54877	0.91828	0.75962
UFL1	ENSG00000014123	protein_coding	8.84713	EXPR.	8.011	EXPR.	8.84713	EXPR.	UP			0.363627	2.82701e-08	0.0708321	0.635686	0.292795	0.00735376	4.66687	8.011	8.84713
POLA2	ENSG00000014138	protein_coding	2.39996	EXPR.	1.71272	EXPR.	2.39996	EXPR.				0.235764	0.0528983	0.339303	0.0919746	-0.103539	0.671832	1.34114	1.71272	2.39996
ZC3H3	ENSG00000014164	protein_coding	4.28128	EXPR.	3.21643	EXPR.	4.28128	EXPR.		DOWN		-0.237816	0.0189027	0.34927	0.0412964	-0.587086	0.000142162	3.16836	3.21643	4.28128
CAPN1	ENSG00000014216	protein_coding	26.18	EXPR.	23.7408	EXPR.	26.18	EXPR.				-0.258341	0.00136044	-0.0677659	0.717623	-0.190575	0.184968	19.3442	23.7408	26.18
ACP3	ENSG00000014257	protein_coding	0.04116		0.04435		0.04435					0.640687	0.341851	-1.34438	0.0695672	1.98507	0.0124736	0.0165234	0.04435	0.04116
MDH1	ENSG00000014641	protein_coding	345.795	EXPR.	356.594	EXPR.	356.594	EXPR.	DOWN			-0.628748	9.72482e-05	-0.328679	0.301018	-0.300069	0.32613	345.795	356.594	307.52
SLC30A9	ENSG00000014824	protein_coding	18.5594	EXPR.	17.4503	EXPR.	18.5594	EXPR.				-0.283181	3.50888e-05	-0.0847774	0.576277	-0.198404	0.0985634	14.5115	17.4503	18.5594
MTMR11	ENSG00000014914	protein_coding	0.61244		0.54116		0.61244					0.694601	0.00116228	0.0520961	0.927846	0.642505	0.0732067	0.275447	0.54116	0.61244
COX15	ENSG00000014919	protein_coding	9.07339	EXPR.	8.52173	EXPR.	9.07339	EXPR.				-0.128303	0.116527	-0.00137612	0.995409	-0.126926	0.377982	6.45018	8.52173	9.07339
CCDC88C	ENSG00000015133	protein_coding	0.57226		0.62296		0.62296					0.296885	0.014692	-0.144101	0.560833	0.440986	0.0214397	0.32821	0.62296	0.57226
YAF2	ENSG00000015153	protein_coding	23.0071	EXPR.	27.0036	EXPR.	27.0036	EXPR.			DOWN	-0.25301	0.00614849	-0.412725	0.00591002	0.159714	0.349251	21.4244	27.0036	23.0071
ZMYND11	ENSG00000015171	protein_coding	17.3347	EXPR.	17.1725	EXPR.	17.3347	EXPR.				0.248606	1.6949e-09	-0.0311211	0.759126	0.279727	2.45161e-05	10.2425	17.1725	17.3347
WAS	ENSG00000015285	protein_coding	0.53959		0.60425		0.60425					0.364765	0.237375	-1.05087	0.0205827	1.41563	0.000957686	0.23364	0.60425	0.53959
DPEP1	ENSG00000015413	protein_coding	0		0		0					0.326118	NA	0.307018	NA	0.0191009	NA	0	0	0
BID	ENSG00000015475	protein_coding	1.72612	EXPR.	2.42486	EXPR.	2.42486	EXPR.		UP		0.346135	0.0389341	-0.478242	0.0851854	0.824377	0.000955555	1.08265	2.42486	1.72612
MATR3	ENSG00000015479	protein_coding	75.9538	EXPR.	65.7655	EXPR.	75.9538	EXPR.				0.460922	0.0923931	0.738054	0.110501	-0.277133	0.599709	35.3416	65.7655	75.9538
NPC1L1	ENSG00000015520	protein_coding	0.02167		0.00422		0.02167					2.01329	7.31889e-05	1.32802	0.0854125	0.685275	0.472479	0.00401036	0.00422	0.02167
XYLT2	ENSG00000015532	protein_coding	2.17317	EXPR.	1.90437	EXPR.	2.17317	EXPR.				0.0703359	0.452281	0.286399	0.0373834	-0.216063	0.120912	1.36722	1.90437	2.17317
RGPD5	ENSG00000015568	protein_coding	27.0535	EXPR.	25.6782	EXPR.	27.0535	EXPR.				0.142602	0.795964	-0.0653356	0.954048	0.207938	0.821507	19.489	25.6782	27.0535
STMN4	ENSG00000015592	protein_coding	0.03095		0.02032		0.03095					1.1622	0.116271	0.755812	0.569124	0.40639	0.782574	0	0.02032	0.03095
NUDCD3	ENSG00000015676	protein_coding	51.7676	EXPR.	46.9346	EXPR.	51.7676	EXPR.				-0.205989	0.00435369	0.0644133	0.694849	-0.270403	0.0217994	38.8268	46.9346	51.7676
ISL1	ENSG00000016082	protein_coding	0.00844		0		0.00844					2.10745	0.0258296	0.499945	NA	1.60751	0.332707	0	0	0.00844
CHDH	ENSG00000016391	protein_coding	1.28013	EXPR.	1.08525	EXPR.	1.28013	EXPR.				0.0464661	0.787614	0.10647	0.733695	-0.0600035	0.843018	0.85804	1.08525	1.28013
IL20RA	ENSG00000016402	protein_coding	0.48086		0.48086		0.2525					-1.25409	9.11351e-05	0.471358	0.499285	-1.72545	0.000913933	0.48086	0.21624	0.2525
CLCA1	ENSG00000016490	protein_coding	0		0		0					-0.37574	NA	0.0173588	NA	0	NA	0	0	0
CLCA4	ENSG00000016602	protein_coding	0		0		0					-0.219775	NA	0.173325	NA	0	NA	0	0	0
GLT8D1	ENSG00000016864	protein_coding	10.2172	EXPR.	10.2025	EXPR.	10.2172	EXPR.				0.0532439	0.468598	0.00165125	0.992997	0.0515926	0.696908	6.98939	10.2025	10.2172
ATP2C1	ENSG00000017260	protein_coding	11.8648	EXPR.	12.1282	EXPR.	12.1282	EXPR.	DOWN			-0.422483	4.92271e-10	-0.163269	0.22051	-0.259214	0.0265875	10.1011	12.1282	11.8648
IGF1	ENSG00000017427	protein_coding	2.32148	EXPR.	3.71996	EXPR.	3.71996	EXPR.	DOWN		DOWN	-0.604464	0.0010202	-1.12934	6.84645e-05	0.524878	0.0975107	2.1492	3.71996	2.32148
SLC38A5	ENSG00000017483	protein_coding	0.22379		0.46156		0.46156					-0.444442	0.216044	-1.01056	0.0628892	0.566122	0.332934	0.22379	0.46156	0.21311
RALBP1	ENSG00000017797	protein_coding	15.3469	EXPR.	14.2769	EXPR.	15.3469	EXPR.				-0.239445	6.94423e-05	-0.0517353	0.715832	-0.18771	0.070935	12.2433	14.2769	15.3469
RUFY3	ENSG00000018189	protein_coding	11.1691	EXPR.	8.63565	EXPR.	11.1691	EXPR.				-0.0849615	0.465651	0.0425379	0.869713	-0.127499	0.517198	8.63565	8.18974	11.1691
CNTN1	ENSG00000018236	protein_coding	0.38028		0.17107		0.38028					0.450018	0.0617856	0.00973708	0.988708	0.440281	0.292909	0.145378	0.17107	0.38028
SLC11A1	ENSG00000018280	protein_coding	0.61304		0.77909		0.77909					0.695736	0.0240209	-1.7514	8.71374e-05	2.44714	3.93604e-08	0.28414	0.77909	0.61304
WWTR1	ENSG00000018408	protein_coding	3.62599	EXPR.	4.15765	EXPR.	4.15765	EXPR.		UP		0.229073	0.0868012	-0.33469	0.14308	0.563764	0.0051235	2.26862	4.15765	3.62599
AGPS	ENSG00000018510	protein_coding	5.27368	EXPR.	6.3548	EXPR.	6.3548	EXPR.				0.133334	0.157828	-0.120985	0.507822	0.254318	0.0868109	4.00518	6.3548	5.27368
CXorf56	ENSG00000018610	protein_coding	8.94122	EXPR.	9.88668	EXPR.	9.88668	EXPR.				-0.116414	0.243808	-0.00179929	0.994706	-0.114615	0.520078	6.60262	9.88668	8.94122
ATP1A2	ENSG00000018625	protein_coding	317.507	EXPR.	252.747	EXPR.	317.507	EXPR.				0.174855	0.134647	0.0945498	0.705441	0.0803049	0.732106	183.548	252.747	317.507
TTC27	ENSG00000018699	protein_coding	4.37915	EXPR.	4.59495	EXPR.	4.59495	EXPR.				-0.086907	0.325197	-0.156683	0.294341	0.0697763	0.669595	3.13327	4.59495	4.37915
ZNF582	ENSG00000018869	protein_coding	0.90812		0.63599		0.90812					0.829631	4.54554e-10	0.279885	0.246208	0.549746	0.0110551	0.39611	0.63599	0.90812
VSIG2	ENSG00000019102	protein_coding	0.12137		0.10972		0.12137					-0.204412	0.582221	0.243609	0.738529	-0.448022	0.459656	0.07399	0.10972	0.12137
PHLDB1	ENSG00000019144	protein_coding	12.7479	EXPR.	10.1509	EXPR.	12.7479	EXPR.		DOWN		-0.222273	0.0119016	0.153352	0.374329	-0.375625	0.00720036	10.1509	9.36744	12.7479
MARCO	ENSG00000019169	protein_coding	1.19159	EXPR.	0.54871		1.19159	EXPR.				0.821111	0.04201	0.144587	0.88595	0.676523	0.349673	0.54871	0.46336	1.19159
CYP24A1	ENSG00000019186	protein_coding	0		0		0					-0.141789	NA	0.25131	NA	0	NA	0	0	0
PRDM11	ENSG00000019485	protein_coding	2.46039	EXPR.	2.60122	EXPR.	2.60122	EXPR.				0.0117995	0.924191	-0.171279	0.320336	0.183078	0.259302	1.85096	2.60122	2.46039
SYT13	ENSG00000019505	protein_coding	0.02628		0.03389		0.03389					-0.924319	0.0715484	-0.574754	0.58593	-0.349565	0.738761	0.0166661	0.03389	0.02628
SNAI2	ENSG00000019549	protein_coding	1.82631	EXPR.	1.56937	EXPR.	1.82631	EXPR.	UP	UP		1.07085	2.08571e-11	0.0773268	0.852706	0.993519	0.000104393	0.59338	1.56937	1.82631
CD74	ENSG00000019582	protein_coding	143.724	EXPR.	125.751	EXPR.	143.724	EXPR.				0.123199	0.493775	-0.0470108	0.908958	0.17021	0.581403	74.6854	125.751	143.724
HGF	ENSG00000019991	protein_coding	0.26593		0.31396		0.31396					1.32708	9.00545e-08	-0.199845	0.722573	1.52692	7.81736e-05	0.08781	0.31396	0.26593
ZRANB1	ENSG00000019995	protein_coding	10.6163	EXPR.	10.807	EXPR.	10.807	EXPR.	DOWN		DOWN	-0.545791	1.4127e-10	-0.384963	0.00901918	-0.160828	0.331757	9.91535	10.807	10.6163
NCDN	ENSG00000020129	protein_coding	1.72346	EXPR.	1.84452	EXPR.	1.84452	EXPR.				-0.124153	0.191583	-0.0899955	0.63586	-0.0341574	0.862149	1.28607	1.84452	1.72346
ADGRA2	ENSG00000020181	protein_coding	2.41488	EXPR.	2.4895	EXPR.	2.4895	EXPR.	UP	UP		0.575473	0.000107581	-0.148984	0.657999	0.724457	0.00248167	1.16517	2.4895	2.41488
ZFP64	ENSG00000020256	protein_coding	1.80884	EXPR.	1.53339	EXPR.	1.80884	EXPR.				-0.253965	0.0138184	0.154991	0.456932	-0.408955	0.0131028	1.43105	1.53339	1.80884
MNAT1	ENSG00000020426	protein_coding	41.0129	EXPR.	36.1001	EXPR.	41.0129	EXPR.				-0.14294	0.0689696	-0.113889	0.456857	-0.0290515	0.864464	31.0755	36.1001	41.0129
SAMD4A	ENSG00000020577	protein_coding	91.1576	EXPR.	91.1576	EXPR.	50.87	EXPR.	DOWN			-0.608592	7.72291e-07	-0.085618	0.781536	-0.522974	0.0112466	91.1576	46.6453	50.87
RUNX3	ENSG00000020633	protein_coding	0.36373		0.25849		0.36373					0.295033	0.210262	0.750706	0.0445261	-0.455673	0.247107	0.218812	0.25849	0.36373
MRE11	ENSG00000020922	protein_coding	1.9132	EXPR.	1.57008	EXPR.	1.9132	EXPR.	UP			0.38937	1.20689e-07	0.176276	0.207765	0.213094	0.100858	0.95478	1.57008	1.9132
PLEKHB1	ENSG00000021300	protein_coding	3.87899	EXPR.	3.87899	EXPR.	2.79037	EXPR.	DOWN			-1.12327	2.98897e-12	-0.561715	0.0563113	-0.561559	0.0462782	3.87899	2.79037	2.49021
SERPINB1	ENSG00000021355	protein_coding	11.3488	EXPR.	13.4498	EXPR.	13.4498	EXPR.		UP	DOWN	0.294858	0.01334	-0.63483	0.000502906	0.929688	1.60324e-07	6.90054	13.4498	11.3488
CYP3A43	ENSG00000021461	protein_coding	0.15027		0.118337		0.15027					-0.730058	0.168257	-0.0953093	0.945364	-0.634749	0.515688	0.118337	0.099	0.15027
SLC7A9	ENSG00000021488	protein_coding	0.04432		0.04424		0.04432					1.6119	0.0110457	0.489718	0.633873	1.12218	0.264009	0.01212	0.04424	0.04432
SPAST	ENSG00000021574	protein_coding	3.07269	EXPR.	2.45679	EXPR.	3.07269	EXPR.				-0.0416418	0.638353	0.0434342	0.80473	-0.085076	0.555874	2.15276	2.45679	3.07269
NRXN3	ENSG00000021645	protein_coding	0.12543		0.10658		0.12543					2.07678	1.42911e-08	0.470855	0.522095	1.60593	0.00591501	0.03005	0.10658	0.12543
OSBPL5	ENSG00000021762	protein_coding	2.55956	EXPR.	2.57976	EXPR.	2.57976	EXPR.				0.168993	0.0909086	-0.0234189	0.927112	0.192412	0.257931	1.68611	2.57976	2.55956
AQR	ENSG00000021776	protein_coding	2.27914	EXPR.	2.35727	EXPR.	2.35727	EXPR.	UP	UP		0.430363	1.81012e-09	-0.0293032	0.877826	0.459666	5.89342e-05	1.00665	2.35727	2.27914
CPS1	ENSG00000021826	protein_coding	0.32218		0.34994		0.34994					0.536293	0.028279	0.0544218	0.932142	0.481871	0.257012	0.23584	0.34994	0.32218
C8B	ENSG00000021852	protein_coding	0		0		0					NA	NA	NA	NA	NA	NA	0	0	0
FHL1	ENSG00000022267	protein_coding	3475.54	EXPR.	3454	EXPR.	3475.54	EXPR.	DOWN	DOWN		-0.450047	0.000105135	0.120686	0.646361	-0.570733	0.00231813	3454	2810.68	3475.54
RTF2	ENSG00000022277	protein_coding	69.5469	EXPR.	70.1013	EXPR.	70.1013	EXPR.				-0.305269	3.85127e-11	-0.132001	0.130552	-0.173268	0.0299188	57.2106	70.1013	69.5469
GABRA1	ENSG00000022355	protein_coding	0.01083		0.00525076		0.01083					0.291557	NA	0.877011	NA	-0.585454	NA	0.00525076	0.00409	0.01083
NLRP2	ENSG00000022556	protein_coding	0.05905		0.0314173		0.05905					0.692712	0.44167	1.40392	NA	-0.711208	0.686689	0.0314173	0.03116	0.05905
SLC45A4	ENSG00000022567	protein_coding	0.69238		0.73534		0.73534					-0.122714	0.356728	-0.39682	0.0465465	0.274106	0.182039	0.41614	0.73534	0.69238
RNF10	ENSG00000022840	protein_coding	199.76	EXPR.	199.76	EXPR.	165.983	EXPR.	DOWN	DOWN		-0.895019	8.41396e-24	-0.226193	0.194473	-0.668826	3.43734e-06	199.76	165.886	165.983
ZNF839	ENSG00000022976	protein_coding	8.25217	EXPR.	7.06158	EXPR.	8.25217	EXPR.	DOWN	DOWN		-0.418747	5.39292e-07	0.109119	0.557749	-0.527866	8.55152e-05	7.06158	5.90937	8.25217
ZDHHC6	ENSG00000023041	protein_coding	6.36503	EXPR.	6.65611	EXPR.	6.65611	EXPR.				0.0479791	0.532394	-0.0722892	0.604716	0.120268	0.311194	4.00857	6.65611	6.36503
GRAMD1B	ENSG00000023171	protein_coding	1.31401	EXPR.	0.9852		1.31401	EXPR.				-0.253277	0.309711	0.605301	0.132491	-0.858578	0.0181617	0.9852	0.88798	1.31401
RNH1	ENSG00000023191	protein_coding	21.8979	EXPR.	22.275	EXPR.	22.275	EXPR.				-0.0863281	0.307926	-0.0457513	0.803934	-0.0405768	0.808991	17.138	22.275	21.8979
NDUFS1	ENSG00000023228	protein_coding	43.2155	EXPR.	51.6926	EXPR.	51.6926	EXPR.	DOWN			-0.56316	1.27143e-07	-0.412618	0.0285864	-0.150542	0.486854	43.0778	51.6926	43.2155
RB1CC1	ENSG00000023287	protein_coding	13.2062	EXPR.	12.9028	EXPR.	13.2062	EXPR.				0.112088	0.280609	-0.18887	0.291287	0.300958	0.0535534	8.28249	12.9028	13.2062
ERP44	ENSG00000023318	protein_coding	3.4044	EXPR.	3.98662	EXPR.	3.98662	EXPR.				-0.120997	0.0249289	-0.285362	0.000426021	0.164365	0.0598074	2.54223	3.98662	3.4044
ALAS1	ENSG00000023330	protein_coding	31.4947	EXPR.	31.4947	EXPR.	27.6276	EXPR.	DOWN			-0.921942	5.09021e-08	-0.392014	0.237543	-0.529928	0.0757772	31.4947	27.6276	24.5841
BIRC3	ENSG00000023445	protein_coding	1.33687	EXPR.	1.76197	EXPR.	1.76197	EXPR.	UP	UP		0.459538	0.0083993	-0.355823	0.273222	0.815362	0.00262945	0.734336	1.76197	1.33687
AKAP11	ENSG00000023516	protein_coding	2.01767	EXPR.	1.77823	EXPR.	2.01767	EXPR.	UP	UP		0.39383	1.54759e-05	-0.0572761	0.801212	0.451106	0.0022217	1.02896	1.77823	2.01767
GLRX2	ENSG00000023572	protein_coding	12.7942	EXPR.	16.6782	EXPR.	16.6782	EXPR.	DOWN			-0.444636	6.52263e-05	-0.215272	0.332723	-0.229364	0.268724	12.7942	16.6782	12.5413
SNAPC1	ENSG00000023608	protein_coding	2.15623	EXPR.	2.45346	EXPR.	2.45346	EXPR.				-0.092404	0.532352	-0.159791	0.544502	0.0673867	0.807154	1.59731	2.45346	2.15623
DERA	ENSG00000023697	protein_coding	14.5427	EXPR.	16.4515	EXPR.	16.4515	EXPR.	DOWN			-0.365821	8.57024e-06	-0.27801	0.0583733	-0.0878111	0.611075	13.5355	16.4515	14.5427
STRAP	ENSG00000023734	protein_coding	71.5032	EXPR.	80.7195	EXPR.	80.7195	EXPR.	DOWN			-0.487973	2.03205e-12	-0.31916	0.00787799	-0.168812	0.193327	62.9019	80.7195	71.5032
ABCC2	ENSG00000023839	protein_coding	0.69364		0.39217		0.69364					1.45075	5.98904e-11	0.763387	0.0489674	0.687362	0.0766906	0.181496	0.39217	0.69364
DEF6	ENSG00000023892	protein_coding	0.30951		0.42768		0.42768					0.55383	0.0140223	-0.393785	0.331301	0.947615	0.00544034	0.21313	0.42768	0.30951
PLEKHO1	ENSG00000023902	protein_coding	19.0763	EXPR.	19.0763	EXPR.	18.5124	EXPR.	DOWN			-0.670338	3.78964e-07	-0.141771	0.638862	-0.528567	0.0179953	19.0763	16.4896	18.5124
GCLM	ENSG00000023909	protein_coding	9.20551	EXPR.	8.39435	EXPR.	9.20551	EXPR.				-0.0354293	0.849039	-0.204023	0.486027	0.168593	0.548088	6.13863	8.39435	9.20551
UBR2	ENSG00000024048	protein_coding	5.47581	EXPR.	5.09654	EXPR.	5.47581	EXPR.				-0.132747	0.057986	-0.0479774	0.763521	-0.0847693	0.521228	3.81765	5.09654	5.47581
EHD2	ENSG00000024422	protein_coding	10.0119	EXPR.	8.37353	EXPR.	10.0119	EXPR.				0.1344	0.472227	-0.096797	0.804179	0.231197	0.454315	5.70413	8.37353	10.0119
DEPDC1	ENSG00000024526	protein_coding	0.08296		0.05275		0.08296					0.61191	0.0273987	0.308353	0.565792	0.303557	0.56092	0.04104	0.05275	0.08296
CCDC28A	ENSG00000024862	protein_coding	6.27439	EXPR.	5.59694	EXPR.	6.27439	EXPR.				0.0918947	0.278207	0.157681	0.272159	-0.0657865	0.680296	4.00585	5.59694	6.27439
RRAGD	ENSG00000025039	protein_coding	62.7531	EXPR.	62.7531	EXPR.	60.5725	EXPR.	DOWN	DOWN		-0.511032	4.28832e-10	-0.142539	0.409324	-0.368493	0.00748091	62.7531	56.0128	60.5725
HSF2	ENSG00000025156	protein_coding	22.0319	EXPR.	18.9268	EXPR.	22.0319	EXPR.				-0.145637	0.420696	-0.499321	0.0683879	0.353683	0.206604	16.8336	18.9268	22.0319
PHF20	ENSG00000025293	protein_coding	15.2087	EXPR.	16.2103	EXPR.	16.2103	EXPR.				0.0546953	0.584471	0.102949	0.565488	-0.0482537	0.793172	11.1823	16.2103	15.2087
HSD17B6	ENSG00000025423	protein_coding	0.07828		0.09755		0.09755					0.880496	0.116893	0.332501	0.773448	0.547995	0.592793	0.04662	0.09755	0.07828
NR1H3	ENSG00000025434	protein_coding	6.54625	EXPR.	5.46639	EXPR.	6.54625	EXPR.	UP			0.445892	0.000763544	-0.00459741	0.990776	0.450489	0.0411893	3.12014	5.46639	6.54625
TYMP	ENSG00000025708	protein_coding	7.13445	EXPR.	8.05294	EXPR.	8.05294	EXPR.				0.267573	0.119312	-0.117638	0.754246	0.385211	0.171774	5.16362	8.05294	7.13445
NCAPH2	ENSG00000025770	protein_coding	17.768	EXPR.	12.5742	EXPR.	17.768	EXPR.				-0.00105444	0.992408	0.194208	0.231615	-0.195262	0.205728	10.7467	12.5742	17.768
TOMM34	ENSG00000025772	protein_coding	4.66163	EXPR.	4.7355	EXPR.	4.7355	EXPR.				-0.140108	0.18328	-0.116561	0.575073	-0.0235462	0.916863	3.60766	4.7355	4.66163
SEC63	ENSG00000025796	protein_coding	17.3883	EXPR.	15.3223	EXPR.	17.3883	EXPR.				0.275522	1.30573e-07	-0.0241678	0.860954	0.299689	0.000361059	9.35294	15.3223	17.3883
KPNA6	ENSG00000025800	protein_coding	8.82345	EXPR.	7.64684	EXPR.	8.82345	EXPR.		DOWN		-0.291526	2.52944e-08	0.125473	0.220186	-0.417	5.81842e-07	7.00468	7.64684	8.82345
VIM	ENSG00000026025	protein_coding	198.93	EXPR.	160.528	EXPR.	198.93	EXPR.	UP	UP		1.28291	7.25433e-10	0.016334	0.980398	1.26657	0.000187658	68.5113	160.528	198.93
RTEL1-TNFRSF6B	ENSG00000026036	protein_coding	0.36805		0.21818		0.36805					0.981294	0.000326973	0.782175	0.0959861	0.199119	0.737575	0.10589	0.21818	0.36805
FAS	ENSG00000026103	protein_coding	2.11715	EXPR.	2.1389	EXPR.	2.1389	EXPR.				0.22319	0.345492	0.0402184	0.94457	0.182972	0.676688	1.19688	2.1389	2.11715
RNASET2	ENSG00000026297	protein_coding	4.77374	EXPR.	5.19653	EXPR.	5.19653	EXPR.				0.0683127	0.64967	-0.150439	0.560286	0.218752	0.331485	2.93056	5.19653	4.77374
CD44	ENSG00000026508	protein_coding	11.274	EXPR.	9.05696	EXPR.	11.274	EXPR.	UP			0.813862	9.59123e-06	0.0818263	0.867325	0.732036	0.0175533	4.3983	9.05696	11.274
KCNG1	ENSG00000026559	protein_coding	0.07099		0.07083		0.07099					1.81694	0.0235114	0.194297	0.906136	1.62264	0.189795	0.02947	0.07083	0.07099
AGPAT4	ENSG00000026652	protein_coding	0.30778		0.29281		0.30778					0.484151	0.000158007	-0.0269619	0.936811	0.511113	0.0127193	0.14524	0.29281	0.30778
SLAMF7	ENSG00000026751	protein_coding	0.19813		0.114759		0.19813					0.682289	0.0423396	1.14426	0.0435293	-0.461968	0.474274	0.114759	0.07729	0.19813
BTN3A1	ENSG00000026950	protein_coding	3.29813	EXPR.	2.23885	EXPR.	3.29813	EXPR.				0.173027	0.102659	0.0976894	0.657652	0.0753378	0.723374	1.81454	2.23885	3.29813
MIPEP	ENSG00000027001	protein_coding	5.74272	EXPR.	6.53133	EXPR.	6.53133	EXPR.	DOWN			-0.454542	1.77094e-05	-0.372571	0.0468555	-0.0819709	0.725025	4.91576	6.53133	5.74272
PRKCH	ENSG00000027075	protein_coding	4.68832	EXPR.	6.61559	EXPR.	6.61559	EXPR.				-0.178302	0.153299	-0.408994	0.0383373	0.230692	0.272225	3.90838	6.61559	4.68832
INSRR	ENSG00000027644	protein_coding	0.00699		0.01486		0.01486					1.11698	0.0673691	-0.343532	0.736186	1.46051	0.088638	0.00317	0.01486	0.00699
IFNGR1	ENSG00000027697	protein_coding	15.6337	EXPR.	19.2968	EXPR.	19.2968	EXPR.		UP	DOWN	0.221851	0.012377	-0.591222	5.92145e-06	0.813072	5.21159e-10	9.47803	19.2968	15.6337
B4GALT7	ENSG00000027847	protein_coding	6.33856	EXPR.	6.39571	EXPR.	6.39571	EXPR.				-0.318964	2.05508e-08	-0.00442189	0.980398	-0.314542	0.000702613	5.29538	6.39571	6.33856
SH2D2A	ENSG00000027869	protein_coding	0.14318		0.11507		0.14318					0.20526	0.514786	0.293837	0.604771	-0.0885768	0.884099	0.10622	0.11507	0.14318
VRK2	ENSG00000028116	protein_coding	7.74007	EXPR.	8.22141	EXPR.	8.22141	EXPR.				-0.140592	0.0999644	-0.292763	0.0314247	0.152171	0.301756	5.68865	8.22141	7.74007
TNFRSF1B	ENSG00000028137	protein_coding	2.82331	EXPR.	2.95066	EXPR.	2.95066	EXPR.				0.192385	0.191615	-0.208414	0.446935	0.400799	0.0793007	1.94932	2.95066	2.82331
VEZT	ENSG00000028203	protein_coding	42.7574	EXPR.	37.7992	EXPR.	42.7574	EXPR.				-0.236279	6.95031e-05	-0.0636184	0.635064	-0.17266	0.0964456	33.1838	37.7992	42.7574
POU2F2	ENSG00000028277	protein_coding	0.20074		0.15106		0.20074					0.375243	0.047021	0.649186	0.0370485	-0.273943	0.436682	0.09909	0.15106	0.20074
BRD9	ENSG00000028310	protein_coding	8.12904	EXPR.	6.72425	EXPR.	8.12904	EXPR.				-0.120747	0.00683391	0.12702	0.106245	-0.247767	0.000324883	5.5921	6.72425	8.12904
SNX1	ENSG00000028528	protein_coding	18.4309	EXPR.	14.4536	EXPR.	18.4309	EXPR.	UP			0.408071	1.92374e-08	0.234137	0.0772243	0.173934	0.196514	9.25494	14.4536	18.4309
TBPL1	ENSG00000028839	protein_coding	6.87229	EXPR.	7.78941	EXPR.	7.78941	EXPR.		UP		0.158962	0.0529501	-0.191591	0.166713	0.350553	0.00418977	3.95971	7.78941	6.87229
ARNTL2	ENSG00000029153	protein_coding	0.09754		0.10751		0.10751					1.70851	2.62586e-08	0.251566	0.683623	1.45694	0.00183888	0.02178	0.10751	0.09754
BCLAF1	ENSG00000029363	protein_coding	27.6114	EXPR.	24.6881	EXPR.	27.6114	EXPR.				0.316184	0.00019103	-0.0222888	0.925116	0.338473	0.0158163	14.8256	24.6881	27.6114
SLC39A9	ENSG00000029364	protein_coding	2.3575	EXPR.	2.42367	EXPR.	2.42367	EXPR.				-0.0561605	0.388271	-0.0533072	0.672194	-0.00285337	0.984416	1.77666	2.42367	2.3575
ANK1	ENSG00000029534	protein_coding	284.448	EXPR.	284.448	EXPR.	234.98	EXPR.	DOWN	DOWN		-0.901284	5.93201e-14	-0.351774	0.121677	-0.54951	0.00671698	284.448	234.98	209.581
IBSP	ENSG00000029559	protein_coding	0.07424		0.0482		0.07424					-0.500537	0.584939	-2.16539	0.107277	1.66485	0.217896	0.0482	0.03108	0.07424
TFB1M	ENSG00000029639	protein_coding	8.99718	EXPR.	7.18748	EXPR.	8.99718	EXPR.				0.0116109	0.909507	0.128186	0.385219	-0.116575	0.411236	6.09072	7.18748	8.99718
RABEP1	ENSG00000029725	protein_coding	19.2967	EXPR.	19.1087	EXPR.	19.2967	EXPR.	DOWN			-0.429861	1.03563e-08	-0.187775	0.196923	-0.242086	0.0667904	17.6653	19.1087	19.2967
HMGB3	ENSG00000029993	protein_coding	2.43271	EXPR.	2.84441	EXPR.	2.84441	EXPR.				-0.276532	0.19611	-0.742534	0.0230185	0.466002	0.174396	2.18477	2.84441	2.43271
NUP160	ENSG00000030066	protein_coding	3.79573	EXPR.	3.18107	EXPR.	3.79573	EXPR.				0.304277	0.000253299	0.0580504	0.771874	0.246226	0.0859822	1.99937	3.18107	3.79573
BAK1	ENSG00000030110	protein_coding	6.98497	EXPR.	6.98497	EXPR.	6.30937	EXPR.	DOWN	DOWN		-1.12166	1.31101e-14	-0.481138	0.0741406	-0.640527	0.00957467	6.98497	6.30937	4.97153
MUSK	ENSG00000030304	protein_coding	0.24264		0.37168		0.37168					1.05655	0.00221415	-0.562404	0.413708	1.61895	0.0029197	0.14146	0.37168	0.24264
IKZF2	ENSG00000030419	protein_coding	1.13726	EXPR.	0.78606		1.13726	EXPR.				0.356686	0.0483856	-0.292358	0.398609	0.649045	0.0220862	0.62445	0.78606	1.13726
GRN	ENSG00000030582	protein_coding	25.9686	EXPR.	22.3802	EXPR.	25.9686	EXPR.				-0.174183	0.0151164	-0.0867722	0.566778	-0.0874106	0.530144	19.7682	22.3802	25.9686
FAM13B	ENSG00000031003	protein_coding	2.03862	EXPR.	1.67325	EXPR.	2.03862	EXPR.	UP	UP		0.551557	7.42363e-08	0.100046	0.672104	0.451511	0.00803084	0.9573	1.67325	2.03862
ARHGAP31	ENSG00000031081	protein_coding	1.15363	EXPR.	1.60447	EXPR.	1.60447	EXPR.		UP		0.356363	0.0189999	-0.568229	0.0222105	0.924592	5.25053e-05	0.59346	1.60447	1.15363
CENPQ	ENSG00000031691	protein_coding	3.37533	EXPR.	3.27128	EXPR.	3.37533	EXPR.				0.264994	0.0260333	0.0793282	0.77204	0.185666	0.395307	1.78125	3.27128	3.37533
SARS1	ENSG00000031698	protein_coding	44.6716	EXPR.	40.6068	EXPR.	44.6716	EXPR.				-0.298181	4.97536e-07	-0.0583038	0.673055	-0.239878	0.0166152	35.8361	40.6068	44.6716
RANBP3	ENSG00000031823	protein_coding	22.1521	EXPR.	17.9823	EXPR.	22.1521	EXPR.				-0.16011	0.000912689	0.15433	0.0696942	-0.31444	2.9169e-05	17.0737	17.9823	22.1521
ARID4A	ENSG00000032219	protein_coding	5.70775	EXPR.	4.94048	EXPR.	5.70775	EXPR.	UP			0.36096	2.23678e-06	0.135251	0.384825	0.225709	0.0925609	3.40141	4.94048	5.70775
EIPR1	ENSG00000032389	protein_coding	5.30707	EXPR.	5.79631	EXPR.	5.79631	EXPR.	DOWN			-0.627355	5.19008e-09	-0.313791	0.119164	-0.313565	0.102828	5.28798	5.79631	5.30707
PNPLA6	ENSG00000032444	protein_coding	17.585	EXPR.	17.1027	EXPR.	17.585	EXPR.	DOWN	DOWN		-0.701761	1.5235e-13	-0.136758	0.517631	-0.565003	0.000289959	17.1027	16.3224	17.585
IFT88	ENSG00000032742	protein_coding	2.46552	EXPR.	1.65967	EXPR.	2.46552	EXPR.	UP			0.500802	3.13521e-06	0.285005	0.151515	0.215798	0.285052	1.19815	1.65967	2.46552
ALG1	ENSG00000033011	protein_coding	3.6883	EXPR.	3.55699	EXPR.	3.6883	EXPR.				-0.192258	0.0130921	6.2221e-05	0.999624	-0.19232	0.146785	2.90063	3.55699	3.6883
ZCCHC8	ENSG00000033030	protein_coding	6.99564	EXPR.	5.85922	EXPR.	6.99564	EXPR.				0.180444	0.0187314	0.00514773	0.982288	0.175296	0.185841	4.05648	5.85922	6.99564
ABCF2	ENSG00000033050	protein_coding	15.7087	EXPR.	15.6088	EXPR.	15.7087	EXPR.				-0.197401	0.0268536	-0.107032	0.565797	-0.0903694	0.609621	10.688	15.6088	15.7087
CHPF2	ENSG00000033100	protein_coding	1.85771	EXPR.	2.08438	EXPR.	2.08438	EXPR.	UP	UP		0.404231	3.47624e-05	-0.115025	0.587337	0.519256	0.000783857	0.89922	2.08438	1.85771
LRRC7	ENSG00000033122	protein_coding	0.62922		0.34387		0.62922					0.324063	0.28531	1.04721	0.0230185	-0.723146	0.127042	0.34387	0.28385	0.62922
FUT8	ENSG00000033170	protein_coding	3.0738	EXPR.	2.01585	EXPR.	3.0738	EXPR.	UP	UP		0.50839	7.19245e-09	-0.129712	0.464814	0.638102	2.59043e-06	2.01585	1.81143	3.0738
UBA6	ENSG00000033178	protein_coding	2.53867	EXPR.	2.08564	EXPR.	2.53867	EXPR.	UP			0.339049	0.00108068	0.0708208	0.776071	0.268229	0.139088	1.29935	2.08564	2.53867
GAB2	ENSG00000033327	protein_coding	1.58991	EXPR.	1.59071	EXPR.	1.59071	EXPR.				-0.230035	0.275134	0.13246	0.769781	-0.362495	0.298447	1.34325	1.59071	1.58991
ATP6V0A1	ENSG00000033627	protein_coding	21.4628	EXPR.	16.0731	EXPR.	21.4628	EXPR.				0.0221053	0.870307	0.053692	0.832545	-0.0315867	0.892558	14.5334	16.0731	21.4628
PIAS1	ENSG00000033800	protein_coding	5.83095	EXPR.	5.50098	EXPR.	5.83095	EXPR.				0.227201	0.0021363	-0.0522523	0.766533	0.279453	0.0208317	3.31962	5.50098	5.83095
SLC4A7	ENSG00000033867	protein_coding	2.07313	EXPR.	2.56856	EXPR.	2.56856	EXPR.				-0.0110647	0.96712	-0.441516	0.21882	0.430451	0.209133	1.50469	2.56856	2.07313
APBA2	ENSG00000034053	protein_coding	0.02086		0.00603803		0.02086					0.750374	0.118551	0.407638	0.663138	0.342737	0.713542	0.00603803	0.0058	0.02086
MAP2K3	ENSG00000034152	protein_coding	37.0768	EXPR.	37.0768	EXPR.	32.3446	EXPR.	DOWN	DOWN		-0.756556	1.27322e-14	-0.0203313	0.943933	-0.736225	3.48221e-06	37.0768	30.6936	32.3446
EFCAB1	ENSG00000034239	protein_coding	0.05489		0.04094		0.05489					0.668792	0.199878	0.609481	0.517733	0.0593103	0.959092	0.02817	0.04094	0.05489
TMSB10	ENSG00000034510	protein_coding	236.361	EXPR.	286.782	EXPR.	286.782	EXPR.				0.18984	0.162246	-0.190686	0.459257	0.380527	0.0730874	130.337	286.782	236.361
ASTE1	ENSG00000034533	protein_coding	1.11112	EXPR.	1.02103	EXPR.	1.11112	EXPR.	UP			0.605224	3.64936e-08	0.338164	0.081172	0.267059	0.180511	0.54285	1.02103	1.11112
RNF19A	ENSG00000034677	protein_coding	10.4683	EXPR.	10.9243	EXPR.	10.9243	EXPR.		UP		0.215892	0.000275445	-0.230547	0.0217425	0.446439	1.13664e-06	6.60064	10.9243	10.4683
PEX3	ENSG00000034693	protein_coding	7.4786	EXPR.	7.66438	EXPR.	7.66438	EXPR.				-0.0844191	0.188627	-0.144305	0.172109	0.0598859	0.614051	5.23573	7.66438	7.4786
GABARAPL2	ENSG00000034713	protein_coding	95.3948	EXPR.	84.106	EXPR.	95.3948	EXPR.				-0.158646	0.0169333	0.0118164	0.948859	-0.170463	0.13128	77.1815	84.106	95.3948
MYOC	ENSG00000034971	protein_coding	22.9213	EXPR.	12.4193	EXPR.	22.9213	EXPR.	UP	UP		1.72495	1.69938e-10	0.43772	0.44867	1.28723	0.00431533	5.44773	12.4193	22.9213
SH3YL1	ENSG00000035115	protein_coding	4.60132	EXPR.	2.5649	EXPR.	4.60132	EXPR.	UP			0.344762	0.00413623	0.330693	0.122177	0.0140687	0.961788	2.47572	2.5649	4.60132
FAM136A	ENSG00000035141	protein_coding	8.90038	EXPR.	8.90038	EXPR.	8.84623	EXPR.	DOWN	DOWN		-0.70904	6.74957e-15	-0.236489	0.182229	-0.472551	0.00180793	8.90038	8.84623	7.98221
VCL	ENSG00000035403	protein_coding	22.8018	EXPR.	22.8348	EXPR.	22.8348	EXPR.		UP		0.0833684	0.524986	-0.428588	0.0215427	0.511956	0.00367012	14.436	22.8348	22.8018
DEPDC1B	ENSG00000035499	protein_coding	0.09815		0.05534		0.09815					1.53367	0.0356229	0.508589	NA	1.02508	0.402562	0.03928	0.05534	0.09815
DAPK2	ENSG00000035664	protein_coding	19.9711	EXPR.	17.8857	EXPR.	19.9711	EXPR.				0.302494	0.0127974	-0.0718689	0.805387	0.374363	0.0624327	11.0233	17.8857	19.9711
NSMAF	ENSG00000035681	protein_coding	9.31669	EXPR.	8.61442	EXPR.	9.31669	EXPR.	DOWN			-0.383132	9.12225e-08	-0.224582	0.0876776	-0.15855	0.237486	7.43125	8.61442	9.31669
ADSS2	ENSG00000035687	protein_coding	2.46205	EXPR.	2.65888	EXPR.	2.65888	EXPR.	UP			0.343687	0.00191014	-0.107605	0.657122	0.451292	0.010891	1.32063	2.65888	2.46205
STAP1	ENSG00000035720	protein_coding	0.06738		0.05823		0.06738					1.84504	0.000208468	0.491032	0.555952	1.35401	0.0758847	0.0105913	0.05823	0.06738
TIMP2	ENSG00000035862	protein_coding	20.325	EXPR.	16.2365	EXPR.	20.325	EXPR.	UP			0.678883	0.000104328	0.0793046	0.863205	0.599579	0.0435203	8.55849	16.2365	20.325
RFC1	ENSG00000035928	protein_coding	7.48661	EXPR.	7.21366	EXPR.	7.48661	EXPR.				0.022841	0.785069	-0.137605	0.264136	0.160446	0.16022	4.79702	7.21366	7.48661
TBC1D23	ENSG00000036054	protein_coding	9.47059	EXPR.	7.10629	EXPR.	9.47059	EXPR.				0.168509	0.107156	0.245507	0.17354	-0.0769972	0.713486	5.88845	7.10629	9.47059
CUL3	ENSG00000036257	protein_coding	51.4177	EXPR.	49.0165	EXPR.	51.4177	EXPR.				-0.285398	2.34746e-05	-0.157686	0.225274	-0.127712	0.319861	39.8369	49.0165	51.4177
MYOM2	ENSG00000036448	protein_coding	277.507	EXPR.	185.264	EXPR.	277.507	EXPR.	UP			0.649008	0.000259988	0.337494	0.340368	0.311514	0.356446	106.094	185.264	277.507
OTC	ENSG00000036473	protein_coding	0.01665		0.01932		0.01932					3.5565	0.000445913	0.618473	0.769669	2.93803	0.0682579	0	0.01932	0.01665
CYP46A1	ENSG00000036530	protein_coding	0.64997		0.58343		0.64997					-0.1337	0.372657	0.14518	0.612838	-0.27888	0.240616	0.48732	0.58343	0.64997
ZZZ3	ENSG00000036549	protein_coding	5.50348	EXPR.	5.55593	EXPR.	5.55593	EXPR.				0.140651	0.0189737	0.0340469	0.810651	0.106604	0.324312	3.47835	5.55593	5.50348
SLC18A1	ENSG00000036565	protein_coding	0.03371		0.04045		0.04045					-0.0638057	NA	0.329294	NA	0	NA	0	0.04045	0.03371
USP2	ENSG00000036672	protein_coding	30.4967	EXPR.	30.4967	EXPR.	29.6151	EXPR.	DOWN	DOWN		-0.511873	1.70875e-05	0.0241613	0.94349	-0.536035	0.00622485	30.4967	28.7171	29.6151
CASR	ENSG00000036828	protein_coding	0.03294		0.02673		0.03294					0.17706	NA	0.542675	NA	-0.365615	NA	0.0169941	0.02673	0.03294
TUBG2	ENSG00000037042	protein_coding	2.8459	EXPR.	2.12773	EXPR.	2.8459	EXPR.				0.0269101	0.862299	0.0316662	0.919805	-0.00475608	0.987736	1.97017	2.12773	2.8459
RPL26L1	ENSG00000037241	protein_coding	16.7566	EXPR.	17.3654	EXPR.	17.3654	EXPR.				-0.296331	0.000985841	-0.128424	0.494901	-0.167907	0.315221	13.6181	17.3654	16.7566
FLT4	ENSG00000037280	protein_coding	0.87035		0.96262		0.96262					0.0561862	0.765824	-0.498449	0.0477784	0.554635	0.0206709	0.55716	0.96262	0.87035
NSUN2	ENSG00000037474	protein_coding	12.6164	EXPR.	12.0626	EXPR.	12.6164	EXPR.				-0.0944448	0.14327	-0.0500614	0.716595	-0.0443833	0.730413	8.63147	12.0626	12.6164
FBXO42	ENSG00000037637	protein_coding	7.15922	EXPR.	6.57865	EXPR.	7.15922	EXPR.				-0.0222881	0.777852	-0.0606127	0.657652	0.0383247	0.777633	4.98482	6.57865	7.15922
MFAP3	ENSG00000037749	protein_coding	3.46423	EXPR.	3.72066	EXPR.	3.72066	EXPR.				-0.235512	0.0145602	-0.234574	0.174663	-0.000937314	0.996777	2.81375	3.72066	3.46423
MRI1	ENSG00000037757	protein_coding	3.58746	EXPR.	3.03812	EXPR.	3.58746	EXPR.				0.167365	0.197956	0.19631	0.410863	-0.0289446	0.916962	1.79648	3.03812	3.58746
METTL1	ENSG00000037897	protein_coding	4.49463	EXPR.	4.33664	EXPR.	4.49463	EXPR.				0.0584015	0.776732	0.0171852	0.97173	0.0412163	0.912109	3.09414	4.33664	4.49463
HOXC8	ENSG00000037965	protein_coding	4.3529	EXPR.	3.42731	EXPR.	4.3529	EXPR.				-0.127384	0.294568	0.177099	0.419832	-0.304483	0.102466	3.38047	3.42731	4.3529
AGA	ENSG00000038002	protein_coding	3.9372	EXPR.	3.30638	EXPR.	3.9372	EXPR.		DOWN		-0.281549	0.00215564	0.205764	0.236612	-0.487313	0.000761655	3.30638	2.94309	3.9372
PI4K2B	ENSG00000038210	protein_coding	0.99816		1.0056	EXPR.	1.0056	EXPR.		UP		0.88685	1.50208e-14	0.0818254	0.76732	0.805025	1.00205e-05	0.392141	1.0056	0.99816
BOD1L1	ENSG00000038219	protein_coding	4.21107	EXPR.	3.21286	EXPR.	4.21107	EXPR.	UP	UP		0.417277	8.75409e-09	0.0319831	0.870006	0.385294	0.00116268	1.88203	3.21286	4.21107
MAT2B	ENSG00000038274	protein_coding	22.3609	EXPR.	19.2687	EXPR.	22.3609	EXPR.		DOWN		-0.213979	0.000182751	0.11288	0.317164	-0.326859	0.000316514	16.7673	19.2687	22.3609
TLL1	ENSG00000038295	protein_coding	0.11114		0.11743		0.11743					1.33049	4.18269e-06	0.126237	0.862039	1.20426	0.00987461	0.03607	0.11743	0.11114
EDC4	ENSG00000038358	protein_coding	11.6254	EXPR.	10.0936	EXPR.	11.6254	EXPR.				0.12921	0.214441	-0.0157525	0.953073	0.144962	0.422312	10.0936	8.42126	11.6254
TRIO	ENSG00000038382	protein_coding	6.45144	EXPR.	4.86741	EXPR.	6.45144	EXPR.				0.110881	0.262042	0.0597238	0.78087	0.0511572	0.795184	3.7717	4.86741	6.45144
VCAN	ENSG00000038427	protein_coding	1.68267	EXPR.	1.98996	EXPR.	1.98996	EXPR.	UP	UP		0.734669	0.000104874	-0.179488	0.678841	0.914158	0.00274792	0.755625	1.98996	1.68267
CLEC16A	ENSG00000038532	protein_coding	2.80436	EXPR.	3.10193	EXPR.	3.10193	EXPR.	DOWN			-0.34503	1.61111e-08	-0.212219	0.0531429	-0.132812	0.246849	2.63169	3.10193	2.80436
MSR1	ENSG00000038945	protein_coding	0.61997		0.46716		0.61997					0.935307	0.000119729	0.342693	0.496822	0.592614	0.17002	0.24239	0.46716	0.61997
CDH1	ENSG00000039068	protein_coding	0.0424		0.02274		0.0424					-0.176997	0.868854	0.258842	NA	-0.435839	0.811763	0.0146	0.02274	0.0424
MTREX	ENSG00000039123	protein_coding	24.8964	EXPR.	25.0842	EXPR.	25.0842	EXPR.				0.0878865	0.297787	-0.0594271	0.735591	0.147314	0.286144	14.8135	25.0842	24.8964
DNAH5	ENSG00000039139	protein_coding	0.02246		0.01019		0.02246					1.48314	0.00148361	1.21979	0.116522	0.26335	0.797813	0.00803	0.01019	0.02246
ZFYVE16	ENSG00000039319	protein_coding	7.79774	EXPR.	7.62729	EXPR.	7.79774	EXPR.	UP	UP		0.369638	6.52484e-05	-0.0389175	0.87337	0.408556	0.00693448	3.88848	7.62729	7.79774
RIPOR1	ENSG00000039523	protein_coding	10.5655	EXPR.	10.1644	EXPR.	10.5655	EXPR.				-0.139107	0.0593284	-0.0896955	0.551399	-0.0494116	0.746746	7.78063	10.1644	10.5655
C6	ENSG00000039537	protein_coding	0.61056		0.48588		0.61056					2.56342	8.18347e-15	-0.466856	0.492032	3.03028	2.16605e-09	0.0852446	0.48588	0.61056
RAI14	ENSG00000039560	protein_coding	0.59991		0.6161		0.6161					0.634956	0.000963522	-0.282604	0.46899	0.91756	0.00241968	0.265265	0.6161	0.59991
SOX30	ENSG00000039600	protein_coding	0.0112		0		0.0112					1.21648	0.126101	0.825758	NA	0.390723	NA	0	0	0.0112
PNKP	ENSG00000039650	protein_coding	5.99261	EXPR.	5.39359	EXPR.	5.99261	EXPR.				-0.163024	0.02343	0.0834849	0.581084	-0.246508	0.0333045	4.14744	5.39359	5.99261
BEST2	ENSG00000039987	protein_coding	0.05153		0.0174		0.05153					-0.093987	NA	-1.04379	NA	0.949808	NA	0.00835	0.0174	0.05153
PHLPP2	ENSG00000040199	protein_coding	0.57642		0.5054		0.57642					0.652816	1.08152e-07	-0.249215	0.291153	0.902032	2.42977e-06	0.27238	0.5054	0.57642
SPDL1	ENSG00000040275	protein_coding	1.69777	EXPR.	1.47002	EXPR.	1.69777	EXPR.				0.0503842	0.691842	0.0705466	0.769388	-0.0201623	0.934223	1.279	1.47002	1.69777
STAU2	ENSG00000040341	protein_coding	44.6616	EXPR.	47.1387	EXPR.	47.1387	EXPR.	DOWN		DOWN	-0.492679	1.74666e-10	-0.348721	0.0091164	-0.143958	0.339218	41.0616	47.1387	44.6616
SLC66A1	ENSG00000040487	protein_coding	2.36148	EXPR.	2.47377	EXPR.	2.47377	EXPR.				-0.119015	0.173217	-0.0196217	0.928357	-0.0993936	0.529377	1.71083	2.47377	2.36148
CTNS	ENSG00000040531	protein_coding	3.31278	EXPR.	3.57551	EXPR.	3.57551	EXPR.	DOWN			-0.452287	0.000376802	-0.200833	0.44448	-0.251454	0.287476	3.12887	3.57551	3.31278
RTN4R	ENSG00000040608	protein_coding	0.22802		0.12116		0.22802					0.609287	0.0152602	0.647495	0.136407	-0.0382082	0.948882	0.1017	0.12116	0.22802
PHF23	ENSG00000040633	protein_coding	7.96552	EXPR.	7.68576	EXPR.	7.96552	EXPR.		DOWN		-0.260405	0.0021502	0.110795	0.541153	-0.371201	0.0064812	7.01138	7.68576	7.96552
CDH10	ENSG00000040731	protein_coding	0		0		0					1.37368	NA	1.35458	NA	0.0191015	NA	0	0	0
INPP4A	ENSG00000040933	protein_coding	2.47409	EXPR.	2.22591	EXPR.	2.47409	EXPR.				-0.085328	0.289076	-0.0375032	0.834373	-0.0478248	0.760546	1.81269	2.22591	2.47409
RAB27B	ENSG00000041353	protein_coding	0.05564		0.03735		0.05564					1.44242	1.58467e-06	0.0707043	0.920739	1.37172	0.00231696	0.01611	0.03735	0.05564
PSMA4	ENSG00000041357	protein_coding	81.8366	EXPR.	73.8823	EXPR.	81.8366	EXPR.				-0.139221	0.115048	0.00658884	0.979177	-0.14581	0.344475	60.1634	73.8823	81.8366
MYO16	ENSG00000041515	protein_coding	0.04944		0.04393		0.04944					1.83739	0.000181695	-0.623293	0.527545	2.46068	0.0011255	0.00759	0.04393	0.04944
LSG1	ENSG00000041802	protein_coding	6.30383	EXPR.	6.14087	EXPR.	6.30383	EXPR.				-0.133308	0.0186319	-0.11027	0.297619	-0.0230382	0.853206	4.35769	6.14087	6.30383
PARP3	ENSG00000041880	protein_coding	5.04555	EXPR.	5.27277	EXPR.	5.27277	EXPR.	DOWN			-0.587759	5.29362e-11	-0.324779	0.0445445	-0.262981	0.101798	5.04555	5.27277	4.70323
TNC	ENSG00000041982	protein_coding	0.46492		0.51557		0.51557					2.94364	4.81451e-09	0.426638	0.723318	2.517	0.00231696	0.09717	0.51557	0.46492
THAP3	ENSG00000041988	protein_coding	8.74112	EXPR.	5.97629	EXPR.	8.74112	EXPR.		DOWN	UP	0.0172681	0.844361	0.367052	0.000466842	-0.349784	0.000906319	5.90931	5.97629	8.74112
RIPOR3	ENSG00000042062	protein_coding	1.5049	EXPR.	1.58366	EXPR.	1.58366	EXPR.				0.18275	0.198326	-0.299731	0.20892	0.482481	0.0220862	0.9681	1.58366	1.5049
TDP1	ENSG00000042088	protein_coding	0.95817		0.91256		0.95817					0.271159	0.0260957	0.307307	0.145767	-0.0361479	0.894067	0.56229	0.91256	0.95817
AIFM2	ENSG00000042286	protein_coding	2.36383	EXPR.	2.21124	EXPR.	2.36383	EXPR.				0.106177	0.429099	-0.0291407	0.926779	0.135318	0.558616	1.60167	2.21124	2.36383
C2orf83	ENSG00000042304	protein_coding	0.02117		0.01168		0.02117					-0.100192	NA	0.485262	NA	-0.585454	NA	0.00977	0.01168	0.02117
SPATA7	ENSG00000042317	protein_coding	2.7052	EXPR.	2.85342	EXPR.	2.85342	EXPR.				-0.311031	0.000619109	-0.158567	0.381276	-0.152464	0.374951	2.26585	2.85342	2.7052
MED17	ENSG00000042429	protein_coding	4.07791	EXPR.	3.67826	EXPR.	4.07791	EXPR.				0.0449339	0.736113	0.0349386	0.896875	0.00999535	0.969416	2.2722	3.67826	4.07791
RETSAT	ENSG00000042445	protein_coding	19.8335	EXPR.	15.94	EXPR.	19.8335	EXPR.				0.340349	0.0894584	-0.350866	0.344418	0.691215	0.0263828	10.5901	15.94	19.8335
CAPG	ENSG00000042493	protein_coding	3.27481	EXPR.	2.80613	EXPR.	3.27481	EXPR.				0.621255	0.0137331	0.0751738	0.909326	0.546081	0.216757	1.88408	2.80613	3.27481
AP2S1	ENSG00000042753	protein_coding	47.791	EXPR.	45.9581	EXPR.	47.791	EXPR.	DOWN			-0.410009	1.67266e-10	-0.114363	0.395605	-0.295646	0.00600843	45.7112	45.9581	47.791
USH2A	ENSG00000042781	protein_coding	0.00089		0		0.00089					1.04567	0.224752	0.763531	NA	0.282144	NA	0	0	0.00089
ZPBP	ENSG00000042813	protein_coding	0		0		0					-0.375743	NA	-0.394832	NA	0.0190888	NA	0	0	0
TG	ENSG00000042832	protein_coding	0.11471		0.12059		0.12059					1.52496	0.00168298	-0.577059	0.400929	2.10202	0.00108772	0.00837651	0.12059	0.11471
ADAM28	ENSG00000042980	protein_coding	0.10712		0.1113		0.1113					0.193011	0.62765	0.0581897	0.947175	0.134821	0.852075	0.0711243	0.1113	0.10712
BARX2	ENSG00000043039	protein_coding	0.04549		0.02953		0.04549					2.15809	0.034285	2.93591	NA	-0.777814	0.725937	0.00959	0.02953	0.04549
DCUN1D1	ENSG00000043093	protein_coding	10.1159	EXPR.	11.2637	EXPR.	11.2637	EXPR.		UP		0.185534	0.192097	-0.44808	0.0458284	0.633614	0.00205795	6.35204	11.2637	10.1159
JADE2	ENSG00000043143	protein_coding	4.76497	EXPR.	3.70661	EXPR.	4.76497	EXPR.	UP			0.551059	3.89253e-06	0.259304	0.26685	0.291756	0.180052	2.28595	3.70661	4.76497
ZIC2	ENSG00000043355	protein_coding	0		0		0					1.54287	0.109422	1.30393	NA	0.238941	NA	0	0	0
LCP2	ENSG00000043462	protein_coding	1.05412	EXPR.	1.56186	EXPR.	1.56186	EXPR.		UP		0.367163	0.0645196	-0.568819	0.0794763	0.935982	0.00142289	0.598172	1.56186	1.05412
TRIT1	ENSG00000043514	protein_coding	3.54459	EXPR.	3.64686	EXPR.	3.64686	EXPR.				0.0745969	0.49588	-0.13116	0.490129	0.205757	0.211038	1.92505	3.64686	3.54459
ADRB1	ENSG00000043591	protein_coding	0.11229		0.06732		0.11229					0.806326	0.0328601	0.147386	0.871433	0.658939	0.321872	0.0476575	0.06732	0.11229
GUCA2B	ENSG00000044012	protein_coding	0		0		0					-0.297757	NA	0.095342	NA	0	NA	0	0	0
CUL7	ENSG00000044090	protein_coding	4.93947	EXPR.	3.61221	EXPR.	4.93947	EXPR.				-0.118299	0.323622	0.117504	0.615092	-0.235803	0.216191	3.60737	3.61221	4.93947
CTNNA1	ENSG00000044115	protein_coding	41.3276	EXPR.	34.879	EXPR.	41.3276	EXPR.	UP			0.350237	3.41903e-08	0.055874	0.714046	0.294363	0.00525443	21.7827	34.879	41.3276
PHKA2	ENSG00000044446	protein_coding	7.03997	EXPR.	5.28947	EXPR.	7.03997	EXPR.				0.241643	0.0271285	-0.0376167	0.89229	0.27926	0.12919	3.35853	5.28947	7.03997
CNTLN	ENSG00000044459	protein_coding	1.05893	EXPR.	0.92042		1.05893	EXPR.	UP			0.379958	0.00148248	-0.206135	0.37339	0.586093	0.00167759	0.56364	0.92042	1.05893
EPHA3	ENSG00000044524	protein_coding	0.3163		0.31311		0.3163					0.704077	0.010859	-0.0850233	0.90646	0.7891	0.0872866	0.16809	0.31311	0.3163
HSPA5	ENSG00000044574	protein_coding	24.3675	EXPR.	27.5649	EXPR.	27.5649	EXPR.				-0.145786	0.179351	-0.355456	0.0378691	0.20967	0.244958	18.8575	27.5649	24.3675
DSG2	ENSG00000046604	protein_coding	0.62872		0.69467		0.69467					0.797379	7.47939e-05	-0.360296	0.366149	1.15767	0.000257758	0.226676	0.69467	0.62872
GEMIN8	ENSG00000046647	protein_coding	3.23829	EXPR.	3.25853	EXPR.	3.25853	EXPR.				0.181836	0.0544358	0.0396412	0.861071	0.142195	0.401267	2.01308	3.25853	3.23829
OFD1	ENSG00000046651	protein_coding	3.72916	EXPR.	2.88555	EXPR.	3.72916	EXPR.	UP	UP		0.543929	4.17724e-09	0.0532817	0.818241	0.490648	0.00104813	1.54539	2.88555	3.72916
GPM6B	ENSG00000046653	protein_coding	0.6693		0.47589		0.6693					0.368848	0.105686	0.195405	0.683526	0.173443	0.701515	0.35445	0.47589	0.6693
MAGEC2	ENSG00000046774	protein_coding	0		0		0					0	NA	-0.472816	NA	0.0190895	NA	0	0	0
PREX2	ENSG00000046889	protein_coding	0.78408		0.82257		0.82257					0.33474	0.0046978	-0.109113	0.677741	0.443853	0.0204269	0.414382	0.82257	0.78408
WDR37	ENSG00000047056	protein_coding	4.6654	EXPR.	4.134	EXPR.	4.6654	EXPR.	DOWN	DOWN		-0.381317	4.05803e-08	-0.0130451	0.948972	-0.368272	0.00121924	3.94095	4.134	4.6654
YTHDC2	ENSG00000047188	protein_coding	2.75459	EXPR.	2.62673	EXPR.	2.75459	EXPR.				0.00674436	0.94846	-0.0361634	0.849434	0.0429077	0.796732	1.6685	2.62673	2.75459
CTPS2	ENSG00000047230	protein_coding	2.69412	EXPR.	2.11196	EXPR.	2.69412	EXPR.				0.271988	2.36761e-05	0.167871	0.151075	0.104117	0.400489	1.61356	2.11196	2.69412
ATP6V1H	ENSG00000047249	protein_coding	23.6983	EXPR.	23.2726	EXPR.	23.6983	EXPR.				-0.144335	0.0104595	-0.101198	0.351944	-0.0431375	0.715568	17.717	23.2726	23.6983
POLR2B	ENSG00000047315	protein_coding	33.2786	EXPR.	31.5086	EXPR.	33.2786	EXPR.				-0.143406	0.0430043	-0.0230793	0.898524	-0.120327	0.344475	25.2493	31.5086	33.2786
FAM214A	ENSG00000047346	protein_coding	15.8371	EXPR.	16.9548	EXPR.	16.9548	EXPR.				0.137155	0.336023	-0.306191	0.189821	0.443346	0.0333913	9.49249	16.9548	15.8371
ARAP2	ENSG00000047365	protein_coding	0.18221		0.16196		0.18221					1.14511	2.14468e-09	-0.123662	0.772953	1.26878	1.21946e-05	0.05409	0.16196	0.18221
TPR	ENSG00000047410	protein_coding	9.71473	EXPR.	8.69617	EXPR.	9.71473	EXPR.	UP	UP		0.439536	1.34065e-10	0.000230414	0.999018	0.439306	7.27193e-05	5.19499	8.69617	9.71473
CP	ENSG00000047457	protein_coding	0.65907		0.32519		0.65907					3.12951	1.73636e-17	1.13381	0.0706681	1.99571	0.000638221	0.09345	0.32519	0.65907
KIAA0556	ENSG00000047578	protein_coding	0.71921		0.57941		0.71921					0.221438	0.0170592	-0.0803992	0.680361	0.301837	0.0399743	0.39475	0.57941	0.71921
DTNBP1	ENSG00000047579	protein_coding	10.1243	EXPR.	10.1243	EXPR.	9.94604	EXPR.	DOWN	DOWN		-0.676619	1.99636e-09	0.116012	0.660596	-0.79263	1.32186e-05	10.1243	7.40953	9.94604
XK	ENSG00000047597	protein_coding	2.28306	EXPR.	1.57506	EXPR.	2.28306	EXPR.				0.0612736	0.741378	-0.157953	0.625608	0.219226	0.436204	1.38069	1.57506	2.28306
ANO2	ENSG00000047617	protein_coding	0.45465		0.4586		0.4586					0.424508	0.0309629	-0.189963	0.6309	0.614472	0.0450228	0.251385	0.4586	0.45465
C12orf4	ENSG00000047621	protein_coding	5.90976	EXPR.	6.04279	EXPR.	6.04279	EXPR.				-0.173223	0.00609486	-0.165426	0.14281	-0.00779618	0.959216	4.43963	6.04279	5.90976
SCML1	ENSG00000047634	protein_coding	4.72231	EXPR.	4.27115	EXPR.	4.72231	EXPR.				0.217279	0.0898957	-0.0797779	0.784638	0.297057	0.161182	2.71126	4.27115	4.72231
WWC3	ENSG00000047644	protein_coding	1.80957	EXPR.	2.0677	EXPR.	2.0677	EXPR.		UP		0.320028	0.000872742	-0.230136	0.194473	0.550164	0.000236854	0.957385	2.0677	1.80957
ARHGAP6	ENSG00000047648	protein_coding	2.63828	EXPR.	2.44492	EXPR.	2.63828	EXPR.	DOWN			-0.522577	0.000189918	-0.101105	0.766533	-0.421472	0.082163	2.44492	2.19844	2.63828
FAM184B	ENSG00000047662	protein_coding	2.14163	EXPR.	1.22753	EXPR.	2.14163	EXPR.	UP			1.42943	0.000199511	0.3298	0.714771	1.09963	0.10057	0.580041	1.22753	2.14163
MAP4	ENSG00000047849	protein_coding	139.788	EXPR.	120.36	EXPR.	139.788	EXPR.				-0.0418216	0.71051	-0.0236926	0.9239	-0.018129	0.933361	89.3379	120.36	139.788
GOPC	ENSG00000047932	protein_coding	5.93188	EXPR.	4.99098	EXPR.	5.93188	EXPR.				0.257352	0.000105072	0.191292	0.112385	0.0660593	0.636323	3.22862	4.99098	5.93188
ROS1	ENSG00000047936	protein_coding	0.00253		0.00206		0.00253					-0.452084	0.572601	-0.762401	NA	0.310317	0.819225	0.00197	0.00206	0.00253
USP28	ENSG00000048028	protein_coding	19.0852	EXPR.	16.7945	EXPR.	19.0852	EXPR.				-0.31538	0.010445	0.027854	0.93399	-0.343234	0.0991388	16.0666	16.7945	19.0852
HDAC9	ENSG00000048052	protein_coding	5.10864	EXPR.	6.05512	EXPR.	6.05512	EXPR.	DOWN			-0.5831	0.0013341	-0.132767	0.759589	-0.450333	0.160833	5.0369	6.05512	5.10864
TSPAN17	ENSG00000048140	protein_coding	17.001	EXPR.	17.001	EXPR.	14.1037	EXPR.	DOWN	DOWN		-0.836955	2.54153e-17	-0.0625478	0.806561	-0.774407	1.25537e-06	17.001	13.2898	14.1037
NOP16	ENSG00000048162	protein_coding	16.2801	EXPR.	20.2942	EXPR.	20.2942	EXPR.	DOWN			-0.508038	1.3052e-05	-0.417605	0.0427431	-0.0904332	0.724869	15.0647	20.2942	16.2801
CC2D2A	ENSG00000048342	protein_coding	2.28534	EXPR.	2.21381	EXPR.	2.28534	EXPR.				0.184708	0.292514	-0.248992	0.427536	0.4337	0.104662	1.58603	2.21381	2.28534
RRM2B	ENSG00000048392	protein_coding	12.5938	EXPR.	11.0279	EXPR.	12.5938	EXPR.				-0.047306	0.774234	0.0662212	0.83855	-0.113527	0.675809	9.34515	11.0279	12.5938
ZNF800	ENSG00000048405	protein_coding	2.26746	EXPR.	2.08761	EXPR.	2.26746	EXPR.	UP	UP		0.352794	4.42968e-06	-0.282739	0.0285309	0.635533	6.21088e-08	1.10762	2.08761	2.26746
TNFRSF17	ENSG00000048462	protein_coding	0.08604		0.02772		0.08604					1.54365	0.0471519	1.49859	0.278345	0.045059	0.981832	0	0.02772	0.08604
SNX29	ENSG00000048471	protein_coding	1.77146	EXPR.	1.69477	EXPR.	1.77146	EXPR.				0.0783122	0.34988	-0.0883163	0.574621	0.166628	0.203023	1.08094	1.69477	1.77146
LMO3	ENSG00000048540	protein_coding	0.362		0.24305		0.362					3.97047	9.28145e-26	0.575603	0.379705	3.39487	5.26347e-10	0.03017	0.24305	0.362
MRPS10	ENSG00000048544	protein_coding	23.4352	EXPR.	24.5137	EXPR.	24.5137	EXPR.	DOWN			-0.412833	7.37313e-11	-0.206126	0.0773139	-0.206707	0.0645948	21.7165	24.5137	23.4352
GUCA1A	ENSG00000048545	protein_coding	0		0		0					NA	NA	NA	NA	NA	NA	0	0	0
RSF1	ENSG00000048649	protein_coding	12.236	EXPR.	11.9755	EXPR.	12.236	EXPR.		UP		0.301517	2.45192e-05	-0.0462892	0.794192	0.347806	0.00266761	7.76996	11.9755	12.236
VPS13D	ENSG00000048707	protein_coding	10.0063	EXPR.	8.87136	EXPR.	10.0063	EXPR.				-0.0227766	0.864643	-0.141793	0.500351	0.119016	0.553788	5.78281	8.87136	10.0063
CELF2	ENSG00000048740	protein_coding	5.49539	EXPR.	4.78788	EXPR.	5.49539	EXPR.	UP	UP		0.93781	5.48587e-14	0.0656036	0.843082	0.872207	1.53602e-05	1.99651	4.78788	5.49539
FAM120A	ENSG00000048828	protein_coding	22.6073	EXPR.	21.9761	EXPR.	22.6073	EXPR.				-0.269985	0.000101321	-0.129825	0.351264	-0.140161	0.279655	18.4466	21.9761	22.6073
R3HDM1	ENSG00000048991	protein_coding	7.74163	EXPR.	8.41181	EXPR.	8.41181	EXPR.	DOWN	DOWN		-0.506343	1.10798e-08	-0.0891473	0.666851	-0.417196	0.0047059	7.10599	8.41181	7.74163
COL9A2	ENSG00000049089	protein_coding	0.0905		0.09018		0.0905					1.06182	0.00373476	-0.307922	0.658701	1.36974	0.0116972	0.0404505	0.09018	0.0905
KITLG	ENSG00000049130	protein_coding	2.16095	EXPR.	2.20706	EXPR.	2.20706	EXPR.		UP		0.21594	0.149628	-0.384051	0.12167	0.599991	0.00686069	1.20162	2.20706	2.16095
ERCC8	ENSG00000049167	protein_coding	1.61177	EXPR.	1.90559	EXPR.	1.90559	EXPR.				-0.198312	0.0177236	-0.0921675	0.60135	-0.106145	0.506035	1.30411	1.90559	1.61177
ADAMTS6	ENSG00000049192	protein_coding	0.03827		0.02528		0.03827					0.684304	0.0117981	0.0691751	0.913062	0.615129	0.162303	0.0165236	0.02528	0.03827
H6PD	ENSG00000049239	protein_coding	10.0847	EXPR.	7.41215	EXPR.	10.0847	EXPR.				-0.0980109	0.65191	0.0348753	0.943612	-0.132886	0.726817	7.41215	6.67005	10.0847
VAMP3	ENSG00000049245	protein_coding	39.7902	EXPR.	35.9058	EXPR.	39.7902	EXPR.				-0.173306	0.00162781	0.00672879	0.967705	-0.180035	0.051124	31.7728	35.9058	39.7902
PER3	ENSG00000049246	protein_coding	8.46018	EXPR.	5.14182	EXPR.	8.46018	EXPR.				0.289948	0.155636	0.573855	0.0858658	-0.283908	0.43305	4.44089	5.14182	8.46018
UTS2	ENSG00000049247	protein_coding	0		0		0					-0.921411	0.280311	-0.0692842	NA	-0.852126	NA	0	0	0
TNFRSF9	ENSG00000049249	protein_coding	0.05317		0.05933		0.05933					0.26089	0.688945	-1.10982	0.133623	1.37071	0.0713844	0.02635	0.05933	0.05317
EPN3	ENSG00000049283	protein_coding	0		0.0053		0.0053					-0.214746	0.842862	-0.183918	NA	-0.0308282	0.988659	0	0.0053	0
LTBP1	ENSG00000049323	protein_coding	4.83298	EXPR.	3.55758	EXPR.	4.83298	EXPR.	UP			0.350331	0.00409704	0.0445404	0.888336	0.305791	0.150031	2.36304	3.55758	4.83298
RCN1	ENSG00000049449	protein_coding	14.1452	EXPR.	15.1717	EXPR.	15.1717	EXPR.				0.0362833	0.811302	-0.127563	0.620271	0.163847	0.471457	9.6631	15.1717	14.1452
ELN	ENSG00000049540	protein_coding	4.93264	EXPR.	6.6882	EXPR.	6.6882	EXPR.	UP	UP		2.13421	1.81971e-16	-0.224293	0.72071	2.3585	9.86618e-09	1.19111	6.6882	4.93264
RFC2	ENSG00000049541	protein_coding	13.3572	EXPR.	10.178	EXPR.	13.3572	EXPR.				0.0895904	0.198963	0.184915	0.100714	-0.0953241	0.434539	7.74951	10.178	13.3572
ARID1B	ENSG00000049618	protein_coding	11.6757	EXPR.	8.22811	EXPR.	11.6757	EXPR.				-0.108125	0.161025	0.00420884	0.984909	-0.112333	0.407015	8.04111	8.22811	11.6757
CLPTM1L	ENSG00000049656	protein_coding	10.4916	EXPR.	11.2265	EXPR.	11.2265	EXPR.				-0.0651619	0.350547	-0.130288	0.260822	0.0651264	0.601469	7.43318	11.2265	10.4916
NEDD4L	ENSG00000049759	protein_coding	9.01121	EXPR.	7.08147	EXPR.	9.01121	EXPR.				-0.19236	0.125868	0.0132805	0.970128	-0.20564	0.3473	6.63229	7.08147	9.01121
FOXP3	ENSG00000049768	protein_coding	0.01667		0.04234		0.04234					0.146456	0.848496	-0.232508	0.860049	0.378964	0.746947	0.0152	0.04234	0.01667
PPP1R3F	ENSG00000049769	protein_coding	7.34616	EXPR.	7.19575	EXPR.	7.34616	EXPR.	DOWN	DOWN		-0.495744	1.01752e-13	-0.0734532	0.635363	-0.422291	0.000104117	6.93217	7.19575	7.34616
HEXB	ENSG00000049860	protein_coding	21.8609	EXPR.	20.5727	EXPR.	21.8609	EXPR.				0.0538099	0.678118	-0.23261	0.236966	0.28642	0.111837	13.9208	20.5727	21.8609
PTCD2	ENSG00000049883	protein_coding	5.647	EXPR.	6.17947	EXPR.	6.17947	EXPR.				-0.19949	0.031875	-0.0823682	0.685423	-0.117122	0.508167	4.88645	6.17947	5.647
NEXMIF	ENSG00000050030	protein_coding	0.01728		0.00847		0.01728					1.06036	0.000994106	0.586498	0.299784	0.473863	0.427892	0.00677541	0.00847	0.01728
JKAMP	ENSG00000050130	protein_coding	11.3403	EXPR.	9.79212	EXPR.	11.3403	EXPR.				-0.0942877	0.174711	0.132684	0.276181	-0.226972	0.0314248	7.97286	9.79212	11.3403
DKK3	ENSG00000050165	protein_coding	4.526	EXPR.	3.80604	EXPR.	4.526	EXPR.				0.336183	0.172673	0.379677	0.405781	-0.0434946	0.936675	2.56754	3.80604	4.526
ARHGEF5	ENSG00000050327	protein_coding	0.14991		0.18808		0.18808					0.690986	0.0116945	-0.208492	0.696184	0.899477	0.0288904	0.06493	0.18808	0.14991
NFE2L3	ENSG00000050344	protein_coding	0.29136		0.39928		0.39928					0.411326	0.0197723	-0.443457	0.120825	0.854783	0.000924767	0.14929	0.39928	0.29136
MCUR1	ENSG00000050393	protein_coding	10.2178	EXPR.	10.2178	EXPR.	10.1341	EXPR.	DOWN	DOWN		-0.59552	3.49041e-16	-0.1739	0.230164	-0.42162	0.000458363	10.2178	10.1341	9.40755
LIMA1	ENSG00000050405	protein_coding	9.21679	EXPR.	8.50302	EXPR.	9.21679	EXPR.	UP	UP		1.00468	1.85957e-12	0.212874	0.494882	0.791809	0.000734609	3.52751	8.50302	9.21679
LETMD1	ENSG00000050426	protein_coding	12.1384	EXPR.	13.6343	EXPR.	13.6343	EXPR.				0.18892	0.191612	-0.179832	0.519452	0.368752	0.104578	7.52745	13.6343	12.1384
SLC4A8	ENSG00000050438	protein_coding	0.13424		0.0704		0.13424					0.860969	0.0201413	0.817661	0.19536	0.0433083	0.961051	0.0704	0.06218	0.13424
LAMC3	ENSG00000050555	protein_coding	0.07346		0.28961		0.28961					-0.0875703	0.878623	-1.51257	0.0311932	1.425	0.0394246	0.0352051	0.28961	0.07346
PTGER3	ENSG00000050628	protein_coding	0.31368		0.33358		0.33358					1.67747	7.48076e-08	-0.154792	0.844252	1.83226	0.00020467	0.0676755	0.33358	0.31368
TNIP3	ENSG00000050730	protein_coding	0.04126		0.02714		0.04126					0.31396	0.739139	0.803102	NA	-0.489141	NA	0.01909	0.02714	0.04126
MAPK9	ENSG00000050748	protein_coding	14.1597	EXPR.	13.6545	EXPR.	14.1597	EXPR.				-0.198518	0.000369661	-0.121709	0.254718	-0.0768092	0.485954	10.8625	13.6545	14.1597
COL23A1	ENSG00000050767	protein_coding	0.19605		0.10771		0.19605					1.01464	0.000605674	0.660176	0.218705	0.354464	0.545659	0.0633	0.10771	0.19605
BCAR1	ENSG00000050820	protein_coding	8.16058	EXPR.	7.06705	EXPR.	8.16058	EXPR.				-0.173666	0.140866	-0.052921	0.849498	-0.120745	0.585289	6.80592	7.06705	8.16058
FAM160A2	ENSG00000051009	protein_coding	4.64055	EXPR.	3.65905	EXPR.	4.64055	EXPR.				0.0882693	0.208571	-0.0418937	0.784112	0.130163	0.2595	2.67515	3.65905	4.64055
HERPUD1	ENSG00000051108	protein_coding	88.9691	EXPR.	88.2468	EXPR.	88.9691	EXPR.	DOWN	DOWN		-0.460445	3.85921e-10	-0.00155997	0.994688	-0.458885	0.000123571	88.2468	78.9795	88.9691
HOMER3	ENSG00000051128	protein_coding	37.8186	EXPR.	37.8186	EXPR.	35.9556	EXPR.	DOWN	DOWN		-0.585327	0.00215463	0.439726	0.220677	-1.02505	0.000623892	37.8186	20.9022	35.9556
RAD51	ENSG00000051180	protein_coding	0.43789		0.42117		0.43789					-0.205444	0.192487	-0.0299158	0.939396	-0.175528	0.535981	0.30164	0.42117	0.43789
POLQ	ENSG00000051341	protein_coding	0.12693		0.07395		0.12693					1.28244	1.38252e-05	1.24642	0.0092754	0.0360246	0.961788	0.0629437	0.07395	0.12693
PIK3CB	ENSG00000051382	protein_coding	6.67178	EXPR.	6.79827	EXPR.	6.79827	EXPR.				-0.194456	0.10855	-0.349398	0.0803399	0.154942	0.484299	5.16428	6.79827	6.67178
CYBA	ENSG00000051523	protein_coding	26.053	EXPR.	28.6391	EXPR.	28.6391	EXPR.				-0.110469	0.485308	-0.172777	0.54856	0.0623073	0.837737	18.7482	28.6391	26.053
THOC3	ENSG00000051596	protein_coding	8.64123	EXPR.	6.4024	EXPR.	8.64123	EXPR.				0.123585	0.384348	0.308102	0.174671	-0.184517	0.439064	5.23968	6.4024	8.64123
HEBP2	ENSG00000051620	protein_coding	84.1959	EXPR.	83.3833	EXPR.	84.1959	EXPR.	DOWN			-0.378354	1.75767e-07	-0.164737	0.24724	-0.213618	0.0971308	74.9664	83.3833	84.1959
MPHOSPH9	ENSG00000051825	protein_coding	3.73917	EXPR.	3.62089	EXPR.	3.73917	EXPR.				-0.0134548	0.926613	-0.062625	0.8082	0.0491702	0.837154	2.55006	3.62089	3.73917
PLEKHA5	ENSG00000052126	protein_coding	1.1639	EXPR.	0.85877		1.1639	EXPR.	UP			0.690995	4.57483e-06	0.0993895	0.787763	0.591606	0.0183583	0.49196	0.85877	1.1639
PRSS8	ENSG00000052344	protein_coding	0.01496		0.0146		0.01496					-1.8294	NA	0.0173374	NA	-1.84674	NA	0.0146	0	0.01496
SIKE1	ENSG00000052723	protein_coding	18.8776	EXPR.	19.7654	EXPR.	19.7654	EXPR.				-0.0153451	0.855796	0.0695226	0.618784	-0.0848677	0.496634	17.9048	19.7654	18.8776
RRP12	ENSG00000052749	protein_coding	6.99165	EXPR.	8.27163	EXPR.	8.27163	EXPR.				-0.264437	0.296457	-0.371207	0.416338	0.10677	0.833824	5.91059	8.27163	6.99165
FNIP2	ENSG00000052795	protein_coding	2.93001	EXPR.	3.83962	EXPR.	3.83962	EXPR.		UP	DOWN	0.0823844	0.677351	-0.999398	3.8963e-05	1.08178	1.0372e-05	1.86632	3.83962	2.93001
MSMO1	ENSG00000052802	protein_coding	2.58327	EXPR.	2.58384	EXPR.	2.58384	EXPR.				-0.170259	0.0576611	-0.0597212	0.768076	-0.110538	0.51064	1.79931	2.58384	2.58327
TTC17	ENSG00000052841	protein_coding	9.26937	EXPR.	9.11684	EXPR.	9.26937	EXPR.		UP		0.309477	1.08257e-08	-0.0845663	0.45881	0.394043	4.41635e-06	5.12071	9.11684	9.26937
ALX4	ENSG00000052850	protein_coding	0.17177		0.17177		0.07903					-1.31162	1.54502e-07	0.306507	0.603299	-1.61813	8.65186e-05	0.17177	0.06002	0.07903
FSTL4	ENSG00000053108	protein_coding	0.17861		0.0971		0.17861					2.51329	0.000110476	-0.448116	0.634711	2.96141	0.000486005	0.06349	0.0971	0.17861
FOXN3	ENSG00000053254	protein_coding	23.8242	EXPR.	19.2272	EXPR.	23.8242	EXPR.				-0.23384	0.000481921	0.0461704	0.77704	-0.28001	0.0105931	18.6702	19.2272	23.8242
METTL24	ENSG00000053328	protein_coding	0.03658		0.01986		0.03658					0.810446	0.246124	0.586154	0.662194	0.224292	0.874807	0.01986	0	0.03658
AKR7A2	ENSG00000053371	protein_coding	37.8818	EXPR.	33.1253	EXPR.	37.8818	EXPR.				-0.237737	0.00412818	-0.000950902	0.997175	-0.236786	0.0935421	31.9953	33.1253	37.8818
MRTO4	ENSG00000053372	protein_coding	12.3432	EXPR.	14.2599	EXPR.	14.2599	EXPR.				-0.168377	0.0539109	-0.0894184	0.627322	-0.0789587	0.649828	10.0153	14.2599	12.3432
NNAT	ENSG00000053438	protein_coding	0.178		0.20496		0.20496					3.65938	5.08103e-09	0.82141	0.456412	2.83797	0.00257566	0.02051	0.20496	0.178
USE1	ENSG00000053501	protein_coding	31.7815	EXPR.	31.7815	EXPR.	29.8409	EXPR.	DOWN	DOWN		-0.847218	3.57683e-21	-0.248833	0.150285	-0.598386	4.39832e-05	31.7815	29.8409	26.9038
MCF2L2	ENSG00000053524	protein_coding	0.35408		0.309		0.35408					0.358528	0.179732	0.0323216	0.962813	0.326206	0.490208	0.183723	0.309	0.35408
NRIP2	ENSG00000053702	protein_coding	0.80807		0.86452		0.86452					0.576485	0.0973562	0.246588	0.747802	0.329897	0.623324	0.4668	0.86452	0.80807
LAMA3	ENSG00000053747	protein_coding	0.61238		0.45707		0.61238					1.04578	1.31701e-11	0.071693	0.856323	0.974092	6.94597e-05	0.24178	0.45707	0.61238
AP5M1	ENSG00000053770	protein_coding	9.8085	EXPR.	12.516	EXPR.	12.516	EXPR.	DOWN			-0.509689	2.37842e-09	-0.339802	0.0240795	-0.169886	0.30101	9.3165	12.516	9.8085
ANAPC4	ENSG00000053900	protein_coding	4.63058	EXPR.	4.57226	EXPR.	4.63058	EXPR.				0.312688	7.11515e-05	0.0685442	0.707002	0.244144	0.0704404	2.59589	4.57226	4.63058
KCNQ1	ENSG00000053918	protein_coding	0.36196		0.39714		0.39714					0.00610912	0.979295	-0.226981	0.503669	0.23309	0.462251	0.25074	0.39714	0.36196
TRAPPC3	ENSG00000054116	protein_coding	21.0201	EXPR.	18.9581	EXPR.	21.0201	EXPR.				-0.160533	0.0570293	-0.0787395	0.661539	-0.0817931	0.620854	16.5186	18.9581	21.0201
THRAP3	ENSG00000054118	protein_coding	22.4689	EXPR.	21.3683	EXPR.	22.4689	EXPR.				0.275637	0.0014125	-0.0362467	0.871621	0.311883	0.0291144	12.3284	21.3683	22.4689
PHPT1	ENSG00000054148	protein_coding	248.597	EXPR.	248.597	EXPR.	215.346	EXPR.	DOWN	DOWN		-0.779949	1.00976e-13	-0.135381	0.570423	-0.644568	0.000173303	248.597	205.404	215.346
ENTPD2	ENSG00000054179	protein_coding	0.40804		0.47559		0.47559					-0.417907	0.012838	-0.643712	0.0154506	0.225805	0.467986	0.34087	0.47559	0.40804
LY75	ENSG00000054219	protein_coding	0.13141		0.1079		0.13141					1.61807	1.32335e-09	0.0720399	0.906001	1.54603	7.38033e-05	0.02969	0.1079	0.13141
ARID4B	ENSG00000054267	protein_coding	4.57567	EXPR.	4.35839	EXPR.	4.57567	EXPR.	UP	UP		0.529492	9.60928e-11	-0.038066	0.86212	0.567558	1.53657e-05	2.31262	4.35839	4.57567
OPN3	ENSG00000054277	protein_coding	2.23457	EXPR.	2.23457	EXPR.	1.67206	EXPR.	DOWN	DOWN		-1.26366	7.60102e-23	-0.314211	0.221126	-0.949445	5.47401e-06	2.23457	1.67206	1.53505
SDCCAG8	ENSG00000054282	protein_coding	8.47076	EXPR.	6.43971	EXPR.	8.47076	EXPR.				0.0749886	0.341944	0.0809028	0.591223	-0.00591429	0.972872	5.3514	6.43971	8.47076
PTPRN	ENSG00000054356	protein_coding	0.02253		0.0059		0.02253					0.110147	0.901295	-0.320286	NA	0.430433	0.742444	0	0.0059	0.02253
HHAT	ENSG00000054392	protein_coding	0.07565		0.05095		0.07565					0.767827	5.0161e-05	0.154888	0.687815	0.612939	0.0430483	0.03253	0.05095	0.07565
KIF1B	ENSG00000054523	protein_coding	56.5513	EXPR.	45.5247	EXPR.	56.5513	EXPR.				-0.179764	0.111437	-0.124025	0.590499	-0.0557385	0.813163	40.0585	45.5247	56.5513
FOXC1	ENSG00000054598	protein_coding	0.82773		1.04396	EXPR.	1.04396	EXPR.		UP		1.52948	2.75697e-09	-0.288927	0.619393	1.81841	8.78733e-06	0.229633	1.04396	0.82773
TBC1D22A	ENSG00000054611	protein_coding	7.58743	EXPR.	6.94672	EXPR.	7.58743	EXPR.				-0.136755	0.056502	-0.0725603	0.630318	-0.0641947	0.652884	5.61217	6.94672	7.58743
SYNE2	ENSG00000054654	protein_coding	95.2647	EXPR.	74.014	EXPR.	95.2647	EXPR.				-0.0414506	0.703901	0.12128	0.511078	-0.162731	0.315982	74.014	73.5707	95.2647
PLEKHH1	ENSG00000054690	protein_coding	0.46193		0.48568		0.48568					0.365406	0.234945	-0.595872	0.251451	0.961278	0.0353211	0.26757	0.48568	0.46193
ATP9A	ENSG00000054793	protein_coding	3.26576	EXPR.	3.45117	EXPR.	3.45117	EXPR.				-0.349649	0.025717	-0.0371841	0.929217	-0.312464	0.260098	2.76142	3.45117	3.26576
SPO11	ENSG00000054796	protein_coding	0		0		0					NA	NA	NA	NA	NA	NA	0	0	0
CBLN4	ENSG00000054803	protein_coding	0.25055		0.19118		0.25055					0.73993	0.0286218	0.282301	0.702452	0.457629	0.46914	0.06802	0.19118	0.25055
CHRDL2	ENSG00000054938	protein_coding	3.19548	EXPR.	3.19548	EXPR.	1.71196	EXPR.	DOWN	DOWN		-1.84103	3.57936e-13	0.234722	0.705441	-2.07575	4.30259e-07	3.19548	1.71196	1.20871
FAM168A	ENSG00000054965	protein_coding	5.17401	EXPR.	4.95707	EXPR.	5.17401	EXPR.				-0.235791	0.0187709	-0.182444	0.342563	-0.0533463	0.807069	3.90971	4.95707	5.17401
RELT	ENSG00000054967	protein_coding	2.76699	EXPR.	3.46772	EXPR.	3.46772	EXPR.				-0.426098	0.0450325	-0.821167	0.0161556	0.395069	0.292628	2.69599	3.46772	2.76699
GALC	ENSG00000054983	protein_coding	4.30411	EXPR.	3.51211	EXPR.	4.30411	EXPR.				0.239265	2.82208e-06	-0.0326378	0.793529	0.271903	0.000839829	2.54407	3.51211	4.30411
NOP58	ENSG00000055044	protein_coding	16.5268	EXPR.	14.1139	EXPR.	16.5268	EXPR.				0.192249	0.0117595	-0.0777001	0.636858	0.269949	0.0286091	9.0287	14.1139	16.5268
SZRD1	ENSG00000055070	protein_coding	51.2134	EXPR.	51.2134	EXPR.	51.1677	EXPR.	DOWN	DOWN		-0.502033	1.10224e-12	-0.173212	0.211789	-0.328822	0.00558476	51.2134	51.1677	49.8034
KCNH2	ENSG00000055118	protein_coding	0.35072		0.12248		0.35072					1.17218	9.65257e-05	1.06049	0.0423355	0.111694	0.873861	0.08167	0.12248	0.35072
CUL1	ENSG00000055130	protein_coding	24.1557	EXPR.	26.5449	EXPR.	26.5449	EXPR.				-0.0628133	0.324079	-0.147031	0.152968	0.0842179	0.436546	16.546	26.5449	24.1557
FAM114A2	ENSG00000055147	protein_coding	6.08128	EXPR.	6.67534	EXPR.	6.67534	EXPR.				-0.0839075	0.232251	-0.107574	0.394995	0.0236668	0.870707	4.69031	6.67534	6.08128
CYFIP2	ENSG00000055163	protein_coding	4.17153	EXPR.	3.66401	EXPR.	4.17153	EXPR.				0.49826	0.0769813	0.552948	0.279521	-0.0546884	0.932138	2.54666	3.66401	4.17153
TAB2	ENSG00000055208	protein_coding	21.8797	EXPR.	19.6527	EXPR.	21.8797	EXPR.	DOWN			-0.436598	4.80773e-09	-0.116532	0.468264	-0.320066	0.0110303	19.6527	19.1564	21.8797
GINM1	ENSG00000055211	protein_coding	24.9057	EXPR.	23.7656	EXPR.	24.9057	EXPR.				-0.16883	0.00655791	-0.100496	0.418272	-0.0683337	0.581512	18.9726	23.7656	24.9057
EIF2AK2	ENSG00000055332	protein_coding	1.81122	EXPR.	1.62504	EXPR.	1.81122	EXPR.				0.255156	1.56418e-05	0.0330946	0.822612	0.222062	0.0247178	1.00817	1.62504	1.81122
USP36	ENSG00000055483	protein_coding	5.70122	EXPR.	4.11026	EXPR.	5.70122	EXPR.	UP			0.387559	8.83489e-06	0.109812	0.567776	0.277747	0.065344	2.78248	4.11026	5.70122
KMT2C	ENSG00000055609	protein_coding	5.48791	EXPR.	3.80009	EXPR.	5.48791	EXPR.	UP			0.4923	7.84233e-06	0.149088	0.536038	0.343211	0.0736421	2.80831	3.80009	5.48791
MCOLN3	ENSG00000055732	protein_coding	0.29914		0.12808		0.29914					2.28417	4.25759e-11	0.596238	0.354055	1.68793	0.00196841	0.0697343	0.12808	0.29914
CCDC85A	ENSG00000055813	protein_coding	1.50692	EXPR.	1.63376	EXPR.	1.63376	EXPR.		UP		0.311486	0.0927579	-0.549828	0.0622673	0.861314	0.0013996	0.73656	1.63376	1.50692
PUM2	ENSG00000055917	protein_coding	9.04529	EXPR.	7.11788	EXPR.	9.04529	EXPR.	UP			0.336598	1.50123e-07	0.0388378	0.810837	0.29776	0.00500768	4.86104	7.11788	9.04529
MRPL43	ENSG00000055950	protein_coding	54.6764	EXPR.	53.9831	EXPR.	54.6764	EXPR.	DOWN	DOWN		-0.529917	7.01015e-21	-0.0109587	0.948119	-0.518959	9.37216e-09	53.9831	50.2773	54.6764
ITIH4	ENSG00000055955	protein_coding	14.8298	EXPR.	11.3035	EXPR.	14.8298	EXPR.				0.090673	0.727316	0.0165572	0.97893	0.0741158	0.87469	10.0438	11.3035	14.8298
ITIH1	ENSG00000055957	protein_coding	0.00727		0		0.00727					2.77506	0.00933622	1.017	NA	1.75806	0.368448	0	0	0.00727
HPF1	ENSG00000056050	protein_coding	11.2916	EXPR.	10.338	EXPR.	11.2916	EXPR.				0.0997945	0.22353	-0.0492708	0.781777	0.149065	0.269225	7.5186	10.338	11.2916
ZFR	ENSG00000056097	protein_coding	16.4846	EXPR.	16.0493	EXPR.	16.4846	EXPR.				0.0428404	0.602516	-0.0770418	0.604663	0.119882	0.344475	10.46	16.0493	16.4846
ZNF280C	ENSG00000056277	protein_coding	0.21006		0.16472		0.21006					0.887929	4.16712e-05	0.10505	0.843881	0.78288	0.027812	0.0832354	0.16472	0.21006
NPFFR2	ENSG00000056291	protein_coding	0		0.0149		0.0149					0.134374	0.920454	-1.63446	NA	1.76883	NA	0	0.0149	0
PHF21B	ENSG00000056487	protein_coding	0.05643		0.0176		0.05643					1.23264	0.00462988	0.325187	0.707181	0.907448	0.211193	0.01083	0.0176	0.05643
TRAF1	ENSG00000056558	protein_coding	0.39151		0.35647		0.39151					0.434363	0.0197026	0.267168	0.470084	0.167195	0.65842	0.22694	0.35647	0.39151
RC3H2	ENSG00000056586	protein_coding	3.33639	EXPR.	2.9986	EXPR.	3.33639	EXPR.				-0.0888253	0.220294	-0.0349963	0.830887	-0.053829	0.699685	2.49652	2.9986	3.33639
IL17RB	ENSG00000056736	protein_coding	0.41957		0.15783		0.41957					0.749533	0.00172631	0.713662	0.0882813	0.0358705	0.950158	0.15657	0.15783	0.41957
TRAF3IP2	ENSG00000056972	protein_coding	5.45886	EXPR.	6.3433	EXPR.	6.3433	EXPR.	UP	UP		0.46344	0.00106947	-0.127057	0.692645	0.590497	0.0098008	2.88368	6.3433	5.45886
GYG2	ENSG00000056998	protein_coding	0.71253		0.82392		0.82392					4.47901	9.25945e-17	0.368597	0.778034	4.11041	1.29566e-06	0.02983	0.82392	0.71253
DCBLD2	ENSG00000057019	protein_coding	3.65299	EXPR.	2.83478	EXPR.	3.65299	EXPR.	UP			0.419018	6.01703e-10	0.200119	0.106245	0.218899	0.0640621	1.88694	2.83478	3.65299
SERPINB3	ENSG00000057149	protein_coding	0		0		0					-0.412129	NA	0.173322	NA	-0.585451	NA	0	0	0
SOAT1	ENSG00000057252	protein_coding	0.68957		0.85894		0.85894					0.654163	2.35667e-10	-0.233071	0.228297	0.887234	2.52389e-08	0.29782	0.85894	0.68957
PKP2	ENSG00000057294	protein_coding	1.58155	EXPR.	2.07851	EXPR.	2.07851	EXPR.				-0.307902	0.232007	-0.544551	0.211485	0.236649	0.621042	1.20225	2.07851	1.58155
MSH4	ENSG00000057468	protein_coding	0.21278		0.12102		0.21278					1.30402	1.5773e-06	-0.135147	0.837706	1.43917	0.000686344	0.05902	0.12102	0.21278
F7	ENSG00000057593	protein_coding	0.02708		0.02708		0.01913					-0.532508	0.337542	3.03893	0.0149879	-3.57144	0.0013227	0.02708	0	0.01913
GDI2	ENSG00000057608	protein_coding	55.9166	EXPR.	60.3744	EXPR.	60.3744	EXPR.				0.129927	0.0821896	-0.000236785	0.99901	0.130163	0.320843	35.315	60.3744	55.9166
PRDM1	ENSG00000057657	protein_coding	0.31764		0.44657		0.44657					0.677449	0.0014738	-0.692133	0.0501376	1.36958	1.93617e-05	0.120756	0.44657	0.31764
ATG5	ENSG00000057663	protein_coding	8.49247	EXPR.	10.1208	EXPR.	10.1208	EXPR.				-0.313136	8.60091e-07	-0.237378	0.0347667	-0.0757574	0.565264	7.76557	10.1208	8.49247
TMCC3	ENSG00000057704	protein_coding	3.96242	EXPR.	4.15846	EXPR.	4.15846	EXPR.				0.116688	0.579315	-0.0830627	0.852577	0.19975	0.569908	2.81774	4.15846	3.96242
PITHD1	ENSG00000057757	protein_coding	30.531	EXPR.	24.616	EXPR.	30.531	EXPR.				-0.0390758	0.438031	0.114318	0.147094	-0.153394	0.0325469	21.881	24.616	30.531
MTA3	ENSG00000057935	protein_coding	3.62054	EXPR.	4.4382	EXPR.	4.4382	EXPR.				-0.0154829	0.881228	-0.160461	0.270783	0.144978	0.306797	3.02288	4.4382	3.62054
USP13	ENSG00000058056	protein_coding	48.4144	EXPR.	41.592	EXPR.	48.4144	EXPR.				-0.136603	0.210715	-0.0695789	0.769859	-0.0670239	0.757729	35.4875	41.592	48.4144
ATP11B	ENSG00000058063	protein_coding	3.45557	EXPR.	3.55722	EXPR.	3.55722	EXPR.	UP	UP		0.577852	9.30489e-10	-0.0975397	0.6541	0.675392	7.61143e-06	1.5895	3.55722	3.45557
LAMC2	ENSG00000058085	protein_coding	0.45968		0.28186		0.45968					1.50347	1.55194e-14	0.709792	0.0354851	0.793674	0.0158748	0.14626	0.28186	0.45968
CDK14	ENSG00000058091	protein_coding	1.67934	EXPR.	1.60758	EXPR.	1.67934	EXPR.				0.0436057	0.730914	-0.107109	0.627287	0.150715	0.432932	1.22762	1.60758	1.67934
SEC61A1	ENSG00000058262	protein_coding	13.3344	EXPR.	13.9932	EXPR.	13.9932	EXPR.	DOWN			-0.356803	4.49734e-05	-0.275661	0.0802038	-0.0811417	0.665502	12.0523	13.9932	13.3344
PPP1R12A	ENSG00000058272	protein_coding	14.4426	EXPR.	11.8038	EXPR.	14.4426	EXPR.	UP			0.365604	0.000855755	0.130822	0.585493	0.234782	0.23922	9.37492	11.8038	14.4426
RASGRF1	ENSG00000058335	protein_coding	0.0111		0.00722		0.0111					-0.259025	NA	0.471134	NA	-0.730159	NA	0.00722	0.0038	0.0111
CAMK2B	ENSG00000058404	protein_coding	31.4138	EXPR.	23.8097	EXPR.	31.4138	EXPR.		DOWN		-0.126793	0.121314	0.270895	0.0395155	-0.397688	0.000927318	23.0595	23.8097	31.4138
CROCC	ENSG00000058453	protein_coding	4.54723	EXPR.	2.83716	EXPR.	4.54723	EXPR.	UP			0.580135	8.46056e-07	0.380642	0.0730038	0.199494	0.385319	2.07971	2.83716	4.54723
POLR3E	ENSG00000058600	protein_coding	20.8053	EXPR.	20.8053	EXPR.	18.7056	EXPR.	DOWN	DOWN		-0.649776	7.96731e-13	-0.178963	0.338489	-0.470813	0.00178906	20.8053	17.7544	18.7056
ATP2B4	ENSG00000058668	protein_coding	5.36705	EXPR.	5.2758	EXPR.	5.36705	EXPR.				0.161631	0.289076	-0.226278	0.409853	0.387909	0.0963484	3.53778	5.2758	5.36705
ZC3H11A	ENSG00000058673	protein_coding	18.8266	EXPR.	12.2837	EXPR.	18.8266	EXPR.				1.12593	0.0141423	0.273772	0.741123	0.852155	0.243552	9.48229	12.2837	18.8266
RIOK2	ENSG00000058729	protein_coding	12.0494	EXPR.	14.0185	EXPR.	14.0185	EXPR.				0.0976939	0.259665	0.084522	0.62195	0.0131719	0.944806	8.8894	14.0185	12.0494
YIPF1	ENSG00000058799	protein_coding	6.77876	EXPR.	6.4311	EXPR.	6.77876	EXPR.	DOWN			-0.49295	1.39843e-09	-0.207288	0.188056	-0.285662	0.0434683	6.19843	6.4311	6.77876
NDC1	ENSG00000058804	protein_coding	1.75162	EXPR.	1.77002	EXPR.	1.77002	EXPR.				0.0911712	0.260961	-0.0476361	0.784298	0.138807	0.297008	1.10885	1.77002	1.75162
DGKG	ENSG00000058866	protein_coding	1.22442	EXPR.	1.30333	EXPR.	1.30333	EXPR.				0.314793	0.0538438	-0.322009	0.273467	0.636802	0.0110345	0.77362	1.30333	1.22442
FLYWCH1	ENSG00000059122	protein_coding	13.0755	EXPR.	12.8863	EXPR.	13.0755	EXPR.				0.124633	0.183706	-0.0304179	0.89262	0.155051	0.331809	8.85342	12.8863	13.0755
UNKL	ENSG00000059145	protein_coding	3.95005	EXPR.	3.48888	EXPR.	3.95005	EXPR.				0.195508	0.189575	0.0826881	0.803934	0.112819	0.696489	2.70195	3.48888	3.95005
TBXAS1	ENSG00000059377	protein_coding	0.77991		0.87139		0.87139					0.876621	0.00119917	-0.709978	0.128724	1.5866	0.000108059	0.3274	0.87139	0.77991
PARP12	ENSG00000059378	protein_coding	2.65875	EXPR.	1.68075	EXPR.	2.65875	EXPR.	UP			0.568772	2.54829e-07	0.323333	0.108171	0.245439	0.230748	1.04964	1.68075	2.65875
ALDH18A1	ENSG00000059573	protein_coding	1.58074	EXPR.	1.37288	EXPR.	1.58074	EXPR.				0.275416	0.0320497	-0.0757156	0.800581	0.351131	0.0962917	0.786444	1.37288	1.58074
TARBP1	ENSG00000059588	protein_coding	5.84166	EXPR.	3.48643	EXPR.	5.84166	EXPR.				0.293421	0.0125279	0.151271	0.537143	0.142151	0.535037	3.37261	3.48643	5.84166
GATB	ENSG00000059691	protein_coding	16.9756	EXPR.	16.3554	EXPR.	16.9756	EXPR.				-0.0843606	0.463651	-0.143764	0.481997	0.0594036	0.784771	12.3207	16.3554	16.9756
MXD1	ENSG00000059728	protein_coding	1.33077	EXPR.	1.85386	EXPR.	1.85386	EXPR.		UP	DOWN	-0.00173519	0.993612	-0.741966	0.00910308	0.740231	0.00758586	0.89156	1.85386	1.33077
CDK17	ENSG00000059758	protein_coding	3.13299	EXPR.	3.60846	EXPR.	3.60846	EXPR.	UP	UP		0.496359	4.72854e-10	-0.168021	0.282202	0.664379	1.17552e-07	1.59841	3.60846	3.13299
DNAJC25	ENSG00000059769	protein_coding	1.84732	EXPR.	1.92736	EXPR.	1.92736	EXPR.				-0.285786	0.000839732	-0.189025	0.239245	-0.0967607	0.573792	1.57088	1.92736	1.84732
SLC2A3	ENSG00000059804	protein_coding	0.9594		7.21139	EXPR.	7.21139	EXPR.		UP	DOWN	1.01988	0.00357215	-2.68533	1.31907e-07	3.70521	9.65104e-13	0.436099	7.21139	0.9594
PSD	ENSG00000059915	protein_coding	0.11055		0.11129		0.11129					0.115889	0.718018	0.108818	0.8627	0.00707093	0.991629	0.05445	0.11129	0.11055
CTDP1	ENSG00000060069	protein_coding	2.08538	EXPR.	2.18921	EXPR.	2.18921	EXPR.				-0.0478686	0.677398	-0.249277	0.132483	0.201409	0.223616	1.4317	2.18921	2.08538
YBX3	ENSG00000060138	protein_coding	3878.35	EXPR.	3608.71	EXPR.	3878.35	EXPR.	DOWN			-0.377493	1.23561e-05	-0.0442661	0.843968	-0.333227	0.0220876	3597.47	3608.71	3878.35
STYK1	ENSG00000060140	protein_coding	0.01859		0.01518		0.01859					2.62869	6.45037e-05	0.091284	0.939804	2.5374	0.00418175	0	0.01518	0.01859
WNK1	ENSG00000060237	protein_coding	21.9008	EXPR.	20.8529	EXPR.	21.9008	EXPR.				-0.264646	0.0191167	-0.260659	0.206206	-0.00398633	0.989522	16.5118	20.8529	21.9008
CCAR1	ENSG00000060339	protein_coding	27.7923	EXPR.	21.7158	EXPR.	27.7923	EXPR.				0.284634	0.000107271	0.107341	0.490602	0.177293	0.180828	14.9218	21.7158	27.7923
OGFR	ENSG00000060491	protein_coding	9.10812	EXPR.	7.134	EXPR.	9.10812	EXPR.				0.268633	0.00252415	0.236051	0.142155	0.0325823	0.873399	4.98442	7.134	9.10812
GNA15	ENSG00000060558	protein_coding	0.28999		0.15177		0.28999					0.798987	0.00109894	0.506231	0.262075	0.292756	0.54544	0.11915	0.15177	0.28999
CREB3L3	ENSG00000060566	protein_coding	0		0		0					0	NA	-0.885007	NA	0.431277	NA	0	0	0
PIGV	ENSG00000060642	protein_coding	1.88636	EXPR.	1.63436	EXPR.	1.88636	EXPR.				0.220394	0.0228098	0.204042	0.244384	0.0163523	0.943333	1.03742	1.63436	1.88636
PTPRU	ENSG00000060656	protein_coding	6.62788	EXPR.	5.76012	EXPR.	6.62788	EXPR.				0.245267	0.192525	-0.22779	0.533551	0.473058	0.110741	3.61799	5.76012	6.62788
SNRNP40	ENSG00000060688	protein_coding	12.3615	EXPR.	9.61804	EXPR.	12.3615	EXPR.				0.107025	0.0351649	0.0610057	0.553818	0.0460191	0.649434	7.80904	9.61804	12.3615
RIMBP2	ENSG00000060709	protein_coding	0.03136		0.02824		0.03136					0.671261	0.182688	1.11052	0.205143	-0.439262	0.65842	0.02824	0.01439	0.03136
COL11A1	ENSG00000060718	protein_coding	0.10717		0.0749		0.10717					2.40787	3.12821e-06	0.471529	0.659603	1.93634	0.019095	0.0140354	0.0749	0.10717
QSER1	ENSG00000060749	protein_coding	2.04688	EXPR.	1.84826	EXPR.	2.04688	EXPR.				0.152111	0.0501664	0.136778	0.347203	0.0153332	0.931442	1.43832	1.84826	2.04688
MPC1	ENSG00000060762	protein_coding	146.392	EXPR.	146.392	EXPR.	133.785	EXPR.	DOWN	DOWN		-0.784477	5.7861e-11	-0.177613	0.499679	-0.606864	0.00226684	146.392	133.785	125.906
ACAA1	ENSG00000060971	protein_coding	22.7644	EXPR.	22.5725	EXPR.	22.7644	EXPR.	DOWN			-0.399181	1.1632e-05	-0.152881	0.419249	-0.2463	0.129416	19.5404	22.5725	22.7644
BCAT1	ENSG00000060982	protein_coding	0.56799		0.43031		0.56799					0.636105	0.00170697	0.435032	0.254596	0.201073	0.631047	0.28939	0.43031	0.56799
HDAC7	ENSG00000061273	protein_coding	6.14891	EXPR.	5.06179	EXPR.	6.14891	EXPR.	UP			0.495962	1.76346e-08	0.146238	0.428294	0.349724	0.0192427	3.20903	5.06179	6.14891
LZTS1	ENSG00000061337	protein_coding	0.18326		0.23079		0.23079					-0.189319	0.350651	-0.456704	0.150654	0.267386	0.426247	0.11402	0.23079	0.18326
PRDM6	ENSG00000061455	protein_coding	0.0694		0.05256		0.0694					0.850781	0.0159657	0.620779	0.349652	0.230002	0.759367	0.05256	0.04271	0.0694
WNT8A	ENSG00000061492	protein_coding	0		0		0					-0.37574	NA	0.0173588	NA	0	NA	0	0	0
SPAG4	ENSG00000061656	protein_coding	0.30505		0.45498		0.45498					0.0145267	0.973322	-0.759849	0.127636	0.774375	0.116035	0.23215	0.45498	0.30505
NCKAP1	ENSG00000061676	protein_coding	35.6674	EXPR.	35.1775	EXPR.	35.6674	EXPR.				-0.206163	0.00211117	-0.200472	0.0919746	-0.00569152	0.972873	28.1533	35.1775	35.6674
MRPS35	ENSG00000061794	protein_coding	39.4779	EXPR.	43.0505	EXPR.	43.0505	EXPR.				-0.305874	2.71636e-06	-0.198705	0.0959577	-0.10717	0.401589	34.2446	43.0505	39.4779
GUCY1B1	ENSG00000061918	protein_coding	2.26232	EXPR.	2.19468	EXPR.	2.26232	EXPR.				0.418653	0.0122265	-0.123942	0.74642	0.542595	0.0468145	1.18064	2.19468	2.26232
SFSWAP	ENSG00000061936	protein_coding	8.07886	EXPR.	5.4028	EXPR.	8.07886	EXPR.				0.165662	0.0354532	0.180019	0.20329	-0.0143569	0.937994	4.62637	5.4028	8.07886
TNK2	ENSG00000061938	protein_coding	15.7116	EXPR.	9.1027	EXPR.	15.7116	EXPR.				0.387042	0.0180324	0.347851	0.251539	0.0391918	0.916863	8.1494	9.1027	15.7116
MON2	ENSG00000061987	protein_coding	4.02099	EXPR.	3.62359	EXPR.	4.02099	EXPR.	UP	UP		0.56065	7.78537e-11	0.00358129	0.98922	0.557069	6.07112e-05	1.85133	3.62359	4.02099
CDH3	ENSG00000062038	protein_coding	0.02406		0.0209		0.02406					-0.0378101	0.961592	0.485956	NA	-0.523766	0.674361	0.01362	0.0209	0.02406
ARSF	ENSG00000062096	protein_coding	0		0		0					-0.796841	NA	-0.238869	NA	-0.557972	NA	0	0	0
GPBP1	ENSG00000062194	protein_coding	23.5867	EXPR.	18.2706	EXPR.	23.5867	EXPR.				0.131936	0.0420065	0.0768179	0.568085	0.055118	0.675151	14.0355	18.2706	23.5867
DGAT2	ENSG00000062282	protein_coding	2.08382	EXPR.	1.44031	EXPR.	2.08382	EXPR.				0.566226	0.11006	-0.0643987	0.944347	0.630625	0.302351	1.1693	1.44031	2.08382
ZNF112	ENSG00000062370	protein_coding	0.77779		0.81934		0.81934					0.331734	0.00393411	0.265172	0.203206	0.0665618	0.791391	0.428061	0.81934	0.77779
CS	ENSG00000062485	protein_coding	125.235	EXPR.	138.245	EXPR.	138.245	EXPR.	DOWN	DOWN		-0.556711	5.48026e-12	-0.164501	0.317566	-0.39221	0.00368696	119.152	138.245	125.235
LTK	ENSG00000062524	protein_coding	0.17176		0.25039		0.25039					2.10497	0.00105223	-0.703291	0.608002	2.80826	0.00568629	0.01365	0.25039	0.17176
MRPS24	ENSG00000062582	protein_coding	209.638	EXPR.	209.638	EXPR.	188.356	EXPR.		DOWN		-0.478626	0.0608007	0.680357	0.182229	-1.15898	0.00758586	209.638	188.356	184.64
ELMO2	ENSG00000062598	protein_coding	8.94823	EXPR.	7.16518	EXPR.	8.94823	EXPR.				-0.0507535	0.583107	0.0893943	0.592711	-0.140148	0.325438	5.80707	7.16518	8.94823
WAPL	ENSG00000062650	protein_coding	7.8892	EXPR.	7.31747	EXPR.	7.8892	EXPR.				0.205577	0.00244013	-0.0451529	0.781934	0.25073	0.0240033	4.5999	7.31747	7.8892
VMP1	ENSG00000062716	protein_coding	24.3155	EXPR.	26.9175	EXPR.	26.9175	EXPR.		UP	DOWN	-0.102394	0.332673	-0.512567	0.000445132	0.410173	0.0060241	21.394	26.9175	24.3155
APPBP2	ENSG00000062725	protein_coding	4.66958	EXPR.	4.68685	EXPR.	4.68685	EXPR.				0.204152	0.000103821	0.0244132	0.857128	0.179739	0.0426454	3.43479	4.68685	4.66958
POLD1	ENSG00000062822	protein_coding	2.65141	EXPR.	1.97219	EXPR.	2.65141	EXPR.	UP			0.515914	1.40064e-06	0.233666	0.257236	0.282247	0.140285	1.23083	1.97219	2.65141
SEZ6	ENSG00000063015	protein_coding	0		0.00353		0.00353					-0.100192	NA	-0.33913	NA	0.238939	NA	0	0.00353	0
EIF4B	ENSG00000063046	protein_coding	228.563	EXPR.	197.816	EXPR.	228.563	EXPR.				0.0668965	0.448304	0.18508	0.188646	-0.118183	0.414711	163.747	197.816	228.563
SLC6A16	ENSG00000063127	protein_coding	0.20906		0.18818		0.20906					0.163077	0.632236	-0.0480985	0.949536	0.211175	0.718099	0.18025	0.18818	0.20906
BICRA	ENSG00000063169	protein_coding	1.43584	EXPR.	1.21762	EXPR.	1.43584	EXPR.	UP			0.439655	5.98631e-05	0.0447881	0.875619	0.394867	0.0312843	0.62061	1.21762	1.43584
SPHK2	ENSG00000063176	protein_coding	2.09191	EXPR.	1.95224	EXPR.	2.09191	EXPR.				0.142772	0.159763	-0.0989843	0.623632	0.241757	0.132368	1.21686	1.95224	2.09191
RPL18	ENSG00000063177	protein_coding	668.316	EXPR.	632.526	EXPR.	668.316	EXPR.	DOWN	DOWN		-0.463363	1.81913e-07	0.22534	0.187421	-0.688703	1.09698e-06	632.526	496.443	668.316
CA11	ENSG00000063180	protein_coding	4.99885	EXPR.	4.79705	EXPR.	4.99885	EXPR.	DOWN			-0.723297	3.95469e-07	-0.497815	0.0512111	-0.225482	0.423766	4.35639	4.79705	4.99885
ISOC2	ENSG00000063241	protein_coding	40.638	EXPR.	40.638	EXPR.	31.8992	EXPR.	DOWN	DOWN		-1.02474	2.86149e-17	-0.193237	0.463308	-0.831504	2.53384e-05	40.638	31.8992	31.5571
U2AF2	ENSG00000063244	protein_coding	26.6069	EXPR.	23.9468	EXPR.	26.6069	EXPR.				0.0593072	0.399038	0.099276	0.422428	-0.0399689	0.765552	16.5463	23.9468	26.6069
EPN1	ENSG00000063245	protein_coding	89.968	EXPR.	89.968	EXPR.	74.3221	EXPR.	DOWN	DOWN		-0.852692	3.20191e-27	-0.126472	0.457495	-0.72622	6.91771e-09	89.968	69.8153	74.3221
MED29	ENSG00000063322	protein_coding	15.9531	EXPR.	17.7777	EXPR.	17.7777	EXPR.				-0.0796921	0.107004	-0.0732473	0.432524	-0.00644483	0.953277	12.4035	17.7777	15.9531
AHRR	ENSG00000063438	protein_coding	0.0262		0.02152		0.0262					-0.329121	0.825129	1.4135	NA	-1.74262	0.452151	0	0.02152	0.0262
GSC2	ENSG00000063515	protein_coding	0		0		0					-0.141789	NA	0.25131	NA	0	NA	0	0	0
ZNF275	ENSG00000063587	protein_coding	1.60184	EXPR.	1.21004	EXPR.	1.60184	EXPR.				0.0366921	0.79594	0.0866961	0.736065	-0.050004	0.840651	1.00926	1.21004	1.60184
MTMR1	ENSG00000063601	protein_coding	5.4262	EXPR.	5.50936	EXPR.	5.50936	EXPR.				0.0804152	0.383145	-0.00440658	0.985898	0.0848218	0.604857	3.03159	5.50936	5.4262
GPC1	ENSG00000063660	protein_coding	42.091	EXPR.	39.7003	EXPR.	42.091	EXPR.	DOWN	DOWN		-0.727661	8.86234e-18	0.00452544	0.986808	-0.732186	7.11036e-08	39.7003	38.0802	42.091
ADCK1	ENSG00000063761	protein_coding	2.1133	EXPR.	2.05684	EXPR.	2.1133	EXPR.				0.0543507	0.726385	0.199548	0.423143	-0.145197	0.556998	1.34064	2.05684	2.1133
HAGH	ENSG00000063854	protein_coding	72.6218	EXPR.	83.5021	EXPR.	83.5021	EXPR.	DOWN			-0.497123	1.12318e-07	-0.275724	0.114559	-0.221399	0.203165	67.7887	83.5021	72.6218
RNF4	ENSG00000063978	protein_coding	8.39318	EXPR.	7.72947	EXPR.	8.39318	EXPR.				-0.244823	8.30441e-06	-0.0510653	0.68948	-0.193758	0.038528	7.03065	7.72947	8.39318
CASP8	ENSG00000064012	protein_coding	0.83179		0.90661		0.90661					0.845982	3.24593e-07	-0.253631	0.431904	1.09961	1.41616e-05	0.50651	0.90661	0.83179
LIMCH1	ENSG00000064042	protein_coding	52.1957	EXPR.	45.1076	EXPR.	52.1957	EXPR.	UP			0.374574	0.00124816	0.159755	0.516873	0.214818	0.320848	27.1009	45.1076	52.1957
INTS13	ENSG00000064102	protein_coding	7.5832	EXPR.	8.75168	EXPR.	8.75168	EXPR.				-0.161498	0.056897	-0.299099	0.0289414	0.137602	0.363671	5.5953	8.75168	7.5832
TM7SF3	ENSG00000064115	protein_coding	9.26479	EXPR.	9.00283	EXPR.	9.26479	EXPR.				0.20881	0.000464712	0.0905445	0.45849	0.118265	0.281208	5.86682	9.00283	9.26479
DLX3	ENSG00000064195	protein_coding	0		0		0					1.09128	0.340244	0.852342	NA	0.238941	NA	0	0	0
SPA17	ENSG00000064199	protein_coding	0.19788		0.20594		0.20594					-0.0819216	0.759231	0.061865	0.91226	-0.143787	0.752261	0.17306	0.20594	0.19788
TSPAN32	ENSG00000064201	protein_coding	0.18314		0.14025		0.18314					0.611407	0.0779884	0.28859	0.668155	0.322817	0.619161	0.06712	0.14025	0.18314
CCN5	ENSG00000064205	protein_coding	21.024	EXPR.	15.8894	EXPR.	21.024	EXPR.	UP	UP		1.34893	1.47518e-10	0.14754	0.78164	1.20138	0.000487404	5.2647	15.8894	21.024
DMRT3	ENSG00000064218	protein_coding	0.20679		0.1923		0.20679					1.13144	7.13069e-06	-0.0290888	0.967004	1.16053	0.00297624	0.0831479	0.1923	0.20679
ST3GAL6	ENSG00000064225	protein_coding	6.31812	EXPR.	5.44033	EXPR.	6.31812	EXPR.				-0.246191	0.276453	0.0884838	0.86697	-0.334675	0.382769	4.84796	5.44033	6.31812
ATP2C2	ENSG00000064270	protein_coding	0		0		0					0.0987284	NA	-0.382343	NA	0.481072	NA	0	0	0
NGFR	ENSG00000064300	protein_coding	0.22106		0.48112		0.48112					0.965991	0.00350749	-0.99899	0.0741406	1.96498	8.68369e-05	0.0964055	0.48112	0.22106
CDON	ENSG00000064309	protein_coding	0.51935		0.34707		0.51935					0.530572	0.00758101	0.152556	0.737321	0.378016	0.29321	0.24543	0.34707	0.51935
TAF2	ENSG00000064313	protein_coding	2.15103	EXPR.	2.13359	EXPR.	2.15103	EXPR.	UP	UP		0.357575	6.22228e-08	-0.202015	0.0812794	0.55959	3.67117e-08	1.1554	2.13359	2.15103
HIPK2	ENSG00000064393	protein_coding	4.21785	EXPR.	3.97432	EXPR.	4.21785	EXPR.	DOWN			-0.334237	0.000562443	-0.132862	0.521345	-0.201375	0.25804	3.26937	3.97432	4.21785
TNPO3	ENSG00000064419	protein_coding	9.02777	EXPR.	7.79102	EXPR.	9.02777	EXPR.				-0.304777	4.44669e-05	-0.0128161	0.952921	-0.291961	0.0194596	7.52053	7.79102	9.02777
BORCS8-MEF2B	ENSG00000064489	protein_coding	1.61152		0.81451		1.61152					-0.178175	NA	-0.805091	NA	0.626916	NA	0.715395	0.81451	1.61152
RFXANK	ENSG00000064490	protein_coding	22.6497	EXPR.	19.771	EXPR.	22.6497	EXPR.	DOWN	DOWN		-0.381803	1.68306e-09	0.0975861	0.478094	-0.479389	2.47759e-06	19.4222	19.771	22.6497
TMEM161A	ENSG00000064545	protein_coding	21.719	EXPR.	15.1363	EXPR.	21.719	EXPR.				-0.0781948	0.672449	0.492714	0.0592235	-0.570908	0.0199271	15.1363	10.9111	21.719
LPAR2	ENSG00000064547	protein_coding	0.16633		0.12777		0.16633					1.57136	0.000146268	-0.899364	0.163069	2.47072	2.79567e-05	0.0133544	0.12777	0.16633
CTSA	ENSG00000064601	protein_coding	18.8884	EXPR.	18.0287	EXPR.	18.8884	EXPR.				-0.0211433	0.840849	-0.11928	0.469164	0.0981367	0.536757	12.2992	18.0287	18.8884
SUGP2	ENSG00000064607	protein_coding	9.24142	EXPR.	7.99922	EXPR.	9.24142	EXPR.				0.161154	0.0893312	0.0798683	0.695517	0.0812853	0.664971	5.21844	7.99922	9.24142
SLC12A2	ENSG00000064651	protein_coding	3.82647	EXPR.	3.71928	EXPR.	3.82647	EXPR.	DOWN			-0.737135	1.02217e-06	-0.173045	0.614077	-0.56409	0.0283613	3.71928	3.17552	3.82647
SNX24	ENSG00000064652	protein_coding	4.62141	EXPR.	4.78266	EXPR.	4.78266	EXPR.	DOWN			-0.444047	6.80901e-09	-0.139474	0.378795	-0.304573	0.0195526	4.60844	4.78266	4.62141
EYA2	ENSG00000064655	protein_coding	0.6474		0.70493		0.70493					1.25573	7.30578e-06	0.279647	0.657168	0.976085	0.0394965	0.21977	0.70493	0.6474
CNN2	ENSG00000064666	protein_coding	1.93465	EXPR.	2.33328	EXPR.	2.33328	EXPR.		UP		0.575101	0.0225868	-0.502208	0.281203	1.07731	0.00587315	0.84499	2.33328	1.93465
ABCA7	ENSG00000064687	protein_coding	1.77043	EXPR.	1.29051	EXPR.	1.77043	EXPR.	UP	UP		1.0158	1.44487e-09	0.236102	0.518987	0.779694	0.00514566	0.73036	1.29051	1.77043
SNCAIP	ENSG00000064692	protein_coding	0.352		0.23179		0.352					1.02262	0.000341185	-0.0289827	0.972076	1.0516	0.0233146	0.13711	0.23179	0.352
DDX20	ENSG00000064703	protein_coding	3.83734	EXPR.	3.41912	EXPR.	3.83734	EXPR.				0.148132	0.083213	0.0411384	0.838746	0.106994	0.498325	2.31109	3.41912	3.83734
BTBD1	ENSG00000064726	protein_coding	83.1026	EXPR.	84.299	EXPR.	84.299	EXPR.				-0.320185	0.00207645	-0.111737	0.627459	-0.208448	0.273102	64.4358	84.299	83.1026
FAR2	ENSG00000064763	protein_coding	0.6734		0.72113		0.72113					0.401216	0.0146554	-0.219134	0.493123	0.620349	0.0148104	0.38377	0.72113	0.6734
BCAS1	ENSG00000064787	protein_coding	0.01351		0.02381		0.02381					2.06368	0.0090457	0.240912	0.880258	1.82277	0.131921	0.00255	0.02381	0.01351
POU1F1	ENSG00000064835	protein_coding	0		0		0					-0.334143	NA	-0.160884	NA	-0.173259	NA	0	0	0
CHI3L2	ENSG00000064886	protein_coding	0.50301		0.27449		0.50301					2.23812	5.24821e-08	0.273222	0.766533	1.9649	0.00217375	0.1579	0.27449	0.50301
SBNO2	ENSG00000064932	protein_coding	2.13143	EXPR.	2.61556	EXPR.	2.61556	EXPR.				-0.199282	0.0938809	-0.303451	0.133083	0.104169	0.655713	1.59898	2.61556	2.13143
PMS1	ENSG00000064933	protein_coding	5.79358	EXPR.	4.32812	EXPR.	5.79358	EXPR.	UP	UP		0.61215	1.867e-10	0.11185	0.60652	0.5003	0.00148978	2.96498	4.32812	5.79358
HMG20B	ENSG00000064961	protein_coding	11.1733	EXPR.	10.5676	EXPR.	11.1733	EXPR.				-0.00913555	0.941293	-0.0568913	0.795565	0.0477557	0.812205	8.35321	10.5676	11.1733
CALCRL	ENSG00000064989	protein_coding	3.41754	EXPR.	3.73753	EXPR.	3.73753	EXPR.	UP	UP		0.797531	1.48187e-06	-0.48773	0.109341	1.28526	8.85536e-07	1.42208	3.73753	3.41754
TAF11	ENSG00000064995	protein_coding	11.7259	EXPR.	10.434	EXPR.	11.7259	EXPR.				-0.204822	3.37786e-05	-0.0389615	0.741352	-0.16586	0.049088	8.67937	10.434	11.7259
ANKS1A	ENSG00000064999	protein_coding	3.25617	EXPR.	2.23029	EXPR.	3.25617	EXPR.				0.112941	0.462816	-0.0430348	0.903008	0.155976	0.554105	2.01444	2.23029	3.25617
AP3D1	ENSG00000065000	protein_coding	16.1171	EXPR.	14.4388	EXPR.	16.1171	EXPR.				-0.166065	0.0284136	-0.13602	0.346459	-0.0300445	0.856628	11.8216	14.4388	16.1171
ZNF76	ENSG00000065029	protein_coding	24.132	EXPR.	24.132	EXPR.	21.545	EXPR.	DOWN	DOWN		-0.832778	1.00976e-13	-0.0448071	0.884639	-0.787971	1.4222e-05	24.132	19.1619	21.545
SLC9A3R2	ENSG00000065054	protein_coding	49.2237	EXPR.	69.9492	EXPR.	69.9492	EXPR.				-0.313164	0.00739141	-0.493475	0.010144	0.180311	0.413525	38.1891	69.9492	49.2237
NTHL1	ENSG00000065057	protein_coding	6.1026	EXPR.	5.36752	EXPR.	6.1026	EXPR.	DOWN	DOWN		-0.409143	1.94219e-06	-0.015156	0.952462	-0.393987	0.00559571	5.36752	5.23649	6.1026
UHRF1BP1	ENSG00000065060	protein_coding	3.44171	EXPR.	3.10336	EXPR.	3.44171	EXPR.				-0.0226408	0.874649	0.0504969	0.854962	-0.0731378	0.756094	2.44951	3.10336	3.44171
GNAI3	ENSG00000065135	protein_coding	1.7814	EXPR.	1.74829	EXPR.	1.7814	EXPR.		UP		0.241498	0.000342508	-0.15358	0.224439	0.395078	0.000178679	0.99808	1.74829	1.7814
IPO5	ENSG00000065150	protein_coding	59.1094	EXPR.	48.7325	EXPR.	59.1094	EXPR.				-0.128504	0.0553566	0.0774464	0.577633	-0.20595	0.0556618	42.432	48.7325	59.1094
OAT	ENSG00000065154	protein_coding	24.098	EXPR.	24.3138	EXPR.	24.3138	EXPR.				0.0928623	0.497552	-0.10243	0.699619	0.195292	0.371239	15.0957	24.3138	24.098
WDR3	ENSG00000065183	protein_coding	3.27974	EXPR.	3.29028	EXPR.	3.29028	EXPR.				0.015703	0.891803	0.0188056	0.936241	-0.00310265	0.98949	2.11107	3.29028	3.27974
PKN2	ENSG00000065243	protein_coding	5.46511	EXPR.	4.77573	EXPR.	5.46511	EXPR.	UP	UP		0.387223	3.77969e-07	0.0585737	0.751162	0.32865	0.00962575	2.87378	4.77573	5.46511
WDR18	ENSG00000065268	protein_coding	10.4423	EXPR.	10.4406	EXPR.	10.4423	EXPR.	DOWN	DOWN		-0.520536	5.11893e-05	0.139671	0.631315	-0.660207	0.00147663	10.4406	8.86539	10.4423
TRAM2	ENSG00000065308	protein_coding	0.94259		0.74472		0.94259					0.338405	0.0072519	0.0584364	0.853319	0.279969	0.207333	0.51934	0.74472	0.94259
NTN1	ENSG00000065320	protein_coding	0.62281		0.44279		0.62281					0.571306	0.00994423	0.40508	0.342263	0.166225	0.722371	0.3004	0.44279	0.62281
GLP2R	ENSG00000065325	protein_coding	0.02512		0.0287		0.0287					1.83565	0.00010052	-0.215399	0.79498	2.05105	0.00144185	0.00773	0.0287	0.02512
MCM10	ENSG00000065328	protein_coding	0.06915		0.05506		0.06915					1.18588	0.000255437	-0.141928	0.821915	1.32781	0.00406732	0.0131	0.05506	0.06915
DGKA	ENSG00000065357	protein_coding	1.60622	EXPR.	1.40583	EXPR.	1.60622	EXPR.				0.328846	0.0128285	-0.0944311	0.742449	0.423277	0.043331	0.83488	1.40583	1.60622
ERBB3	ENSG00000065361	protein_coding	2.60322	EXPR.	1.04917	EXPR.	2.60322	EXPR.	UP			1.94871	2.99993e-06	1.38996	0.0639067	0.558751	0.509783	1.04917	0.87694	2.60322
ROPN1	ENSG00000065371	protein_coding	0		0		0					-0.292549	NA	0.0730659	NA	-0.365615	NA	0	0	0
ANKRD44	ENSG00000065413	protein_coding	0.80985		0.656056		0.80985					0.415941	0.00505672	0.384987	0.148734	0.030954	0.930129	0.656056	0.47003	0.80985
KARS1	ENSG00000065427	protein_coding	124.112	EXPR.	107.012	EXPR.	124.112	EXPR.				-0.176015	0.0447518	0.0662003	0.737321	-0.242215	0.0933735	88.6657	107.012	124.112
ADAT1	ENSG00000065457	protein_coding	4.13113	EXPR.	4.40631	EXPR.	4.40631	EXPR.				0.157664	0.191527	-0.264188	0.184538	0.421852	0.017428	2.63783	4.40631	4.13113
PDIA5	ENSG00000065485	protein_coding	1.75855	EXPR.	2.13591	EXPR.	2.13591	EXPR.	UP	UP		0.833824	2.51291e-06	-0.250567	0.500748	1.08439	0.000100851	0.797712	2.13591	1.75855
TBC1D22B	ENSG00000065491	protein_coding	2.41317	EXPR.	2.38647	EXPR.	2.41317	EXPR.	UP	UP		0.504325	0.00072672	-0.17347	0.593907	0.677795	0.00460869	1.23482	2.38647	2.41317
NDUFB4	ENSG00000065518	protein_coding	391.742	EXPR.	425.801	EXPR.	425.801	EXPR.	DOWN			-0.669259	2.38701e-15	-0.315119	0.0397523	-0.35414	0.0144264	391.742	425.801	375.931
SPEN	ENSG00000065526	protein_coding	5.33363	EXPR.	4.7266	EXPR.	5.33363	EXPR.	UP			0.354744	0.00257164	-0.0389999	0.901036	0.393744	0.0442719	2.5415	4.7266	5.33363
MYLK	ENSG00000065534	protein_coding	6.30998	EXPR.	4.78069	EXPR.	6.30998	EXPR.	UP			1.25168	0.000321618	0.175491	0.844252	1.07619	0.0713416	2.95828	4.78069	6.30998
ZC3H15	ENSG00000065548	protein_coding	27.6883	EXPR.	31.0462	EXPR.	31.0462	EXPR.				0.0784901	0.392727	-0.202859	0.16639	0.281349	0.0333107	17.2911	31.0462	27.6883
MAP2K4	ENSG00000065559	protein_coding	9.5427	EXPR.	11.1641	EXPR.	11.1641	EXPR.	DOWN			-0.338607	5.72916e-07	-0.307452	0.00761817	-0.0311549	0.843461	8.07382	11.1641	9.5427
PACC1	ENSG00000065600	protein_coding	0.56386		0.43215		0.56386					0.380372	0.00620395	0.158304	0.574621	0.222068	0.381292	0.28044	0.43215	0.56386
SNAP91	ENSG00000065609	protein_coding	0.0969		0.102		0.102					2.78959	1.91153e-09	0.318897	0.677821	2.47069	0.000115806	0.0120026	0.102	0.0969
SLK	ENSG00000065613	protein_coding	8.72084	EXPR.	8.65521	EXPR.	8.72084	EXPR.		UP		0.287635	0.000240363	-0.0795969	0.65224	0.367232	0.00368685	5.49745	8.65521	8.72084
CYB5R4	ENSG00000065615	protein_coding	4.77121	EXPR.	5.4801	EXPR.	5.4801	EXPR.	DOWN			-0.340657	0.000199639	-0.237651	0.161973	-0.103007	0.582623	4.56559	5.4801	4.77121
COL17A1	ENSG00000065618	protein_coding	0		0		0					1.29727	0.396025	0.423234	NA	0.874034	NA	0	0	0
GSTO2	ENSG00000065621	protein_coding	0.79317		0.81073		0.81073					-0.27558	0.132084	-0.0910789	0.828358	-0.184501	0.59102	0.57757	0.81073	0.79317
SEC61A2	ENSG00000065665	protein_coding	2.46036	EXPR.	2.98568	EXPR.	2.98568	EXPR.				-0.16461	0.118459	-0.311659	0.0661079	0.147049	0.431239	1.69367	2.98568	2.46036
PRKCQ	ENSG00000065675	protein_coding	34.9821	EXPR.	30.9376	EXPR.	34.9821	EXPR.	DOWN			-0.389269	0.000302871	-0.0468988	0.869103	-0.342371	0.0629628	30.0821	30.9376	34.9821
TLE2	ENSG00000065717	protein_coding	26.8789	EXPR.	26.8789	EXPR.	25.3986	EXPR.	DOWN	DOWN		-0.7713	3.45125e-08	-0.111096	0.745486	-0.660204	0.00448049	26.8789	25.3986	23.2558
ASB1	ENSG00000065802	protein_coding	10.2654	EXPR.	8.66203	EXPR.	10.2654	EXPR.				-0.157569	0.0416064	0.101627	0.518664	-0.259196	0.0358341	8.62123	8.66203	10.2654
FAM107B	ENSG00000065809	protein_coding	2.21498	EXPR.	3.42452	EXPR.	3.42452	EXPR.	UP	UP		1.20333	9.86448e-09	-0.200606	0.681171	1.40394	2.87676e-05	0.80892	3.42452	2.21498
ME1	ENSG00000065833	protein_coding	11.3605	EXPR.	11.9255	EXPR.	11.9255	EXPR.				-0.254102	0.0461998	-0.360807	0.0970714	0.106706	0.679121	8.12407	11.9255	11.3605
TBC1D1	ENSG00000065882	protein_coding	25.898	EXPR.	25.898	EXPR.	23.5395	EXPR.	DOWN			-1.18263	2.54146e-07	-0.699002	0.0987509	-0.483627	0.265086	25.898	23.5395	18.9444
CDK13	ENSG00000065883	protein_coding	5.86427	EXPR.	5.14943	EXPR.	5.86427	EXPR.				0.31734	1.23039e-08	0.0377607	0.785966	0.279579	0.00216806	3.07195	5.14943	5.86427
MTHFD2	ENSG00000065911	protein_coding	30.4896	EXPR.	33.4336	EXPR.	33.4336	EXPR.	UP	UP		0.632941	0.00111314	-0.218427	0.60992	0.851368	0.00655591	15.1252	33.4336	30.4896
SLC9A7	ENSG00000065923	protein_coding	1.90465	EXPR.	1.64499	EXPR.	1.90465	EXPR.				-0.0860777	0.624283	0.351925	0.18872	-0.438003	0.0734372	1.64499	1.38706	1.90465
FOXJ2	ENSG00000065970	protein_coding	6.59173	EXPR.	5.60529	EXPR.	6.59173	EXPR.				-0.110356	0.230676	0.106402	0.552278	-0.216758	0.1361	4.55817	5.60529	6.59173
YBX1	ENSG00000065978	protein_coding	1437.18	EXPR.	1368.44	EXPR.	1437.18	EXPR.				-0.26086	5.39197e-05	-0.0974797	0.476253	-0.163381	0.159525	1175.05	1368.44	1437.18
PDE4A	ENSG00000065989	protein_coding	7.02333	EXPR.	7.02333	EXPR.	6.57242	EXPR.	DOWN	DOWN		-0.807446	4.34492e-15	0.159794	0.477967	-0.96724	3.85904e-09	7.02333	5.08383	6.57242
PPP2R5A	ENSG00000066027	protein_coding	16.1806	EXPR.	15.9995	EXPR.	16.1806	EXPR.				-0.0502403	0.552672	-0.140946	0.301146	0.0907059	0.515654	10.0268	15.9995	16.1806
CTNNA2	ENSG00000066032	protein_coding	0.18973		0.0571253		0.18973					1.30407	0.00268132	2.03507	0.00531774	-0.731001	0.388795	0.0571253	0.0413	0.18973
ELAVL1	ENSG00000066044	protein_coding	11.6908	EXPR.	10.6673	EXPR.	11.6908	EXPR.				-0.0961068	0.0736392	-0.0716951	0.498914	-0.0244117	0.831072	8.81797	10.6673	11.6908
TIE1	ENSG00000066056	protein_coding	3.99339	EXPR.	6.49857	EXPR.	6.49857	EXPR.		UP	DOWN	0.0524861	0.782485	-0.774096	0.00089453	0.826582	0.000331626	2.32506	6.49857	3.99339
DIP2B	ENSG00000066084	protein_coding	1.46628	EXPR.	1.15863	EXPR.	1.46628	EXPR.	UP			0.396155	1.41828e-06	0.138269	0.414493	0.257886	0.0710549	0.79528	1.15863	1.46628
SMARCD1	ENSG00000066117	protein_coding	5.05823	EXPR.	5.00706	EXPR.	5.05823	EXPR.				-0.0778708	0.177811	-0.0141233	0.921729	-0.0637476	0.544226	3.51131	5.00706	5.05823
KDM4A	ENSG00000066135	protein_coding	3.37162	EXPR.	2.66849	EXPR.	3.37162	EXPR.				-0.0194435	0.840495	-0.001992	0.992914	-0.0174515	0.918794	2.25417	2.66849	3.37162
NFYC	ENSG00000066136	protein_coding	31.8969	EXPR.	26.2559	EXPR.	31.8969	EXPR.		DOWN		-0.232965	1.00277e-05	0.119809	0.242545	-0.352774	2.55946e-05	26.2559	24.5865	31.8969
ZMYND12	ENSG00000066185	protein_coding	1.56035	EXPR.	1.37131	EXPR.	1.56035	EXPR.				-0.0605656	0.785003	-0.000621289	0.998928	-0.0599443	0.879328	1.27025	1.37131	1.56035
SLC9A3	ENSG00000066230	protein_coding	2.14395	EXPR.	1.81294	EXPR.	2.14395	EXPR.				-0.11013	0.597772	0.154051	0.692105	-0.264181	0.424995	1.81294	1.63094	2.14395
NGEF	ENSG00000066248	protein_coding	0.18253		0.12054		0.18253					1.4111	8.75724e-06	1.10488	0.0354851	0.306213	0.647962	0.06574	0.12054	0.18253
ASPM	ENSG00000066279	protein_coding	0.01247		0.00541		0.01247					1.04992	0.0094233	0.366835	0.611489	0.683089	0.315322	0.00357213	0.00541	0.01247
CD84	ENSG00000066294	protein_coding	0.24599		0.1196		0.24599					0.738103	0.000229222	0.462955	0.215862	0.275148	0.485912	0.1001	0.1196	0.24599
ELOVL1	ENSG00000066322	protein_coding	6.44892	EXPR.	5.79784	EXPR.	6.44892	EXPR.				0.136444	0.192001	-0.0748803	0.73487	0.211324	0.214913	3.92874	5.79784	6.44892
SPI1	ENSG00000066336	protein_coding	1.94083	EXPR.	2.67361	EXPR.	2.67361	EXPR.		UP		0.427895	0.095566	-0.913486	0.0228948	1.34138	0.000325384	1.12193	2.67361	1.94083
ZNRD1	ENSG00000066379	protein_coding	3.57889	EXPR.	3.2456	EXPR.	3.57889	EXPR.	DOWN	DOWN		-0.343329	1.9717e-06	0.0423597	0.818145	-0.385689	0.00101531	3.2456	2.80642	3.57889
MPPED2	ENSG00000066382	protein_coding	6.85525	EXPR.	3.33609	EXPR.	6.85525	EXPR.				0.492057	0.0106562	0.677732	0.03764	-0.185674	0.636917	3.3032	3.33609	6.85525
CLDN18	ENSG00000066405	protein_coding	0.02304		0.01224		0.02304					-0.490111	NA	0.0953392	NA	-0.58545	NA	0.01071	0.01224	0.02304
ZBTB11	ENSG00000066422	protein_coding	3.62553	EXPR.	2.83668	EXPR.	3.62553	EXPR.	UP			0.379904	9.75234e-06	0.24466	0.121589	0.135244	0.422444	1.69758	2.83668	3.62553
ATXN3	ENSG00000066427	protein_coding	2.65658	EXPR.	2.71351	EXPR.	2.71351	EXPR.	UP			0.514211	6.8575e-07	0.199168	0.332762	0.315043	0.081556	1.33247	2.71351	2.65658
GOLGA5	ENSG00000066455	protein_coding	7.28174	EXPR.	7.63771	EXPR.	7.63771	EXPR.				0.0591636	0.338079	-0.110086	0.287048	0.169249	0.0635286	4.3439	7.63771	7.28174
FGFR2	ENSG00000066468	protein_coding	0.10112		0.04072		0.10112					3.24933	1.34301e-06	-0.284741	0.805464	3.53407	9.02262e-05	0.0203639	0.04072	0.10112
LRRC40	ENSG00000066557	protein_coding	3.40692	EXPR.	3.67041	EXPR.	3.67041	EXPR.		UP		0.0874511	0.300111	-0.264096	0.0371694	0.351548	0.00289825	2.19103	3.67041	3.40692
ISOC1	ENSG00000066583	protein_coding	7.57672	EXPR.	8.91865	EXPR.	8.91865	EXPR.	DOWN			-0.392129	3.92713e-06	-0.200244	0.222291	-0.191886	0.221635	6.29114	8.91865	7.57672
EML1	ENSG00000066629	protein_coding	12.7772	EXPR.	12.7772	EXPR.	12.369	EXPR.	DOWN	DOWN		-0.575158	0.000119218	0.105218	0.773453	-0.680376	0.00524587	12.7772	12.2537	12.369
TRMT11	ENSG00000066651	protein_coding	3.22328	EXPR.	3.64816	EXPR.	3.64816	EXPR.				0.253192	0.0389341	-0.184872	0.43432	0.438064	0.0226485	1.93614	3.64816	3.22328
THUMPD1	ENSG00000066654	protein_coding	8.13099	EXPR.	6.74357	EXPR.	8.13099	EXPR.				0.270634	1.57096e-07	0.0697338	0.536584	0.2009	0.0214744	4.32915	6.74357	8.13099
MSANTD3	ENSG00000066697	protein_coding	10.013	EXPR.	9.14106	EXPR.	10.013	EXPR.	UP			0.336043	0.000806846	0.107338	0.628247	0.228705	0.204315	5.25855	9.14106	10.013
KIF26A	ENSG00000066735	protein_coding	0.85914		0.942		0.942					-0.0588645	0.734188	-0.335518	0.184578	0.276654	0.26817	0.599595	0.942	0.85914
ATG2B	ENSG00000066739	protein_coding	2.83125	EXPR.	2.736	EXPR.	2.83125	EXPR.				0.3089	6.40275e-05	0.00639425	0.97893	0.302506	0.0187003	1.46054	2.736	2.83125
ARFGEF1	ENSG00000066777	protein_coding	4.89796	EXPR.	4.7064	EXPR.	4.89796	EXPR.				-0.0199461	0.815832	-0.141379	0.255502	0.121433	0.31948	3.51949	4.7064	4.89796
ACSM2B	ENSG00000066813	protein_coding	1.14195	EXPR.	1.02906	EXPR.	1.14195					0.532878	0.557348	-0.00301345	NA	0.535891	0.725664	1.02906	1.00584	1.14195
ZFAT	ENSG00000066827	protein_coding	3.50488	EXPR.	3.47538	EXPR.	3.50488	EXPR.	DOWN			-0.447221	1.23089e-05	-0.030252	0.915305	-0.416969	0.0148205	3.33157	3.47538	3.50488
MTFR1	ENSG00000066855	protein_coding	5.62366	EXPR.	5.77009	EXPR.	5.77009	EXPR.				0.087162	0.463568	-0.182661	0.359841	0.269823	0.124873	3.84693	5.77009	5.62366
STAG3	ENSG00000066923	protein_coding	0.64559		0.40383		0.64559					-0.685969	0.00338665	0.445837	0.3776	-1.13181	0.00441364	0.31021	0.40383	0.64559
FECH	ENSG00000066926	protein_coding	13.0375	EXPR.	11.3163	EXPR.	13.0375	EXPR.				-0.179587	0.0182022	0.0478182	0.79138	-0.227406	0.0704595	10.0988	11.3163	13.0375
MYO9A	ENSG00000066933	protein_coding	3.01626	EXPR.	2.51818	EXPR.	3.01626	EXPR.		UP		0.288019	0.00306906	-0.153107	0.436392	0.441125	0.00427802	1.73407	2.51818	3.01626
DDX3Y	ENSG00000067048	protein_coding	5.21859	EXPR.	7.67296	EXPR.	7.67296	EXPR.				-2.66663	0.0535	-3.04947	0.219088	0.382846	0.900171	5.21859	7.67296	0
PFKP	ENSG00000067057	protein_coding	6.24548	EXPR.	6.31571	EXPR.	6.31571	EXPR.	UP	UP		1.92612	1.63985e-10	0.219009	0.770705	1.70711	0.000533653	1.49264	6.31571	6.24548
IDI1	ENSG00000067064	protein_coding	40.7266	EXPR.	44.559	EXPR.	44.559	EXPR.	DOWN			-0.399786	0.000837103	-0.114606	0.672988	-0.285181	0.182494	40.2246	44.559	40.7266
SP100	ENSG00000067066	protein_coding	8.52243	EXPR.	7.45518	EXPR.	8.52243	EXPR.				0.259882	0.0318179	-0.0404919	0.895686	0.300374	0.141369	4.78547	7.45518	8.52243
KLF6	ENSG00000067082	protein_coding	19.6104	EXPR.	24.7247	EXPR.	24.7247	EXPR.	UP	UP		1.40191	3.58671e-14	-0.758209	0.0207175	2.16012	1.12629e-13	5.62073	24.7247	19.6104
PLPP1	ENSG00000067113	protein_coding	29.4409	EXPR.	31.1829	EXPR.	31.1829	EXPR.	DOWN			-0.474021	0.000126511	-0.329524	0.15179	-0.144496	0.568279	25.525	31.1829	29.4409
NEO1	ENSG00000067141	protein_coding	7.5169	EXPR.	4.94015	EXPR.	7.5169	EXPR.				0.13239	0.387615	0.0242717	0.948859	0.108118	0.703982	4.2589	4.94015	7.5169
TRAM1	ENSG00000067167	protein_coding	14.1835	EXPR.	13.5473	EXPR.	14.1835	EXPR.		UP		0.276089	8.63357e-05	-0.167374	0.209413	0.443463	6.21064e-05	8.42224	13.5473	14.1835
PHKA1	ENSG00000067177	protein_coding	19.4875	EXPR.	21.8258	EXPR.	21.8258	EXPR.	DOWN			-0.758783	1.82872e-05	-0.629335	0.0450337	-0.129449	0.743223	19.4875	21.8258	16.5683
TNFRSF1A	ENSG00000067182	protein_coding	20.375	EXPR.	25.7824	EXPR.	25.7824	EXPR.				-0.173231	0.168863	-0.479429	0.0131686	0.306198	0.127974	15.3844	25.7824	20.375
CACNB1	ENSG00000067191	protein_coding	116.656	EXPR.	113.121	EXPR.	116.656	EXPR.	DOWN	DOWN		-0.515726	1.43404e-09	-0.0129694	0.960268	-0.502757	0.000295739	113.121	103.898	116.656
EVI5	ENSG00000067208	protein_coding	1.02763	EXPR.	0.87387		1.02763	EXPR.	UP			0.440853	1.06393e-06	0.0687482	0.745486	0.372105	0.0123404	0.47133	0.87387	1.02763
STOML1	ENSG00000067221	protein_coding	6.96212	EXPR.	5.97512	EXPR.	6.96212	EXPR.				-0.100684	0.272959	0.135989	0.413286	-0.236673	0.0936784	5.23093	5.97512	6.96212
PKM	ENSG00000067225	protein_coding	1147.48	EXPR.	1275	EXPR.	1275	EXPR.	DOWN			-0.712014	1.04744e-05	-0.306376	0.348319	-0.405637	0.165894	1147.48	1275	1040.06
DHX29	ENSG00000067248	protein_coding	7.98569	EXPR.	7.49573	EXPR.	7.98569	EXPR.				-0.0849706	0.26913	-0.205961	0.0916092	0.12099	0.347467	5.42782	7.49573	7.98569
DNTTIP2	ENSG00000067334	protein_coding	25.9038	EXPR.	25.2839	EXPR.	25.9038	EXPR.				0.0862313	0.22941	-0.0759908	0.590669	0.162222	0.154528	16.6555	25.2839	25.9038
METTL22	ENSG00000067365	protein_coding	35.4376	EXPR.	35.4376	EXPR.	30.4754	EXPR.	DOWN	DOWN		-0.915324	1.11646e-16	-0.351114	0.0884291	-0.56421	0.00218489	35.4376	30.4754	26.9985
TP53BP1	ENSG00000067369	protein_coding	2.97975	EXPR.	3.1508	EXPR.	3.1508	EXPR.				0.0674938	0.55425	-0.0718721	0.747566	0.139366	0.447045	2.09351	3.1508	2.97975
TRO	ENSG00000067445	protein_coding	0.74414		0.38491		0.74414					1.01104	0.000132589	0.401442	0.456932	0.609595	0.200026	0.19191	0.38491	0.74414
RRP15	ENSG00000067533	protein_coding	5.32938	EXPR.	6.30238	EXPR.	6.30238	EXPR.				-0.00161479	0.989927	-0.093713	0.657652	0.0920982	0.639549	4.3065	6.30238	5.32938
RHOA	ENSG00000067560	protein_coding	173.944	EXPR.	185.495	EXPR.	185.495	EXPR.				-0.155094	0.00784128	-0.184706	0.067238	0.0296114	0.817646	140.726	185.495	173.944
DHX8	ENSG00000067596	protein_coding	4.36891	EXPR.	4.14097	EXPR.	4.36891	EXPR.				0.0370925	0.675774	-0.0962666	0.521247	0.133359	0.31176	2.9008	4.14097	4.36891
PRKCZ	ENSG00000067606	protein_coding	0.31003		0.25786		0.31003					1.74107	7.2728e-07	-0.0818592	0.924095	1.82293	0.000539315	0.05545	0.25786	0.31003
ZFY	ENSG00000067646	protein_coding	1.14036	EXPR.	1.71847	EXPR.	1.71847	EXPR.				-2.46929	0.112764	-2.67538	0.351002	0.206087	0.953034	1.14036	1.71847	0
IARS2	ENSG00000067704	protein_coding	26.4916	EXPR.	26.048	EXPR.	26.4916	EXPR.				-0.127368	0.0411479	-0.0950899	0.436613	-0.0322785	0.80946	19.8609	26.048	26.4916
SYT1	ENSG00000067715	protein_coding	0.08844		0.05347		0.08844					2.1712	5.02497e-09	0.512586	0.424218	1.65861	0.00303203	0.0111866	0.05347	0.08844
NAV3	ENSG00000067798	protein_coding	1.65646	EXPR.	1.30974	EXPR.	1.65646	EXPR.				0.589989	0.0276894	0.207572	0.728726	0.382417	0.442356	0.72381	1.30974	1.65646
IDH3G	ENSG00000067829	protein_coding	36.6329	EXPR.	40.7623	EXPR.	40.7623	EXPR.				-0.253466	0.000117111	-0.124873	0.341754	-0.128593	0.297103	30.1099	40.7623	36.6329
ROGDI	ENSG00000067836	protein_coding	31.4763	EXPR.	31.4763	EXPR.	26.7083	EXPR.	DOWN	DOWN		-0.876103	2.08499e-18	-0.202045	0.326866	-0.674058	3.69728e-05	31.4763	26.7083	25.9736
PDZD4	ENSG00000067840	protein_coding	1.70585	EXPR.	1.14557	EXPR.	1.70585	EXPR.				0.198611	0.499537	0.217882	0.703637	-0.0192706	0.975853	0.957465	1.14557	1.70585
ATP2B3	ENSG00000067842	protein_coding	0.00684		0.00314		0.00684					3.29684	6.35809e-05	1.31399	0.353583	1.98284	0.154214	0	0.00314	0.00684
ROCK1	ENSG00000067900	protein_coding	5.10256	EXPR.	4.47788	EXPR.	5.10256	EXPR.	UP			0.539825	2.44876e-05	0.0112797	0.977539	0.528546	0.0128445	2.39292	4.47788	5.10256
CBFB	ENSG00000067955	protein_coding	9.84673	EXPR.	8.68417	EXPR.	9.84673	EXPR.	UP	UP		0.447202	2.41386e-07	-0.0747901	0.715832	0.521992	0.000171826	5.07083	8.68417	9.84673
PDK3	ENSG00000067992	protein_coding	0.39671		0.33297		0.39671					0.903371	0.000339723	0.239388	0.67601	0.663983	0.134405	0.18671	0.33297	0.39671
HYAL2	ENSG00000068001	protein_coding	7.81766	EXPR.	8.04079	EXPR.	8.04079	EXPR.	UP	UP		0.400967	0.000953315	-0.369623	0.0838498	0.77059	4.08513e-05	4.47895	8.04079	7.81766
HDAC4	ENSG00000068024	protein_coding	6.77567	EXPR.	4.69843	EXPR.	6.77567	EXPR.	UP	UP		0.754183	1.22979e-07	0.0812816	0.824753	0.672901	0.00437744	2.5671	4.69843	6.77567
RASSF1	ENSG00000068028	protein_coding	5.70985	EXPR.	4.83004	EXPR.	5.70985	EXPR.	UP			0.375455	0.000126201	0.172258	0.380695	0.203197	0.260886	3.03708	4.83004	5.70985
FGFR3	ENSG00000068078	protein_coding	0.12664		0.09736		0.12664					0.997856	0.000294508	-0.0323222	0.965606	1.03018	0.0170198	0.0467	0.09736	0.12664
IFI35	ENSG00000068079	protein_coding	4.49711	EXPR.	4.23063	EXPR.	4.49711	EXPR.				0.00249862	0.988704	-0.221991	0.387302	0.22449	0.35296	2.88578	4.23063	4.49711
HEATR6	ENSG00000068097	protein_coding	3.77123	EXPR.	2.66809	EXPR.	3.77123	EXPR.		DOWN		-0.0906865	0.301942	0.30659	0.0204198	-0.397276	0.00134337	2.66809	2.34731	3.77123
COASY	ENSG00000068120	protein_coding	13.113	EXPR.	11.9251	EXPR.	13.113	EXPR.	DOWN	DOWN		-0.47979	5.11683e-13	-0.0617804	0.698817	-0.41801	0.000115594	11.9251	11.8596	13.113
PLEKHH3	ENSG00000068137	protein_coding	13.0859	EXPR.	10.2563	EXPR.	13.0859	EXPR.				0.199344	0.234873	0.34242	0.23157	-0.143076	0.651902	7.25334	10.2563	13.0859
MEF2A	ENSG00000068305	protein_coding	21.1606	EXPR.	19.8864	EXPR.	21.1606	EXPR.				0.0648226	0.381803	-0.0381334	0.809885	0.102956	0.402924	13.62	19.8864	21.1606
OTUD5	ENSG00000068308	protein_coding	8.18371	EXPR.	7.91511	EXPR.	8.18371	EXPR.				-0.149205	0.00584948	-0.0711374	0.529454	-0.0780681	0.449074	6.03151	7.91511	8.18371
TFE3	ENSG00000068323	protein_coding	6.20916	EXPR.	6.85831	EXPR.	6.85831	EXPR.				0.14636	0.027936	-0.135395	0.266076	0.281755	0.00621388	4.05268	6.85831	6.20916
TBC1D25	ENSG00000068354	protein_coding	3.93018	EXPR.	3.51317	EXPR.	3.93018	EXPR.				-0.279417	8.50412e-05	-0.0135031	0.946864	-0.265914	0.0257588	3.22769	3.51317	3.93018
ACSL4	ENSG00000068366	protein_coding	4.86028	EXPR.	5.00809	EXPR.	5.00809	EXPR.		UP	DOWN	0.197479	0.148828	-0.583238	0.00471762	0.780717	6.62106e-05	2.92701	5.00809	4.86028
INPP5A	ENSG00000068383	protein_coding	29.2672	EXPR.	29.0015	EXPR.	29.2672	EXPR.	DOWN			-0.479205	7.67242e-07	-0.0717937	0.764739	-0.407412	0.0122566	26.9319	29.0015	29.2672
GPKOW	ENSG00000068394	protein_coding	12.8055	EXPR.	11.3967	EXPR.	12.8055	EXPR.				-0.223381	9.77612e-05	0.00338029	0.98525	-0.226762	0.0173626	10.4906	11.3967	12.8055
GRIPAP1	ENSG00000068400	protein_coding	5.64986	EXPR.	4.67204	EXPR.	5.64986	EXPR.	UP			0.331616	3.12529e-06	0.0884384	0.570686	0.243178	0.0449556	3.12535	4.67204	5.64986
FTSJ1	ENSG00000068438	protein_coding	6.52251	EXPR.	6.92581	EXPR.	6.92581	EXPR.	DOWN			-0.4492	5.05079e-10	-0.153738	0.289252	-0.295462	0.0163031	6.07047	6.92581	6.52251
PRR11	ENSG00000068489	protein_coding	0.3563		0.31334		0.3563					-0.0829316	0.610922	0.143344	0.625096	-0.226275	0.369536	0.200621	0.31334	0.3563
REEP1	ENSG00000068615	protein_coding	7.04266	EXPR.	4.89771	EXPR.	7.04266	EXPR.				-0.083813	0.567962	0.115219	0.67601	-0.199032	0.389725	4.89771	4.52267	7.04266
ATP11A	ENSG00000068650	protein_coding	2.56584	EXPR.	2.59043	EXPR.	2.59043	EXPR.	DOWN			-0.3702	0.00349682	-0.0209981	0.953412	-0.349202	0.108558	2.56584	2.59043	2.54044
POLR1A	ENSG00000068654	protein_coding	2.87665	EXPR.	2.80424	EXPR.	2.87665	EXPR.				-0.0682493	0.509644	-0.114918	0.536683	0.0466692	0.810991	1.91116	2.80424	2.87665
LAPTM4A	ENSG00000068697	protein_coding	91.236	EXPR.	88.1236	EXPR.	91.236	EXPR.				-0.0941761	0.04505	-0.0184395	0.875216	-0.0757367	0.372346	65.352	88.1236	91.236
TTC7A	ENSG00000068724	protein_coding	1.41277	EXPR.	1.35189	EXPR.	1.41277	EXPR.	UP			0.77433	1.06058e-08	0.301004	0.25274	0.473325	0.0422968	0.58497	1.35189	1.41277
IP6K2	ENSG00000068745	protein_coding	14.3051	EXPR.	11.9341	EXPR.	14.3051	EXPR.	UP			0.46057	1.12317e-09	0.207297	0.145495	0.253273	0.0548401	7.13339	11.9341	14.3051
STON1-GTF2A1L	ENSG00000068781	protein_coding	0		0.00394		0.00394					0.391019	NA	0.344437	NA	0.0465822	NA	0	0.00394	0
SRBD1	ENSG00000068784	protein_coding	1.76218	EXPR.	1.52585	EXPR.	1.76218	EXPR.	UP	UP		0.609599	3.90793e-12	0.0653647	0.755691	0.544234	0.000104393	0.808171	1.52585	1.76218
KIF2A	ENSG00000068796	protein_coding	2.23169	EXPR.	2.62755	EXPR.	2.62755	EXPR.				0.291578	2.52945e-05	0.15008	0.257724	0.141498	0.271255	1.38732	2.62755	2.23169
RASGRP2	ENSG00000068831	protein_coding	4.21717	EXPR.	3.68656	EXPR.	4.21717	EXPR.				0.184516	0.157774	0.104116	0.704675	0.0803997	0.759621	3.44132	3.68656	4.21717
PSME4	ENSG00000068878	protein_coding	21.2274	EXPR.	26.7597	EXPR.	26.7597	EXPR.	DOWN		DOWN	-0.450726	0.000799342	-0.718728	0.000803319	0.268003	0.280146	20.3248	26.7597	21.2274
IFT80	ENSG00000068885	protein_coding	2.48451	EXPR.	2.11457	EXPR.	2.48451	EXPR.	UP			0.370342	0.00206383	-0.0127931	0.971232	0.383135	0.0534532	1.06709	2.11457	2.48451
SIRT2	ENSG00000068903	protein_coding	91.1741	EXPR.	91.1741	EXPR.	83.9947	EXPR.	DOWN	DOWN		-0.7275	1.65113e-10	-0.0859066	0.762541	-0.641593	0.000594559	91.1741	79.4981	83.9947
ERLEC1	ENSG00000068912	protein_coding	13.8824	EXPR.	15.0815	EXPR.	15.0815	EXPR.				-0.312527	2.77403e-06	-0.229015	0.0547297	-0.0835114	0.541521	12.078	15.0815	13.8824
PPP2R5B	ENSG00000068971	protein_coding	6.06187	EXPR.	5.93764	EXPR.	6.06187	EXPR.	DOWN			-0.496297	1.7853e-09	-0.221957	0.158743	-0.274339	0.0576114	5.16339	5.93764	6.06187
PYGM	ENSG00000068976	protein_coding	2709.38	EXPR.	2709.38	EXPR.	2697.98	EXPR.	DOWN			-0.630435	0.000277966	0.0204214	0.969277	-0.650856	0.0245616	2709.38	2101.4	2697.98
PAGE1	ENSG00000068985	protein_coding	0		0		0					-0.219775	NA	0.173325	NA	0	NA	0	0	0
PITX1	ENSG00000069011	protein_coding	11.8334	EXPR.	6.56422	EXPR.	11.8334	EXPR.	UP			1.16585	2.41588e-05	0.205956	0.758863	0.959895	0.0415216	3.47292	6.56422	11.8334
TRPC7	ENSG00000069018	protein_coding	0		0		0					-0.297757	NA	0.095342	NA	0	NA	0	0	0
MAST4	ENSG00000069020	protein_coding	2.19668	EXPR.	1.9334	EXPR.	2.19668	EXPR.	UP			0.499835	0.00106444	0.256892	0.404883	0.242943	0.405381	1.23682	1.9334	2.19668
ADGRF5	ENSG00000069122	protein_coding	6.71591	EXPR.	10.2587	EXPR.	10.2587	EXPR.		UP	DOWN	0.202115	0.128729	-0.687545	0.000385581	0.88966	2.78126e-06	3.74781	10.2587	6.71591
SDK2	ENSG00000069188	protein_coding	0.02525		0.27035		0.27035					-0.307724	0.451195	-0.310747	0.68895	0.00302249	0.997133	0.01608	0.27035	0.02525
ADAM7	ENSG00000069206	protein_coding	0		0		0					0.0141822	NA	0.40728	NA	0	NA	0	0	0
NUP133	ENSG00000069248	protein_coding	9.89702	EXPR.	9.48956	EXPR.	9.89702	EXPR.				0.131117	0.0358064	-0.0199962	0.900413	0.151113	0.151321	5.60587	9.48956	9.89702
NUCKS1	ENSG00000069275	protein_coding	102.666	EXPR.	93.461	EXPR.	102.666	EXPR.				-0.0931329	0.170509	0.0922132	0.476761	-0.185346	0.0818743	82.1521	93.461	102.666
VPS35	ENSG00000069329	protein_coding	18.2822	EXPR.	20.0428	EXPR.	20.0428	EXPR.				0.224418	0.000101303	-0.0219894	0.885695	0.246407	0.0092316	10.9934	20.0428	18.2822
DNAJA2	ENSG00000069345	protein_coding	37.8665	EXPR.	35.7791	EXPR.	37.8665	EXPR.				-0.0672801	0.321826	-0.0496087	0.722291	-0.0176714	0.898829	26.7375	35.7791	37.8665
BCL3	ENSG00000069399	protein_coding	2.92978	EXPR.	4.28618	EXPR.	4.28618	EXPR.		UP	DOWN	0.159361	0.508699	-1.52293	3.78114e-07	1.68229	4.50099e-08	1.68301	4.28618	2.92978
KCNAB2	ENSG00000069424	protein_coding	0.72481		0.96877		0.96877					0.29054	0.244784	-0.966917	0.00796118	1.25746	0.000291422	0.472641	0.96877	0.72481
ABCC9	ENSG00000069431	protein_coding	17.4364	EXPR.	16.9535	EXPR.	17.4364	EXPR.				0.250065	0.00656221	0.0570013	0.798015	0.193064	0.240764	10.0074	16.9535	17.4364
GAL	ENSG00000069482	protein_coding	0		0.03342		0.03342					1.23317	0.173521	0.0479593	NA	1.18521	0.422991	0	0.03342	0
CLEC2D	ENSG00000069493	protein_coding	0.84697		0.57693		0.84697					1.06727	3.00898e-06	1.04198	0.00664099	0.0252922	0.965606	0.35435	0.57693	0.84697
FUNDC1	ENSG00000069509	protein_coding	7.43407	EXPR.	6.57564	EXPR.	7.43407	EXPR.				-0.204399	0.0151229	-0.0466532	0.817637	-0.157746	0.297103	6.02857	6.57564	7.43407
MAOB	ENSG00000069535	protein_coding	31.888	EXPR.	31.5151	EXPR.	31.888	EXPR.	DOWN			-0.338853	0.00522606	-0.112574	0.679285	-0.226279	0.310055	27.4893	31.5151	31.888
RORA	ENSG00000069667	protein_coding	7.69019	EXPR.	4.9064	EXPR.	7.69019	EXPR.	UP			0.783437	1.67473e-07	0.25943	0.406891	0.524008	0.0428853	3.55642	4.9064	7.69019
DRD4	ENSG00000069696	protein_coding	0.01514		0		0.01514					1.04184	0.000222657	1.10563	0.0204932	-0.0637921	0.926382	0	0	0.01514
TGFBR3	ENSG00000069702	protein_coding	4.19706	EXPR.	4.04335	EXPR.	4.19706	EXPR.	UP	UP		0.813963	2.07015e-14	-0.0120373	0.971666	0.826	1.37666e-06	1.71485	4.04335	4.19706
PLA2G10	ENSG00000069764	protein_coding	0.03085		0.02894		0.03085					-0.677266	NA	0.0730658	NA	-0.750332	NA	0	0.02894	0.03085
HES2	ENSG00000069812	protein_coding	0.11963		0.07574		0.11963					0.404353	NA	-1.90311	NA	2.30746	NA	0.06315	0.07574	0.11963
ATP1B3	ENSG00000069849	protein_coding	10.8598	EXPR.	12.3206	EXPR.	12.3206	EXPR.				-0.0595835	0.643602	-0.442273	0.0105372	0.38269	0.0258641	7.2706	12.3206	10.8598
NEDD4	ENSG00000069869	protein_coding	33.5874	EXPR.	26.2126	EXPR.	33.5874	EXPR.				-0.109492	0.57366	-0.468948	0.104885	0.359456	0.215607	17.6228	26.2126	33.5874
PIGB	ENSG00000069943	protein_coding	1.60732	EXPR.	1.14003	EXPR.	1.60732	EXPR.	UP			0.422404	0.00324114	0.0233898	0.951859	0.399014	0.0938219	0.71494	1.14003	1.60732
MAPK6	ENSG00000069956	protein_coding	9.83165	EXPR.	11.7912	EXPR.	11.7912	EXPR.	DOWN			-0.614347	2.97254e-09	-0.33948	0.0737332	-0.274867	0.145965	9.12958	11.7912	9.83165
GNB5	ENSG00000069966	protein_coding	1.44146	EXPR.	1.38033	EXPR.	1.44146	EXPR.				0.376247	0.0328022	-0.141924	0.713864	0.518171	0.0690011	0.69154	1.38033	1.44146
RAB27A	ENSG00000069974	protein_coding	1.07332	EXPR.	1.2725	EXPR.	1.2725	EXPR.	UP	UP		0.739697	1.61497e-05	-0.501405	0.099513	1.2411	2.95755e-06	0.52736	1.2725	1.07332
HDHD5	ENSG00000069998	protein_coding	13.6555	EXPR.	13.6555	EXPR.	13.6075	EXPR.	DOWN	DOWN		-0.642764	1.04022e-07	0.0830586	0.785966	-0.725822	0.000207816	13.6555	11.552	13.6075
UFD1	ENSG00000070010	protein_coding	35.1182	EXPR.	35.7896	EXPR.	35.7896	EXPR.	DOWN			-0.329107	0.000943865	-0.232012	0.216825	-0.0970958	0.640089	30.3937	35.7896	35.1182
LRP6	ENSG00000070018	protein_coding	1.33801	EXPR.	1.04606	EXPR.	1.33801	EXPR.				-0.0815967	0.393273	0.0467491	0.820184	-0.128346	0.419639	1.02259	1.04606	1.33801
GUCY2C	ENSG00000070019	protein_coding	0.00449		0		0.00449					-0.548922	0.505729	0.686595	NA	-1.23552	NA	0	0	0.00449
SCT	ENSG00000070031	protein_coding	5.53231	EXPR.	5.53231	EXPR.	4.70614	EXPR.				-0.636981	0.0668615	0.484305	0.483527	-1.12129	0.0425981	5.53231	3.68345	4.70614
PHRF1	ENSG00000070047	protein_coding	0.4753		2.21019	EXPR.	2.21019	EXPR.				0.0653281	0.552057	-0.00748505	0.978922	0.0728131	0.710085	0.20361	2.21019	0.4753
ELP1	ENSG00000070061	protein_coding	7.28932	EXPR.	7.54141	EXPR.	7.54141	EXPR.	UP			0.332986	0.000744188	-0.0751849	0.746805	0.408171	0.0110139	4.24616	7.54141	7.28932
NUCB2	ENSG00000070081	protein_coding	32.3838	EXPR.	24.1423	EXPR.	32.3838	EXPR.	UP			0.442109	4.99036e-05	0.16495	0.472601	0.277159	0.156106	15.9472	24.1423	32.3838
PFN2	ENSG00000070087	protein_coding	133.796	EXPR.	115.985	EXPR.	133.796	EXPR.				-0.262169	0.0770004	0.231659	0.414533	-0.493828	0.0338189	115.985	100.01	133.796
PTPN3	ENSG00000070159	protein_coding	19.8928	EXPR.	19.8928	EXPR.	17.6027	EXPR.	DOWN			-0.659861	0.000134943	-0.498378	0.115061	-0.161482	0.661647	19.8928	15.6885	17.6027
SPTB	ENSG00000070182	protein_coding	52.0875	EXPR.	37.8765	EXPR.	52.0875	EXPR.				0.32738	0.0289963	0.206234	0.498553	0.121146	0.694418	22.3415	37.8765	52.0875
DAPP1	ENSG00000070190	protein_coding	0.37967		0.48197		0.48197					0.257576	0.126776	-0.498338	0.049742	0.755914	0.00146196	0.2323	0.48197	0.37967
FGF10	ENSG00000070193	protein_coding	0.2962		0.2225		0.2962					0.729569	0.00147418	-0.160796	0.764345	0.890365	0.0161119	0.112165	0.2225	0.2962
SLC44A1	ENSG00000070214	protein_coding	4.51194	EXPR.	4.30618	EXPR.	4.51194	EXPR.				-0.222354	0.0281364	-0.296562	0.087528	0.0742077	0.725025	4.0026	4.30618	4.51194
TMEM260	ENSG00000070269	protein_coding	1.58899	EXPR.	1.25396	EXPR.	1.58899	EXPR.	UP	UP		0.857268	3.33638e-16	0.307294	0.1074	0.549974	0.00134337	0.53707	1.25396	1.58899
SMG6	ENSG00000070366	protein_coding	7.07627	EXPR.	4.76358	EXPR.	7.07627	EXPR.				0.169894	0.00331391	0.253021	0.00731475	-0.0831263	0.455606	4.38114	4.76358	7.07627
EXOC5	ENSG00000070367	protein_coding	11.8792	EXPR.	12.2159	EXPR.	12.2159	EXPR.				0.0256731	0.718964	-0.144229	0.163556	0.169902	0.077266	8.31245	12.2159	11.8792
CLTCL1	ENSG00000070371	protein_coding	34.5452	EXPR.	33.4094	EXPR.	34.5452	EXPR.				0.271234	0.0654779	0.0148902	0.971853	0.256344	0.324787	19.0343	33.4094	34.5452
FGF22	ENSG00000070388	protein_coding	0.10312		0.05458		0.10312					0.531599	0.23334	1.38667	0.070495	-0.855068	0.289789	0.04238	0.05458	0.10312
FSTL3	ENSG00000070404	protein_coding	2.1362	EXPR.	2.9673	EXPR.	2.9673	EXPR.	UP	UP		0.679615	0.00126541	-0.801705	0.0229877	1.48132	4.3031e-06	1.0994	2.9673	2.1362
DGCR2	ENSG00000070413	protein_coding	7.48131	EXPR.	6.92998	EXPR.	7.48131	EXPR.				-0.0208887	0.80152	0.0867333	0.524581	-0.107622	0.37496	5.38538	6.92998	7.48131
RNF126	ENSG00000070423	protein_coding	28.706	EXPR.	28.706	EXPR.	27.0872	EXPR.	DOWN	DOWN		-0.74027	8.75e-10	0.0720672	0.817506	-0.812338	3.19682e-05	28.706	22.2519	27.0872
MNT	ENSG00000070444	protein_coding	1.33695	EXPR.	1.15361	EXPR.	1.33695	EXPR.				0.0621386	0.616558	0.364232	0.0377801	-0.302093	0.0834998	0.903482	1.15361	1.33695
ZXDC	ENSG00000070476	protein_coding	7.64219	EXPR.	5.59194	EXPR.	7.64219	EXPR.				0.116388	0.288009	0.211802	0.253779	-0.0954141	0.638333	4.73999	5.59194	7.64219
JMJD6	ENSG00000070495	protein_coding	8.02886	EXPR.	9.4712	EXPR.	9.4712	EXPR.				-0.119614	0.311136	-0.227041	0.253749	0.107427	0.617757	6.06288	9.4712	8.02886
POLB	ENSG00000070501	protein_coding	55.6591	EXPR.	53.5241	EXPR.	55.6591	EXPR.	DOWN			-0.484986	6.87625e-06	-0.168868	0.459295	-0.316118	0.0962696	53.5241	48.9102	55.6591
ST6GALNAC1	ENSG00000070526	protein_coding	0.5976		0.58943		0.5976					1.18425	1.05433e-08	0.0884665	0.860482	1.09578	0.000647668	0.21002	0.58943	0.5976
WIPI1	ENSG00000070540	protein_coding	59.6736	EXPR.	59.6736	EXPR.	55.0713	EXPR.	DOWN			-1.19174	8.36629e-16	-0.545412	0.0427188	-0.646324	0.0102998	59.6736	55.0713	39.4945
FRMPD1	ENSG00000070601	protein_coding	0.75718		0.75718		0.73324					-1.02621	0.000714448	-0.333505	0.621867	-0.692704	0.205612	0.75718	0.73324	0.58643
GBA2	ENSG00000070610	protein_coding	13.974	EXPR.	15.4156	EXPR.	15.4156	EXPR.				-0.313614	0.00037656	-0.22222	0.176652	-0.0913942	0.617831	10.5981	15.4156	13.974
NDST1	ENSG00000070614	protein_coding	5.66066	EXPR.	5.62154	EXPR.	5.66066	EXPR.	DOWN	DOWN		-0.630095	6.63925e-12	-0.18873	0.312262	-0.441365	0.00406839	5.43536	5.62154	5.66066
ASNS	ENSG00000070669	protein_coding	2.3447	EXPR.	2.10389	EXPR.	2.3447	EXPR.				0.278073	0.522307	0.436117	0.572021	-0.158045	0.849751	1.41382	2.10389	2.3447
AP3M2	ENSG00000070718	protein_coding	2.52946	EXPR.	2.40197	EXPR.	2.52946	EXPR.				0.29499	0.0163148	0.0842055	0.767694	0.210785	0.34584	1.6582	2.40197	2.52946
CNGB1	ENSG00000070729	protein_coding	0.02898		0.02205		0.02898					-0.37574	NA	0.0173588	NA	0	NA	0.02205	0.01986	0.02898
ST6GALNAC2	ENSG00000070731	protein_coding	11.9802	EXPR.	11.9802	EXPR.	9.82575	EXPR.	DOWN			-0.854089	1.1561e-06	-0.110279	0.804179	-0.743809	0.0115392	11.9802	9.30533	9.82575
CHAT	ENSG00000070748	protein_coding	0		0		0					-0.375743	NA	-0.394832	NA	0.0190888	NA	0	0	0
PABPC1	ENSG00000070756	protein_coding	66.2619	EXPR.	71.6271	EXPR.	71.6271	EXPR.	UP	UP		0.323233	0.00357361	-0.215258	0.314809	0.538491	0.00206971	35.2086	71.6271	66.2619
TESK2	ENSG00000070759	protein_coding	3.16573	EXPR.	2.43479	EXPR.	3.16573	EXPR.				-0.237285	0.167453	0.313568	0.307206	-0.550853	0.0364747	2.43479	2.04395	3.16573
CFAP20	ENSG00000070761	protein_coding	7.18534	EXPR.	6.73899	EXPR.	7.18534	EXPR.				-0.127387	0.0448269	-0.0561065	0.679813	-0.0712804	0.556271	5.26851	6.73899	7.18534
CSNK2A2	ENSG00000070770	protein_coding	25.0281	EXPR.	22.9046	EXPR.	25.0281	EXPR.				-0.0571587	0.575849	0.0294968	0.895243	-0.0866555	0.618985	16.5309	22.9046	25.0281
PTPN21	ENSG00000070778	protein_coding	4.39204	EXPR.	3.6752	EXPR.	4.39204	EXPR.				0.136142	0.202312	0.114208	0.589733	0.0219337	0.92471	2.66694	3.6752	4.39204
EIF2B3	ENSG00000070785	protein_coding	29.536	EXPR.	27.7333	EXPR.	29.536	EXPR.	DOWN			-0.466515	7.21049e-10	-0.14115	0.367965	-0.325364	0.0110942	27.6626	27.7333	29.536
CAMK2A	ENSG00000070808	protein_coding	32.859	EXPR.	32.859	EXPR.	30.0524	EXPR.	DOWN	DOWN		-0.559384	2.61301e-06	0.0859718	0.76983	-0.645356	0.000825615	32.859	27.4362	30.0524
TCOF1	ENSG00000070814	protein_coding	5.75108	EXPR.	5.15228	EXPR.	5.75108	EXPR.				0.138827	0.0964875	-0.00902135	0.969446	0.147849	0.307069	3.88864	5.15228	5.75108
CDC42	ENSG00000070831	protein_coding	52.9978	EXPR.	48.6577	EXPR.	52.9978	EXPR.				-0.00197381	0.973962	0.026936	0.796186	-0.0289098	0.756982	36.0136	48.6577	52.9978
OSBPL3	ENSG00000070882	protein_coding	0.97398		0.76789		0.97398					-0.122937	0.750449	0.0531801	0.951113	-0.176117	0.794293	0.707695	0.76789	0.97398
EPHA8	ENSG00000070886	protein_coding	0.00457		0.00398		0.00457					1.72821	0.030477	0.794743	NA	0.933465	0.541929	0	0.00398	0.00457
SLC12A3	ENSG00000070915	protein_coding	0.00506		0		0.00506					-0.484907	NA	0.485263	NA	-0.970169	NA	0	0	0.00506
RAD18	ENSG00000070950	protein_coding	0.66232		0.49258		0.66232					0.610057	3.34929e-09	0.0633869	0.792295	0.54667	0.00072655	0.34089	0.49258	0.66232
ATP2B1	ENSG00000070961	protein_coding	5.89592	EXPR.	5.56695	EXPR.	5.89592	EXPR.				-0.0695052	0.360811	-0.0395283	0.808296	-0.029977	0.842073	4.55664	5.56695	5.89592
TRPM5	ENSG00000070985	protein_coding	0		0		0					0.0408047	NA	0.791137	NA	-0.750333	NA	0	0	0
NCK2	ENSG00000071051	protein_coding	13.0907	EXPR.	13.8501	EXPR.	13.8501	EXPR.	DOWN			-0.48848	5.67153e-07	-0.105939	0.635316	-0.382541	0.0210216	13.0907	13.8501	12.8303
MAP4K4	ENSG00000071054	protein_coding	6.72792	EXPR.	7.42241	EXPR.	7.42241	EXPR.				-0.141736	0.180707	-0.182266	0.338273	0.0405302	0.853595	5.30177	7.42241	6.72792
MGAT4A	ENSG00000071073	protein_coding	1.57797	EXPR.	1.79724	EXPR.	1.79724	EXPR.	UP	UP		0.39388	2.26661e-05	-0.145816	0.442599	0.539696	0.000228053	0.84095	1.79724	1.57797
RPL31	ENSG00000071082	protein_coding	1421.71	EXPR.	1274.54	EXPR.	1421.71	EXPR.				-0.0197827	0.888252	0.183801	0.375867	-0.203584	0.289086	989.753	1274.54	1421.71
WDR1	ENSG00000071127	protein_coding	48.6526	EXPR.	48.0654	EXPR.	48.6526	EXPR.				-0.167653	0.0549932	-0.0678265	0.726829	-0.0998263	0.549751	40.2248	48.0654	48.6526
SNX13	ENSG00000071189	protein_coding	11.2843	EXPR.	12.5702	EXPR.	12.5702	EXPR.				-0.189663	0.00139256	-0.13195	0.239505	-0.0577134	0.639979	9.5683	12.5702	11.2843
MS4A12	ENSG00000071203	protein_coding	0		0		0					NA	NA	NA	NA	NA	NA	0	0	0
ARHGAP10	ENSG00000071205	protein_coding	13.7425	EXPR.	13.6546	EXPR.	13.7425	EXPR.				0.0473243	0.677246	-0.208583	0.225393	0.255907	0.104247	8.90352	13.6546	13.7425
RPS6KA2	ENSG00000071242	protein_coding	6.6012	EXPR.	7.98031	EXPR.	7.98031	EXPR.	DOWN			-0.440499	4.0312e-05	-0.315133	0.108594	-0.125365	0.570007	5.5578	7.98031	6.6012
ING3	ENSG00000071243	protein_coding	4.31994	EXPR.	5.21451	EXPR.	5.21451	EXPR.		UP		0.261001	0.00335302	-0.261616	0.0882657	0.522617	0.000118035	2.50175	5.21451	4.31994
VASH1	ENSG00000071246	protein_coding	1.70333	EXPR.	1.33644	EXPR.	1.70333	EXPR.				-0.229949	0.0841046	0.154619	0.569832	-0.384568	0.0710798	1.33644	1.29921	1.70333
LMCD1	ENSG00000071282	protein_coding	342.04	EXPR.	249.288	EXPR.	342.04	EXPR.				-0.198351	0.331073	0.0520625	0.915243	-0.250413	0.476786	237.222	249.288	342.04
BUD23	ENSG00000071462	protein_coding	43.7082	EXPR.	43.0221	EXPR.	43.7082	EXPR.	DOWN			-0.475637	2.01022e-10	-0.16982	0.252697	-0.305817	0.0165673	39.4319	43.0221	43.7082
SEL1L	ENSG00000071537	protein_coding	5.69594	EXPR.	5.28994	EXPR.	5.69594	EXPR.				0.0845443	0.222069	0.0209987	0.900042	0.0635455	0.622939	3.69749	5.28994	5.69594
TRIP13	ENSG00000071539	protein_coding	0.36764		0.21285		0.36764					0.650178	0.00215981	0.358628	0.355767	0.29155	0.465847	0.13097	0.21285	0.36764
ATP6AP1	ENSG00000071553	protein_coding	16.7326	EXPR.	16.9033	EXPR.	16.9033	EXPR.				-0.308084	1.89668e-06	-0.0666648	0.653943	-0.241419	0.0282674	15.057	16.9033	16.7326
TCF3	ENSG00000071564	protein_coding	9.12048	EXPR.	7.28738	EXPR.	9.12048	EXPR.				-0.0123009	0.864643	0.282211	0.00100354	-0.294512	0.00054702	6.0863	7.28738	9.12048
TRIB2	ENSG00000071575	protein_coding	2.87928	EXPR.	2.66909	EXPR.	2.87928	EXPR.				0.219173	0.0479639	0.0879497	0.719075	0.131224	0.532959	1.83462	2.66909	2.87928
DAZAP1	ENSG00000071626	protein_coding	25.0582	EXPR.	23.5077	EXPR.	25.0582	EXPR.				0.160218	0.0273967	0.0525599	0.751486	0.107658	0.424817	16.3127	23.5077	25.0582
MBD3	ENSG00000071655	protein_coding	36.2129	EXPR.	36.2129	EXPR.	35.0781	EXPR.	DOWN	DOWN		-0.653367	4.15003e-13	-0.0604058	0.794012	-0.592961	5.29097e-05	36.2129	31.2266	35.0781
PRLH	ENSG00000071677	protein_coding	0		0		0					-0.412129	NA	0.173322	NA	-0.585451	NA	0	0	0
HLTF	ENSG00000071794	protein_coding	3.29452	EXPR.	2.33749	EXPR.	3.29452	EXPR.				0.0349005	0.826017	0.0927892	0.744814	-0.0578887	0.832571	2.06594	2.33749	3.29452
FAM50A	ENSG00000071859	protein_coding	39.9544	EXPR.	32.7053	EXPR.	39.9544	EXPR.				-0.245893	0.0163328	0.0286209	0.916033	-0.274514	0.11249	31.215	32.7053	39.9544
FAM3A	ENSG00000071889	protein_coding	14.6811	EXPR.	13.6981	EXPR.	14.6811	EXPR.	DOWN	DOWN		-0.501045	1.5235e-13	-0.0765504	0.627541	-0.424494	0.000128084	13.6341	13.6981	14.6811
CPSF1	ENSG00000071894	protein_coding	5.92778	EXPR.	4.01732	EXPR.	5.92778	EXPR.	UP			0.360108	1.21053e-05	0.255371	0.0866063	0.104737	0.531894	3.20591	4.01732	5.92778
MYO3B	ENSG00000071909	protein_coding	0.06536		0.0318971		0.06536					1.06613	0.0274978	1.06667	0.209316	-0.000533646	0.999804	0.0318971	0.02531	0.06536
CYBRD1	ENSG00000071967	protein_coding	14.8875	EXPR.	11.201	EXPR.	14.8875	EXPR.	UP	UP		1.21178	4.44742e-14	-0.0368313	0.936961	1.24861	1.38532e-06	5.47945	11.201	14.8875
CDH19	ENSG00000071991	protein_coding	0.06237		0.06536		0.06536					1.22543	0.000232782	0.143749	0.857716	1.08168	0.0458162	0.01896	0.06536	0.06237
PDCD2	ENSG00000071994	protein_coding	24.0148	EXPR.	22.5391	EXPR.	24.0148	EXPR.	DOWN			-0.345835	4.80163e-07	-0.141599	0.301962	-0.204236	0.0932102	22.1156	22.5391	24.0148
SLC6A15	ENSG00000072041	protein_coding	0.0574		0.00369		0.0574					3.69687	4.36879e-08	0.804551	0.384613	2.89232	0.00195485	0	0.00369	0.0574
RDH11	ENSG00000072042	protein_coding	3.75476	EXPR.	3.71389	EXPR.	3.75476	EXPR.				0.136652	0.204148	-0.0186265	0.94486	0.155279	0.402593	2.54386	3.71389	3.75476
PRKACA	ENSG00000072062	protein_coding	37.0162	EXPR.	38.3038	EXPR.	38.3038	EXPR.	DOWN	DOWN		-0.575602	1.59186e-15	-0.0704358	0.682329	-0.505166	1.65046e-05	35.8914	38.3038	37.0162
ADGRL1	ENSG00000072071	protein_coding	0.2202		0.18553		0.2202					0.308001	0.0793232	0.235387	0.493616	0.0726144	0.845867	0.12957	0.18553	0.2202
SPP2	ENSG00000072080	protein_coding	4.38444		4.0215		4.38444					NA	NA	NA	NA	NA	NA	1.87152	4.0215	4.38444
ACTN1	ENSG00000072110	protein_coding	4.56465	EXPR.	3.36604	EXPR.	4.56465	EXPR.	UP	UP		1.46401	9.44314e-08	0.12117	0.869832	1.34284	0.00296092	1.51552	3.36604	4.56465
ZFYVE26	ENSG00000072121	protein_coding	3.58715	EXPR.	3.16753	EXPR.	3.58715	EXPR.				0.0769529	0.471629	0.0494764	0.827631	0.0274765	0.895969	2.06267	3.16753	3.58715
RPS6KA6	ENSG00000072133	protein_coding	0.27378		0.18388		0.27378					1.30341	1.51229e-05	0.934422	0.0805923	0.368991	0.547566	0.11081	0.18388	0.27378
EPN2	ENSG00000072134	protein_coding	5.74983	EXPR.	5.75877	EXPR.	5.75877	EXPR.				-0.0651	0.320254	-0.139686	0.191185	0.0745861	0.512992	3.79385	5.75877	5.74983
PTPN18	ENSG00000072135	protein_coding	4.20345	EXPR.	3.24591	EXPR.	4.20345	EXPR.	UP			0.364297	8.68481e-05	0.169565	0.35835	0.194732	0.255058	2.1461	3.24591	4.20345
LIMS2	ENSG00000072163	protein_coding	10.1921	EXPR.	9.77201	EXPR.	10.1921	EXPR.				0.0996325	0.575925	-0.0686467	0.856192	0.168279	0.571961	7.48285	9.77201	10.1921
ASIC4	ENSG00000072182	protein_coding	0.02296		0.01393		0.02296					0.976773	0.256028	0.579167	NA	0.397606	0.81516	0.013501	0.01393	0.02296
SPEG	ENSG00000072195	protein_coding	64.022	EXPR.	64.022	EXPR.	60.7684	EXPR.	DOWN	DOWN		-0.762392	2.17904e-06	0.0797719	0.850682	-0.842164	0.00130686	64.022	53.5132	60.7684
LNX1	ENSG00000072201	protein_coding	1.38239	EXPR.	1.21127	EXPR.	1.38239	EXPR.		UP		0.329703	0.0802692	-0.689638	0.0192076	1.01934	0.000202906	0.73596	1.21127	1.38239
ALDH3A2	ENSG00000072210	protein_coding	31.0047	EXPR.	39.4829	EXPR.	39.4829	EXPR.				0.108047	0.337171	-0.178548	0.364226	0.286595	0.0922479	19.7714	39.4829	31.0047
TFRC	ENSG00000072274	protein_coding	10.0424	EXPR.	10.0424	EXPR.	9.64852	EXPR.				-0.673987	0.100415	-0.585186	0.460807	-0.0888011	0.92262	10.0424	7.60567	9.64852
SREBF1	ENSG00000072310	protein_coding	6.00679	EXPR.	5.19059	EXPR.	6.00679	EXPR.				-0.382432	0.0661598	0.0166543	0.978214	-0.399086	0.269795	5.19059	4.82618	6.00679
TRPC5	ENSG00000072315	protein_coding	0		0		0					-0.219774	NA	-0.238866	NA	0.0190919	NA	0	0	0
AFF4	ENSG00000072364	protein_coding	6.28631	EXPR.	6.07228	EXPR.	6.28631	EXPR.	UP	UP		0.382143	2.7143e-05	-0.178415	0.3251	0.560557	0.000105808	3.12518	6.07228	6.28631
UBE2D1	ENSG00000072401	protein_coding	75.7431	EXPR.	92.49	EXPR.	92.49	EXPR.	DOWN			-0.620719	7.51531e-07	-0.334284	0.159773	-0.286436	0.219071	75.7431	92.49	70.3092
MPP5	ENSG00000072415	protein_coding	6.97356	EXPR.	5.90785	EXPR.	6.97356	EXPR.				-0.0705216	0.436796	0.079527	0.646857	-0.150049	0.297151	4.87618	5.90785	6.97356
RHOBTB1	ENSG00000072422	protein_coding	53.8522	EXPR.	35.2738	EXPR.	53.8522	EXPR.				0.114177	0.608998	-0.0647191	0.893707	0.178896	0.639524	26.8241	35.2738	53.8522
SMC1A	ENSG00000072501	protein_coding	4.13503	EXPR.	3.71046	EXPR.	4.13503	EXPR.	UP	UP		0.681	1.80431e-10	0.142188	0.551928	0.538811	0.00229811	1.78157	3.71046	4.13503
HSD17B10	ENSG00000072506	protein_coding	37.4654	EXPR.	37.4654	EXPR.	35.0261	EXPR.	DOWN	DOWN		-0.75041	1.65876e-13	-0.264873	0.180566	-0.485538	0.00448664	37.4654	35.0261	33.9213
MARK2	ENSG00000072518	protein_coding	3.46137	EXPR.	3.72898	EXPR.	3.72898	EXPR.				-0.0285644	0.754596	-0.0694494	0.663425	0.0408849	0.797161	2.54578	3.72898	3.46137
HMMR	ENSG00000072571	protein_coding	0.41912		0.28411		0.41912					0.329534	0.139783	0.164517	0.727513	0.165017	0.706049	0.216568	0.28411	0.41912
CHFR	ENSG00000072609	protein_coding	2.61155	EXPR.	2.837	EXPR.	2.837	EXPR.				0.0434383	0.833165	-0.44859	0.107347	0.492028	0.0612391	1.66823	2.837	2.61155
TRHDE	ENSG00000072657	protein_coding	0.21238		0.14177		0.21238					0.0838559	0.778376	-0.478503	0.268172	0.562359	0.162385	0.09145	0.14177	0.21238
P4HA2	ENSG00000072682	protein_coding	3.37174	EXPR.	3.68473	EXPR.	3.68473	EXPR.	DOWN			-0.333004	0.0069052	-0.37822	0.0763151	0.0452166	0.871303	3.02452	3.68473	3.37174
FCGR2B	ENSG00000072694	protein_coding	1.51383	EXPR.	0.94883		1.51383	EXPR.	UP			0.971235	5.99412e-06	0.549405	0.167771	0.42183	0.296091	0.576183	0.94883	1.51383
NFATC3	ENSG00000072736	protein_coding	9.05513	EXPR.	7.36247	EXPR.	9.05513	EXPR.				-0.00199218	0.985708	0.117948	0.487837	-0.119941	0.445123	6.1408	7.36247	9.05513
TRNT1	ENSG00000072756	protein_coding	2.92964	EXPR.	3.4085	EXPR.	3.4085	EXPR.				0.0072353	0.968745	-0.310131	0.20545	0.317366	0.172814	2.24994	3.4085	2.92964
ACADVL	ENSG00000072778	protein_coding	358.389	EXPR.	357.371	EXPR.	358.389	EXPR.				-0.132045	0.449293	-0.150093	0.653943	0.0180483	0.960935	244.575	357.371	358.389
STK10	ENSG00000072786	protein_coding	1.62835	EXPR.	2.08573	EXPR.	2.08573	EXPR.		UP		0.090584	0.575376	-0.522813	0.0192076	0.613397	0.00386227	0.995	2.08573	1.62835
FBXW11	ENSG00000072803	protein_coding	13.9832	EXPR.	14.1082	EXPR.	14.1082	EXPR.				-0.08468	0.162182	-0.106548	0.326598	0.0218679	0.863637	9.86486	14.1082	13.9832
ACAP1	ENSG00000072818	protein_coding	6.42697	EXPR.	6.40206	EXPR.	6.42697	EXPR.				-0.34962	0.0394725	-0.0882905	0.828358	-0.261329	0.400424	6.40206	5.78389	6.42697
CRMP1	ENSG00000072832	protein_coding	0.07735		0.06683		0.07735					-0.231294	0.528648	0.857669	0.151079	-1.08896	0.0442921	0.06683	0.04385	0.07735
EVC	ENSG00000072840	protein_coding	0.49876		0.51395		0.51395					0.483307	0.00959944	-0.0357036	0.943612	0.519011	0.096668	0.303313	0.51395	0.49876
DERL2	ENSG00000072849	protein_coding	14.3692	EXPR.	14.2311	EXPR.	14.3692	EXPR.				-0.0661431	0.32854	0.0924525	0.447171	-0.158596	0.126383	11.9913	14.2311	14.3692
SIDT1	ENSG00000072858	protein_coding	0.17358		0.12825		0.17358					0.746008	0.00476534	0.264358	0.622769	0.481651	0.30349	0.09218	0.12825	0.17358
NDE1	ENSG00000072864	protein_coding	1.91505	EXPR.	1.94602	EXPR.	1.94602	EXPR.				-0.00595233	0.968421	-0.0837382	0.737321	0.0777859	0.73786	1.2915	1.94602	1.91505
IRAG1	ENSG00000072952	protein_coding	1.86212	EXPR.	1.82868	EXPR.	1.86212	EXPR.				0.433219	0.0801546	-0.10877	0.855959	0.541989	0.193516	1.12169	1.82868	1.86212
TMEM38A	ENSG00000072954	protein_coding	245.114	EXPR.	245.114	EXPR.	194.364	EXPR.	DOWN	DOWN		-0.968866	1.42936e-11	-0.142893	0.673069	-0.825973	0.000449167	245.114	179.257	194.364
AP1M1	ENSG00000072958	protein_coding	13.695	EXPR.	12.2493	EXPR.	13.695	EXPR.				-0.127918	0.0469341	-0.0360185	0.811223	-0.0918992	0.437584	10.6359	12.2493	13.695
PVR	ENSG00000073008	protein_coding	3.45451	EXPR.	4.16801	EXPR.	4.16801	EXPR.				-0.129886	0.512842	-0.290481	0.384853	0.160595	0.645212	3.30886	4.16801	3.45451
XRCC1	ENSG00000073050	protein_coding	6.2358	EXPR.	5.08048	EXPR.	6.2358	EXPR.				-0.0495026	0.621961	0.069713	0.713499	-0.119216	0.45364	4.19151	5.08048	6.2358
SCARB1	ENSG00000073060	protein_coding	6.38157	EXPR.	5.40246	EXPR.	6.38157	EXPR.	DOWN	DOWN		-0.39941	7.71741e-05	0.114526	0.614156	-0.513936	0.00163831	4.68858	5.40246	6.38157
CYP2W1	ENSG00000073067	protein_coding	0		0		0					-0.37574	NA	0.0173588	NA	0	NA	0	0	0
MCM2	ENSG00000073111	protein_coding	5.34127	EXPR.	3.50172	EXPR.	5.34127	EXPR.				0.205308	0.149658	0.280229	0.263596	-0.0749212	0.798025	2.81574	3.50172	5.34127
MOV10L1	ENSG00000073146	protein_coding	0.02001		0.05691		0.05691					1.06582	0.154831	-0.229351	0.883643	1.29517	0.267996	0.01676	0.05691	0.02001
PANX2	ENSG00000073150	protein_coding	0.07941		0.1263		0.1263					0.304955	0.433279	-0.423414	0.530071	0.728369	0.210144	0.03824	0.1263	0.07941
SELENOO	ENSG00000073169	protein_coding	7.03582	EXPR.	5.92455	EXPR.	7.03582	EXPR.	DOWN	DOWN		-0.351577	1.74151e-06	0.00627215	0.978763	-0.357849	0.003026	5.92455	5.46994	7.03582
TP63	ENSG00000073282	protein_coding	12.9755	EXPR.	11.6152	EXPR.	12.9755	EXPR.	UP	UP		1.04684	2.37221e-07	0.0188094	0.976506	1.02803	0.00197016	3.97034	11.6152	12.9755
ALPK1	ENSG00000073331	protein_coding	1.0368	EXPR.	0.93368		1.0368	EXPR.	UP			1.06568	7.10288e-12	0.176858	0.60799	0.888821	0.00037736	0.36933	0.93368	1.0368
LLGL2	ENSG00000073350	protein_coding	0.8962		0.79601		0.8962					1.16185	6.87633e-10	0.446788	0.197762	0.715065	0.0234681	0.38963	0.79601	0.8962
PDE8A	ENSG00000073417	protein_coding	2.94644	EXPR.	2.55426	EXPR.	2.94644	EXPR.	UP	UP		0.540249	6.11607e-08	0.0581146	0.817236	0.482135	0.00313106	1.53801	2.55426	2.94644
CLCN4	ENSG00000073464	protein_coding	11.0157	EXPR.	13.9777	EXPR.	13.9777	EXPR.	DOWN		DOWN	-0.485662	5.29769e-06	-0.490422	0.00665635	0.00475953	0.986827	10.1245	13.9777	11.0157
NLE1	ENSG00000073536	protein_coding	5.63682	EXPR.	4.00328	EXPR.	5.63682	EXPR.				0.290074	0.00930084	0.311493	0.112528	-0.0214185	0.935533	3.2621	4.00328	5.63682
SDHA	ENSG00000073578	protein_coding	172.668	EXPR.	161.706	EXPR.	172.668	EXPR.	DOWN			-0.430067	8.05542e-06	-0.203081	0.286122	-0.226986	0.199548	152.144	161.706	172.668
SMARCE1	ENSG00000073584	protein_coding	23.5684	EXPR.	21.4225	EXPR.	23.5684	EXPR.				0.29965	8.62756e-05	0.222282	0.0987381	0.0773682	0.625436	15.1318	21.4225	23.5684
FNDC8	ENSG00000073598	protein_coding	0		0		0					-0.297757	NA	0.095342	NA	0	NA	0	0	0
GSDMB	ENSG00000073605	protein_coding	1.30605	EXPR.	0.45344		1.30605	EXPR.	UP		UP	1.17121	7.42281e-11	1.18968	2.92865e-05	-0.0184744	0.968933	0.38491	0.45344	1.30605
KDM5A	ENSG00000073614	protein_coding	4.44753	EXPR.	4.34717	EXPR.	4.44753	EXPR.				0.223779	0.000204458	-0.0283848	0.854959	0.252163	0.0103262	2.57483	4.34717	4.44753
ADAM11	ENSG00000073670	protein_coding	0.04061		0.04139		0.04139					1.17704	0.00136379	0.336688	0.619393	0.840349	0.159723	0.01421	0.04139	0.04061
PPP2R3A	ENSG00000073711	protein_coding	65.1787	EXPR.	57.1626	EXPR.	65.1787	EXPR.				-0.257089	0.0333999	-0.0428689	0.888663	-0.21422	0.323681	56.2877	57.1626	65.1787
FERMT2	ENSG00000073712	protein_coding	22.5743	EXPR.	25.6159	EXPR.	25.6159	EXPR.		UP	DOWN	0.0876108	0.224452	-0.328913	0.00158266	0.416524	3.73235e-05	15.2041	25.6159	22.5743
ABCB11	ENSG00000073734	protein_coding	0.09658		0.07909		0.09658					1.10064	0.280646	-1.34122	NA	2.44186	0.0716622	0.01983	0.07909	0.09658
DHRS9	ENSG00000073737	protein_coding	0.20701		0.13875		0.20701					2.24227	7.55991e-08	-0.600817	0.397458	2.84308	2.00003e-06	0.02746	0.13875	0.20701
CD5L	ENSG00000073754	protein_coding	0		0		0					-0.412127	NA	0.173325	NA	-0.585452	NA	0	0	0
PTGS2	ENSG00000073756	protein_coding	0.0585		1.02139	EXPR.	1.02139	EXPR.		UP		4.43388	7.71993e-11	-2.65892	0.0147992	7.0928	3.20957e-12	0.0109905	1.02139	0.0585
IGF2BP2	ENSG00000073792	protein_coding	0.80255		0.69447		0.80255					0.621628	0.000961364	0.0837461	0.86094	0.537882	0.0933854	0.44068	0.69447	0.80255
MAP3K13	ENSG00000073803	protein_coding	2.23582	EXPR.	2.42036	EXPR.	2.42036	EXPR.				-0.00426189	0.981264	-0.360263	0.11315	0.356001	0.104643	1.57768	2.42036	2.23582
ST6GAL1	ENSG00000073849	protein_coding	3.70183	EXPR.	3.88447	EXPR.	3.88447	EXPR.	DOWN			-0.584564	2.90457e-05	-0.230108	0.429131	-0.354456	0.159316	3.33379	3.88447	3.70183
TBX21	ENSG00000073861	protein_coding	0.07664		0.0444494		0.07664					0.5007	0.145882	1.04547	0.0700677	-0.544772	0.387479	0.0444494	0.03761	0.07664
FRY	ENSG00000073910	protein_coding	13.1806	EXPR.	12.246	EXPR.	13.1806	EXPR.				-0.056876	0.716133	-0.0256529	0.941176	-0.0312231	0.914859	8.8018	12.246	13.1806
PICALM	ENSG00000073921	protein_coding	26.7508	EXPR.	27.6447	EXPR.	27.6447	EXPR.		UP		0.250225	9.96448e-05	-0.204902	0.0738114	0.455127	5.93893e-06	14.2883	27.6447	26.7508
NSF	ENSG00000073969	protein_coding	2.41198	EXPR.	2.62019	EXPR.	2.62019	EXPR.				0.10095	0.559913	0.110029	0.746079	-0.0090795	0.980479	1.86706	2.62019	2.41198
GLI2	ENSG00000074047	protein_coding	0.24492		0.18791		0.24492					0.358173	0.0229014	0.259173	0.385578	0.0989992	0.76632	0.12291	0.18791	0.24492
CLASP1	ENSG00000074054	protein_coding	8.80086	EXPR.	9.34876	EXPR.	9.34876	EXPR.				-0.0983706	0.299386	-0.0161561	0.944945	-0.0822145	0.638981	6.25319	9.34876	8.80086
MRPS34	ENSG00000074071	protein_coding	58.5414	EXPR.	58.1824	EXPR.	58.5414	EXPR.	DOWN	DOWN		-0.505226	1.50141e-10	-0.0666664	0.728683	-0.43856	0.000713252	58.1824	52.6327	58.5414
NOTCH3	ENSG00000074181	protein_coding	5.6134	EXPR.	5.03341	EXPR.	5.6134	EXPR.				0.190296	0.280953	-0.027709	0.9509	0.218005	0.479245	3.31007	5.03341	5.6134
CLNS1A	ENSG00000074201	protein_coding	49.2921	EXPR.	48.6691	EXPR.	49.2921	EXPR.				-0.123907	0.0251291	-0.086434	0.427032	-0.0374729	0.748795	37.8637	48.6691	49.2921
PPP2R2C	ENSG00000074211	protein_coding	0.09603		0.20189		0.20189					0.352857	0.518786	-0.212917	0.855123	0.565773	0.533992	0.0795	0.20189	0.09603
TEAD2	ENSG00000074219	protein_coding	3.66309	EXPR.	4.56644	EXPR.	4.56644	EXPR.				-0.302175	0.0476096	-0.599269	0.0138375	0.297094	0.263653	2.87397	4.56644	3.66309
EED	ENSG00000074266	protein_coding	5.07023	EXPR.	4.60598	EXPR.	5.07023	EXPR.				-0.0471312	0.604699	0.121317	0.423261	-0.168448	0.210204	3.38281	4.60598	5.07023
CDHR2	ENSG00000074276	protein_coding	0		0.00381		0.00381					-0.16385	0.860397	-0.0597688	NA	-0.104081	0.949478	0	0.00381	0
SNCB	ENSG00000074317	protein_coding	0.27051		0.33597		0.33597					-0.574773	0.19803	-1.1295	0.116427	0.554732	0.478315	0.27051	0.33597	0.26023
TSG101	ENSG00000074319	protein_coding	37.1888	EXPR.	37.1683	EXPR.	37.1888	EXPR.				-0.319078	2.61084e-08	-0.0955471	0.43022	-0.223531	0.0223654	31.2718	37.1683	37.1888
NCBP3	ENSG00000074356	protein_coding	4.53878	EXPR.	3.73217	EXPR.	4.53878	EXPR.				0.231731	1.91698e-06	-0.0361587	0.755247	0.26789	0.000561054	2.44626	3.73217	4.53878
ATP2A3	ENSG00000074370	protein_coding	0.70276		1.04129	EXPR.	1.04129	EXPR.				0.236189	0.290043	-0.555457	0.116304	0.791646	0.0138024	0.47886	1.04129	0.70276
CA12	ENSG00000074410	protein_coding	0.08039		0.02922		0.08039					3.12914	3.58917e-09	0.712064	0.470173	2.41708	0.00310484	0.00889	0.02922	0.08039
MGLL	ENSG00000074416	protein_coding	23.2253	EXPR.	20.4762	EXPR.	23.2253	EXPR.				-0.320535	0.00447872	-0.178913	0.432524	-0.141622	0.523229	19.6926	20.4762	23.2253
NTN4	ENSG00000074527	protein_coding	3.94207	EXPR.	3.98654	EXPR.	3.98654	EXPR.				0.0548181	0.80242	-0.0893262	0.833499	0.144144	0.687985	2.75198	3.98654	3.94207
BCS1L	ENSG00000074582	protein_coding	14.7308	EXPR.	12.5504	EXPR.	14.7308	EXPR.				-0.20036	0.0091107	0.00351687	0.987971	-0.203877	0.119546	11.7182	12.5504	14.7308
NUAK1	ENSG00000074590	protein_coding	3.74041	EXPR.	4.52506	EXPR.	4.52506	EXPR.				0.223121	0.0971429	-0.268278	0.263892	0.491399	0.017122	2.19644	4.52506	3.74041
DPP8	ENSG00000074603	protein_coding	8.11325	EXPR.	7.08675	EXPR.	8.11325	EXPR.				-0.182545	0.0193123	0.0502557	0.78643	-0.2328	0.0710657	6.01318	7.08675	8.11325
SLC24A1	ENSG00000074621	protein_coding	0.88049		0.76109		0.88049					0.548319	0.000395093	0.0141305	0.975304	0.534188	0.0347499	0.39455	0.76109	0.88049
ZNF532	ENSG00000074657	protein_coding	16.3475	EXPR.	14.9733	EXPR.	16.3475	EXPR.				-0.0230486	0.836052	-0.0352712	0.872522	0.0122226	0.952231	10.9855	14.9733	16.3475
SCARF1	ENSG00000074660	protein_coding	0.67952		0.51322		0.67952					0.767182	1.6389e-10	0.145598	0.585066	0.621584	0.00151198	0.44681	0.51322	0.67952
LMAN1	ENSG00000074695	protein_coding	12.5399	EXPR.	12.4484	EXPR.	12.5399	EXPR.				0.00822876	0.928025	-0.070993	0.627533	0.0792217	0.549364	8.29813	12.4484	12.5399
HACD3	ENSG00000074696	protein_coding	3.04933	EXPR.	2.51564	EXPR.	3.04933	EXPR.	UP			0.435152	2.03689e-06	0.0743936	0.731881	0.360759	0.0186699	1.59696	2.51564	3.04933
IPCEF1	ENSG00000074706	protein_coding	0.05404		0.09426		0.09426					0.617899	0.0952537	-0.671792	0.21397	1.28969	0.0107438	0.0230786	0.09426	0.05404
ZZEF1	ENSG00000074755	protein_coding	4.88902	EXPR.	3.92969	EXPR.	4.88902	EXPR.				-0.0465694	0.720695	-0.111052	0.628118	0.0644822	0.778244	3.01805	3.92969	4.88902
NOX3	ENSG00000074771	protein_coding	0		0		0					-0.141792	NA	0.251309	NA	0	NA	0	0	0
ENO1	ENSG00000074800	protein_coding	51.9194	EXPR.	50.6297	EXPR.	51.9194	EXPR.				-0.187468	0.0553253	-0.0797757	0.712212	-0.107693	0.566493	40.1599	50.6297	51.9194
SLC12A1	ENSG00000074803	protein_coding	0.00217		0		0.00217					0.326117	NA	0.719214	NA	0	NA	0	0	0.00217
MYDGF	ENSG00000074842	protein_coding	10.8627	EXPR.	9.82123	EXPR.	10.8627	EXPR.				-0.0800898	0.366904	0.0234166	0.910504	-0.103506	0.496795	8.66633	9.82123	10.8627
ANO8	ENSG00000074855	protein_coding	2.25234	EXPR.	2.21547	EXPR.	2.25234	EXPR.	DOWN	DOWN		-0.509719	1.03302e-05	0.0969608	0.726328	-0.60668	0.00121532	2.21547	1.89067	2.25234
TUBE1	ENSG00000074935	protein_coding	4.48617	EXPR.	4.35429	EXPR.	4.48617	EXPR.	UP	UP		0.712763	9.44908e-12	0.0974047	0.690288	0.615358	0.000278456	1.75261	4.35429	4.48617
ARHGEF10L	ENSG00000074964	protein_coding	17.6318	EXPR.	17.7745	EXPR.	17.7745	EXPR.	DOWN			-0.584532	3.41994e-11	-0.225614	0.188321	-0.358918	0.0173801	17.194	17.7745	17.6318
TXK	ENSG00000074966	protein_coding	0.26585		0.213		0.26585					0.804604	0.0155466	0.720038	0.216916	0.0845658	0.910987	0.150978	0.213	0.26585
WSCD2	ENSG00000075035	protein_coding	0.2142		0.10892		0.2142					2.05884	7.79309e-10	0.864461	0.132897	1.19437	0.0310098	0.0381292	0.10892	0.2142
KCNQ2	ENSG00000075043	protein_coding	0.0071		0		0.0071					0.144041	0.863669	0.729198	0.606539	-0.585157	0.667694	0	0	0.0071
TACR2	ENSG00000075073	protein_coding	0.36581		0.28942		0.36581					-0.0524017	0.905268	0.378897	0.590788	-0.431299	0.497541	0.247555	0.28942	0.36581
ACTR6	ENSG00000075089	protein_coding	7.50856	EXPR.	6.93885	EXPR.	7.50856	EXPR.				0.0228173	0.822257	-0.0519757	0.78114	0.074793	0.642908	5.31444	6.93885	7.50856
TIPIN	ENSG00000075131	protein_coding	2.84846	EXPR.	2.41933	EXPR.	2.84846	EXPR.				0.00487017	0.973468	0.189233	0.342621	-0.184363	0.334134	2.06796	2.41933	2.84846
SRI	ENSG00000075142	protein_coding	20.5966	EXPR.	20.4047	EXPR.	20.5966	EXPR.				-0.0286905	0.689495	-0.0324155	0.819011	0.00372503	0.979746	15.6486	20.4047	20.5966
EIF4G3	ENSG00000075151	protein_coding	13.2182	EXPR.	15.6699	EXPR.	15.6699	EXPR.	DOWN			-0.415217	0.00206835	-0.537655	0.0175893	0.122438	0.665502	10.8859	15.6699	13.2182
NUP37	ENSG00000075188	protein_coding	10.773	EXPR.	11.4922	EXPR.	11.4922	EXPR.				-0.31486	0.000161504	-0.111309	0.537135	-0.203551	0.174394	8.68651	11.4922	10.773
SEMA3A	ENSG00000075213	protein_coding	0.08081		0.05513		0.08081					1.66487	2.54691e-06	0.949564	0.123647	0.715306	0.271249	0.01615	0.05513	0.08081
GTSE1	ENSG00000075218	protein_coding	0.11404		0.08176		0.11404					0.0753871	0.864567	0.295801	0.688287	-0.220414	0.762863	0.08176	0.05953	0.11404
SEMA3C	ENSG00000075223	protein_coding	7.20158	EXPR.	6.67898	EXPR.	7.20158	EXPR.		DOWN		-0.287741	0.103542	0.4464	0.13846	-0.734142	0.00578739	6.67898	5.47703	7.20158
TTC38	ENSG00000075234	protein_coding	6.05855	EXPR.	4.66097	EXPR.	6.05855	EXPR.				-0.240079	0.00466845	0.0110096	0.964883	-0.251088	0.0797654	4.42328	4.66097	6.05855
ACAT1	ENSG00000075239	protein_coding	236.087	EXPR.	231.591	EXPR.	236.087	EXPR.				-0.26297	0.0717324	0.0357756	0.925642	-0.298745	0.232443	212.663	231.591	236.087
GRAMD4	ENSG00000075240	protein_coding	5.07521	EXPR.	4.9772	EXPR.	5.07521	EXPR.	UP	UP		0.817861	3.36123e-13	-0.0165904	0.960902	0.834451	3.5264e-06	1.86677	4.9772	5.07521
CELSR1	ENSG00000075275	protein_coding	0.06713		0.04791		0.06713					2.81731	6.87346e-07	-0.137779	0.918023	2.95508	0.000450818	0.00523	0.04791	0.06713
WNT8B	ENSG00000075290	protein_coding	0.01728		0.01489		0.01728					-0.146071	0.85208	-1.25001	0.195731	1.10394	0.26065	0.00994104	0.01489	0.01728
ZNF638	ENSG00000075292	protein_coding	20.9553	EXPR.	17.5424	EXPR.	20.9553	EXPR.				0.301645	3.50888e-05	0.0886408	0.58354	0.213004	0.0952315	10.4567	17.5424	20.9553
SLC25A40	ENSG00000075303	protein_coding	4.23024	EXPR.	4.23024	EXPR.	4.14357	EXPR.	DOWN	DOWN		-0.656813	9.96684e-16	0.0592352	0.77687	-0.716048	5.36537e-08	4.23024	4.14357	4.03175
TIMM21	ENSG00000075336	protein_coding	50.8792	EXPR.	53.2201	EXPR.	53.2201	EXPR.	DOWN			-0.617161	8.17306e-10	-0.396576	0.0260434	-0.220585	0.246088	50.8792	53.2201	46.65
ADD2	ENSG00000075340	protein_coding	0.24718		0.26218		0.26218					0.650355	2.00221e-05	-0.180364	0.563455	0.830719	0.00038769	0.12147	0.26218	0.24718
FGF4	ENSG00000075388	protein_coding	0		0		0					-0.37574	NA	0.0173588	NA	0	NA	0	0	0
RASAL2	ENSG00000075391	protein_coding	1.3874	EXPR.	1.34868	EXPR.	1.3874	EXPR.				-0.0701735	0.65441	0.0104503	0.978882	-0.0806238	0.773801	0.97026	1.34868	1.3874
VPS9D1	ENSG00000075399	protein_coding	2.86863	EXPR.	2.86863	EXPR.	2.86326	EXPR.	DOWN	DOWN		-0.703334	1.19798e-15	-0.0913547	0.659984	-0.61198	1.8966e-05	2.86863	2.84018	2.86326
ZNF37A	ENSG00000075407	protein_coding	1.57111	EXPR.	1.23762	EXPR.	1.57111	EXPR.	UP	UP		0.533313	2.53715e-13	0.146043	0.313116	0.38727	0.00115378	0.755179	1.23762	1.57111
MARK3	ENSG00000075413	protein_coding	29.6198	EXPR.	26.4707	EXPR.	29.6198	EXPR.				-0.157927	0.0042472	-0.119961	0.248169	-0.0379666	0.751128	20.0605	26.4707	29.6198
SLC25A3	ENSG00000075415	protein_coding	775.889	EXPR.	775.889	EXPR.	716.467	EXPR.	DOWN	DOWN		-0.817351	7.05233e-23	-0.275357	0.0733048	-0.541994	6.42343e-05	775.889	716.467	639.098
FNDC3B	ENSG00000075420	protein_coding	3.25668	EXPR.	3.7684	EXPR.	3.7684	EXPR.	UP	UP		0.637051	5.19971e-11	-0.373245	0.0293425	1.0103	2.8639e-11	1.58177	3.7684	3.25668
FOSL2	ENSG00000075426	protein_coding	8.50276	EXPR.	10.7318	EXPR.	10.7318	EXPR.	UP	UP	DOWN	0.578374	0.00535697	-1.17281	0.000258512	1.75119	2.02019e-08	3.81667	10.7318	8.50276
CACNG5	ENSG00000075429	protein_coding	0.01753		0.00943		0.01753					0.055777	NA	0.229034	NA	-0.173257	NA	0.00778	0.00943	0.01753
CACNG4	ENSG00000075461	protein_coding	0		0		0					-0.897251	0.395954	0.210616	NA	-1.10787	NA	0	0	0
FRYL	ENSG00000075539	protein_coding	3.70044	EXPR.	3.44552	EXPR.	3.70044	EXPR.	UP	UP		0.460211	1.25468e-07	-0.0848198	0.673747	0.545031	9.2466e-05	1.75997	3.44552	3.70044
TMEM131	ENSG00000075568	protein_coding	8.13739	EXPR.	7.17347	EXPR.	8.13739	EXPR.				0.0327318	0.825181	-0.0345646	0.909593	0.0672965	0.788816	4.95611	7.17347	8.13739
FSCN1	ENSG00000075618	protein_coding	2.16789	EXPR.	1.74674	EXPR.	2.16789	EXPR.				-0.40319	0.0349137	0.180767	0.662456	-0.583957	0.0606793	1.74674	1.21778	2.16789
ACTB	ENSG00000075624	protein_coding	190.293	EXPR.	268.769	EXPR.	268.769	EXPR.		UP		0.357768	0.0160627	-0.285133	0.312013	0.642901	0.00580985	119.286	268.769	190.293
MOCOS	ENSG00000075643	protein_coding	0.27216		0.2244		0.27216					0.118132	0.778775	-1.38768	0.00874875	1.50581	0.0033061	0.142074	0.2244	0.27216
PLD1	ENSG00000075651	protein_coding	1.01648	EXPR.	0.86343		1.01648	EXPR.	UP			0.660223	2.1945e-06	0.0368896	0.9239	0.623333	0.00624064	0.532503	0.86343	1.01648
ATP12A	ENSG00000075673	protein_coding	0		0		0					-0.682465	NA	0.0953364	NA	-0.777801	NA	0	0	0
WDR62	ENSG00000075702	protein_coding	14.7338	EXPR.	14.7338	EXPR.	9.0705	EXPR.	DOWN			-1.48465	7.76966e-06	-0.388066	0.604663	-1.09659	0.0557277	14.7338	9.0705	8.01409
DLG1	ENSG00000075711	protein_coding	7.97553	EXPR.	7.74423	EXPR.	7.97553	EXPR.	UP	UP		0.358789	1.31557e-08	-0.0732784	0.607989	0.432067	1.84963e-05	4.17328	7.74423	7.97553
RAB7A	ENSG00000075785	protein_coding	82.7468	EXPR.	82.7468	EXPR.	77.1282	EXPR.	DOWN	DOWN		-0.622583	5.29035e-23	-0.209795	0.0719516	-0.412788	6.09838e-05	82.7468	77.1282	76.0548
BCAP29	ENSG00000075790	protein_coding	9.6168	EXPR.	10.2521	EXPR.	10.2521	EXPR.				-0.03016	0.906764	-0.144805	0.719182	0.114645	0.772088	7.39972	10.2521	9.6168
SEC31B	ENSG00000075826	protein_coding	2.09654	EXPR.	1.72179	EXPR.	2.09654	EXPR.				-0.0119178	0.96026	0.248444	0.48606	-0.260362	0.42785	1.48398	1.72179	2.09654
SART3	ENSG00000075856	protein_coding	8.67453	EXPR.	7.67386	EXPR.	8.67453	EXPR.				0.106443	0.0731117	0.136746	0.188321	-0.0303032	0.809002	5.10332	7.67386	8.67453
ARHGAP15	ENSG00000075884	protein_coding	1.15835	EXPR.	1.44096	EXPR.	1.44096	EXPR.	UP	UP		0.587143	0.00236985	-0.526665	0.106664	1.11381	0.000121424	0.68375	1.44096	1.15835
TUBA3D	ENSG00000075886	protein_coding	0		0.06466		0.06466					-0.604486	NA	-2.65942	NA	2.05493	NA	0	0.06466	0
PAX2	ENSG00000075891	protein_coding	0		0		0					0.968187	NA	0.148133	NA	0.820054	NA	0	0	0
EXOSC7	ENSG00000075914	protein_coding	31.3171	EXPR.	25.6358	EXPR.	31.3171	EXPR.				0.0920577	0.676157	0.307385	0.387087	-0.215327	0.54385	23.2031	25.6358	31.3171
KIFAP3	ENSG00000075945	protein_coding	8.81803	EXPR.	9.02089	EXPR.	9.02089	EXPR.				0.13255	0.0179212	-0.0526861	0.663441	0.185237	0.0407697	5.09838	9.02089	8.81803
[truncated: 18,694 more rows]
