# Supplementary material for: Age‐related changes in human skeletal muscle transcriptome and proteome are more affected by chronic inflammation and physical inactivity than primary aging
Source: Aging Cell. 2024 Feb 21;23(4):e14098. doi: 10.1111/acel.14098 (PMC11019131; doi:10.1111/acel.14098)
Supplement: Supplementary file 4 — Table S3. [file ACEL-23-e14098-s003.xlsx]

## Sheet: All_prot._report.ion intensity
T: Protein IDs	T: Majority protein IDs	T: Protein names	T: Gene names	Median reporter ion intensity			log2 (OP/YH)	log2 (OP/YP)	log2 (YP/YH)	N: ANOVA q-value	C: ANOVA Significant	Significant pairs (post-hoc Tukey's test)			N: Peptides	N: Razor + unique peptides	N: Unique peptides	N: Sequence coverage [%]	N: Unique + razor sequence coverage [%]	N: Unique sequence coverage [%]	N: Mol. weight [kDa]	N: Q-value	N: Score	N: Intensity	N: MS/MS count	YH, individual reporter ion intensities														YP, individual reporter ion intensities								OP, individual reporter ion intensities
				YH	YP	OP						OP/YH	YP/YH	OP/YP												IMBP01_YH	IMBP02_YH	IMBP03_YH	IMBP05_YH	IMBP06_YH	IMBP07_YH	2.0.v_YH	IMBP08_YH	IMBP09_YH	IMBP10_YH	4.0.v_YH	IMBP11_YH	10.0.v_YH	9.0.v_YH	MMD18_YP	MMD21_YP	MMD25_YP	MMD44_YP	MMD57_YP	MMD56_YP	MMD72_YP	MMD74_YP	MMD05_OP	MMD06_OP
P00747;CON__P06868;Q02325	P00747	Plasminogen;Plasmin heavy chain A;Activation peptide;Angiostatin;Plasmin heavy chain A, short form;Plasmin light chain B	PLG	0.0545665	0.157137	0.050221	-0.119725	-1.64566	1.52594	4.16511e-07	+		UP	DOWN	23	23	23	39.1	39.1	39.1	90.568	0	323.31	10171000000	148	0.033905	0.053796	0.0399	0.054961	0.054172	0.059929	0.064112	0.045892	0.060314	0.052415	0.066829	0.044745	0.0559205	0.0573887	0.19139	0.073617	0.076214	0.075477	0.15624	0.16834	0.158034	0.230264	0.043	0.045362
P02749;CON__P17690	P02749	Beta-2-glycoprotein 1	APOH	0.0524147	0.157315	0.047638	-0.137859	-1.72347	1.58561	7.41428e-06	+		UP	DOWN	8	8	8	30.4	30.4	30.4	38.298	0	256.63	9344300000	89	0.029574	0.038603	0.039304	0.053102	0.056023	0.057243	0.06859	0.045455	0.066585	0.049422	0.073912	0.049017	0.0627019	0.0517274	0.17729	0.077269	0.071199	0.0809	0.13734	0.21744	0.21587	0.184624	0.041664	0.041771
P51991	P51991	Heterogeneous nuclear ribonucleoprotein A3	HNRNPA3	0.0547724	0.0669125	0.075174	0.456785	0.167958	0.288827	4.50104e-05	+	UP	UP		12	12	11	27.2	27.2	27	39.594	0	131.31	8346000000	105	0.034884	0.047313	0.049111	0.060311	0.061206	0.060896	0.062343	0.052903	0.056542	0.058214	0.056472	0.038567	0.0530728	0.0437283	0.055122	0.058654	0.065325	0.075374	0.076073	0.0685	0.0704744	0.056307	0.077309	0.056962
P62937;Q9Y536;P0DN37;P0DN26;A0A0B4J2A2;A0A075B767;A0A075B759;F5H284	P62937	Peptidyl-prolyl cis-trans isomerase A;Peptidyl-prolyl cis-trans isomerase A, N-terminally processed	PPIA	0.0544101	0.0695805	0.074387	0.451177	0.0963675	0.35481	4.50104e-05	+	UP	UP		11	11	11	73.9	73.9	73.9	18.012	0	264.13	87116000000	242	0.037358	0.044537	0.04538	0.057089	0.054037	0.053397	0.065986	0.053728	0.060784	0.061137	0.062592	0.039042	0.0547831	0.0602808	0.058285	0.057166	0.065542	0.075592	0.073619	0.077005	0.075748	0.0600291	0.090041	0.062615
Q13203	Q13203	Myosin-binding protein H	MYBPH	0.080937	0.0525612	0.048577	-0.736526	-0.113725	-0.622801	5.34583e-05	+	DOWN	DOWN		13	13	13	38.4	38.4	38.4	52.05	0	323.31	9397600000	135	0.078486	0.11582	0.18679	0.083388	0.17514	0.063699	0.069233	0.14464	0.06935	0.076013	0.097894	0.069139	0.112933	0.044143	0.043243	0.059246	0.053066	0.061726	0.049949	0.053364	0.0520564	0.0397449	0.042368	0.029416
P51608	P51608	Methyl-CpG-binding protein 2	MECP2	0.050973	0.0621645	0.072345	0.50516	0.218802	0.286358	0.000127632	+	UP			11	11	11	30.7	30.7	30.7	52.44	0	195.29	2256200000	52	0.03907	0.052548	0.057439	0.06179	0.051202	0.050744	0.053656	0.039954	0.045492	0.051472	0.045642	0.049448	0.0491092	0.051867	0.051548	0.069582	0.064032	0.080336	0.060297	0.05741	0.0785227	0.0533179	0.10015	0.059774
P01860	P01860	Ig gamma-3 chain C region	IGHG3	0.049957	0.13236	0.0431746	-0.210504	-1.61622	1.40571	0.000129398	+		UP	DOWN	12	4	4	41.9	19.9	19.9	41.287	0	323.31	8214800000	93	0.028175	0.04762	0.034486	0.097867	0.049716	0.046128	0.057346	0.050198	0.063494	0.045727	0.081627	0.090197	0.0823999	0.0480574	0.23449	0.049312	0.070634	0.093746	0.16218	0.25289	0.102541	0.184899	0.020921	0.032165
P52272	P52272	Heterogeneous nuclear ribonucleoprotein M	HNRNPM	0.0590194	0.0594165	0.071437	0.275482	0.265808	0.00967437	0.000130403	+	UP		UP	25	25	25	38.8	38.8	38.8	77.515	0	121.09	8324300000	104	0.041949	0.052549	0.049743	0.06608	0.065017	0.060517	0.064541	0.049445	0.063208	0.06197	0.061407	0.04297	0.0570351	0.0575218	0.056847	0.059977	0.060784	0.068578	0.058856	0.058445	0.0686227	0.0576015	0.080449	0.056569
Q92522	Q92522	Histone H1x	H1FX	0.047366	0.0663718	0.0772402	0.7055	0.21878	0.48672	0.000177672	+	UP			4	4	4	23.5	23.5	23.5	22.487	0	82.152	2591500000	35	0.030466	0.047708	0.043908	0.067922	0.05221	0.050858	0.057711	0.036538	0.047024	0.056721	0.044359	0.02981	0.038867	0.065075	0.052653	0.054887	0.064996	0.072209	0.076077	0.071908	0.0677477	0.0591494	0.094304	0.046915
P04004;CON__Q3ZBS7	P04004	Vitronectin;Vitronectin V65 subunit;Vitronectin V10 subunit;Somatomedin-B	VTN	0.0479642	0.14628	0.0554579	0.209433	-1.39927	1.6087	0.000447404	+		UP	DOWN	10	10	10	21.3	21.3	21.3	54.305	0	323.31	19447000000	121	0.032329	0.042078	0.038489	0.048522	0.044011	0.048338	0.061118	0.038657	0.052156	0.050441	0.06965	0.025003	0.0482252	0.0477033	0.1775	0.067136	0.083644	0.078203	0.16385	0.12871	0.227496	0.246139	0.046241	0.049441
P02549	P02549	Spectrin alpha chain, erythrocytic 1	SPTA1	0.053477	0.124735	0.043867	-0.285782	-1.50766	1.22188	0.000490657	+		UP	DOWN	92	92	92	46.5	46.5	46.5	280.01	0	323.31	52245000000	684	0.036395	0.044221	0.041281	0.090064	0.047943	0.073548	0.056187	0.042277	0.054509	0.052445	0.061556	0.059176	0.074082	0.0394831	0.14478	0.088408	0.088701	0.075078	0.1348	0.11467	0.206389	0.137671	0.041244	0.042712
P08603;Q02985	P08603	Complement factor H	CFH	0.0513045	0.0990255	0.0538944	0.07105	-0.877665	0.948715	0.000490657	+		UP	DOWN	32	32	28	36.4	36.4	33.4	139.09	0	323.31	9622100000	179	0.03781	0.050533	0.039694	0.052076	0.053028	0.056023	0.056829	0.040966	0.052965	0.043732	0.062325	0.047101	0.0697553	0.0480245	0.1289	0.079569	0.069447	0.091021	0.087888	0.10703	0.123306	0.205538	0.0447	0.043462
P62805	P62805	Histone H4	HIST1H4A	0.0520793	0.069359	0.073498	0.496995	0.0836219	0.413373	0.000490657	+	UP	UP		9	9	9	59.2	59.2	59.2	11.367	0	163.49	245000000000	336	0.031892	0.049423	0.039779	0.066497	0.055544	0.056327	0.058544	0.038445	0.051274	0.059106	0.052249	0.039771	0.0519096	0.0572491	0.059326	0.060793	0.06498	0.073738	0.098648	0.081295	0.103896	0.0649372	0.09397	0.048211
P84243	P84243	Histone H3.3	H3F3A	0.0517502	0.0688559	0.0772941	0.578792	0.166778	0.412014	0.000490657	+	UP	UP		6	6	2	50	50	30.1	15.328	0	284.95	124000000000	162	0.026396	0.045819	0.03445	0.061676	0.059721	0.055368	0.060804	0.03924	0.052322	0.053804	0.049629	0.030574	0.0511785	0.0551768	0.05955	0.057482	0.06521	0.070851	0.10351	0.089843	0.101846	0.0668608	0.10996	0.051551
Q15404	Q15404	Ras suppressor protein 1	RSU1	0.0552615	0.0670112	0.068296	0.305526	0.0273978	0.278129	0.000490657	+	UP	UP		9	9	9	32.1	32.1	32.1	31.54	0	23.959	2969100000	56	0.046445	0.052292	0.053862	0.060544	0.06315	0.052954	0.061613	0.051386	0.056661	0.057354	0.059826	0.052065	0.0389773	0.0606404	0.065697	0.071328	0.064088	0.077566	0.066934	0.056848	0.0910415	0.0670885	0.063254	0.063394
Q16082	Q16082	Heat shock protein beta-2	HSPB2	0.061528	0.057596	0.0724281	0.235306	0.330581	-0.0952745	0.000490657	+	UP		UP	9	9	9	80.2	80.2	80.2	20.232	0	323.31	39341000000	187	0.045761	0.049446	0.054128	0.076619	0.066034	0.049311	0.068462	0.060434	0.063172	0.062622	0.064497	0.053372	0.0570507	0.0652428	0.055799	0.058384	0.056808	0.068452	0.06045	0.059242	0.0469254	0.048574	0.074506	0.0648
Q9HBL0	Q9HBL0	Tensin-1	TNS1	0.0560653	0.0626545	0.070482	0.330145	0.169837	0.160309	0.000490657	+	UP			32	32	31	25.9	25.9	25.1	185.7	0	323.31	5436700000	110	0.038162	0.052893	0.04946	0.053001	0.060877	0.055056	0.060779	0.046407	0.060095	0.063801	0.058031	0.053438	0.0570747	0.0603228	0.063764	0.061849	0.06346	0.073917	0.055662	0.058544	0.0812853	0.0588941	0.073164	0.064776
Q03252	Q03252	Lamin-B2	LMNB2	0.0572125	0.06418	0.071339	0.318361	0.152567	0.165793	0.00049982	+	UP			32	31	30	46.5	45.2	43.9	69.948	0	323.31	33466000000	347	0.039183	0.056476	0.048789	0.065442	0.063208	0.063502	0.068885	0.04933	0.063379	0.057949	0.061898	0.041621	0.0535264	0.0521337	0.061085	0.056031	0.062296	0.072762	0.065371	0.062989	0.0816568	0.0674601	0.084207	0.059775
Q5BKX8	Q5BKX8	Muscle-related coiled-coil protein	MURC	0.0542645	0.0589018	0.0751308	0.469396	0.351094	0.118302	0.00049982	+	UP		UP	16	16	16	48.6	48.6	48.6	41.899	0	323.31	23158000000	171	0.047607	0.053474	0.054665	0.0764	0.050343	0.068677	0.053864	0.052408	0.061762	0.070805	0.060513	0.039532	0.0512731	0.0738723	0.050584	0.053786	0.062547	0.073136	0.066213	0.070448	0.0525214	0.0552565	0.085464	0.057589
P11277	P11277	Spectrin beta chain, erythrocytic	SPTB	0.058152	0.088705	0.065028	0.161232	-0.447954	0.609187	0.000513826	+		UP	DOWN	112	112	106	60.3	60.3	57.5	246.47	0	323.31	108000000000	1066	0.041589	0.049778	0.046049	0.077395	0.058999	0.064714	0.063337	0.046362	0.0581	0.059299	0.058204	0.053033	0.0616172	0.0560457	0.092463	0.071643	0.076806	0.078248	0.093111	0.084947	0.143945	0.0998627	0.066671	0.051237
P51858	P51858	Hepatoma-derived growth factor	HDGF	0.05487	0.0582125	0.071525	0.38243	0.297119	0.0853114	0.0005197	+	UP		UP	13	13	12	61.7	61.7	58.3	26.788	0	282.07	7486400000	147	0.04342	0.054273	0.051052	0.072526	0.062934	0.061367	0.071051	0.058966	0.055467	0.063672	0.053885	0.047654	0.0496269	0.0442509	0.050186	0.057747	0.060988	0.067673	0.060263	0.058678	0.0531746	0.0399151	0.076249	0.062074
Q13642	Q13642	Four and a half LIM domains protein 1	FHL1	0.0695605	0.048185	0.0558965	-0.31551	0.214174	-0.529684	0.000667821	+	DOWN	DOWN		20	20	20	52.6	52.6	52.6	36.263	0	323.31	1050000000000	1679	0.050517	0.089408	0.063684	0.046558	0.080312	0.064899	0.1012	0.074922	0.090177	0.061794	0.089874	0.059634	0.0697373	0.0693837	0.050637	0.040472	0.053768	0.052875	0.045733	0.061878	0.0423338	0.0259281	0.043734	0.039394
P00450	P00450	Ceruloplasmin	CP	0.045129	0.110731	0.0495808	0.135727	-1.15921	1.29493	0.00072957	+		UP	DOWN	26	26	22	31.5	31.5	28.1	122.2	0	323.31	16543000000	199	0.034708	0.044224	0.04482	0.051996	0.045438	0.052314	0.061716	0.032294	0.041877	0.046169	0.059233	0.038476	0.0742978	0.0351761	0.11098	0.069894	0.073576	0.10072	0.15119	0.14887	0.110482	0.124924	0.043268	0.044038
P09429;B2RPK0;P23497	P09429;B2RPK0	High mobility group protein B1;Putative high mobility group protein B1-like 1	HMGB1;HMGB1P1	0.0544	0.0643155	0.0744536	0.452735	0.211175	0.24156	0.00072957	+	UP			5	5	5	22.3	22.3	22.3	24.893	0	82.838	14353000000	102	0.045607	0.053841	0.046499	0.062836	0.059478	0.060924	0.061816	0.05706	0.052835	0.061989	0.054959	0.045161	0.0538212	0.0333759	0.052548	0.057893	0.065281	0.072156	0.070896	0.06335	0.0787624	0.0612217	0.08193	0.060618
P0C0L5	P0C0L5	Complement C4-B;Complement C4 beta chain;Complement C4-B alpha chain;C4a anaphylatoxin;C4b-B;C4d-B;Complement C4 gamma chain	C4B	0.0443425	0.109697	0.0488185	0.138738	-1.16802	1.30676	0.00072957	+		UP	DOWN	28	28	1	18.8	18.8	0.7	192.75	0	323.31	32091000000	199	0.03238	0.043635	0.035977	0.063388	0.048664	0.054917	0.06148	0.036603	0.044791	0.043894	0.063864	0.042805	0.0686466	0.0392925	0.17216	0.078294	0.068953	0.098553	0.12084	0.09849	0.130617	0.160383	0.036707	0.046042
P22626	P22626	Heterogeneous nuclear ribonucleoproteins A2/B1	HNRNPA2B1	0.0574165	0.0629335	0.0724041	0.334606	0.202243	0.132363	0.00072957	+	UP		UP	16	16	15	56.9	56.9	54.4	37.429	0	323.31	28086000000	222	0.041035	0.058428	0.046323	0.06692	0.06893	0.056998	0.056955	0.051322	0.058051	0.060551	0.057835	0.045715	0.0557515	0.0646075	0.059681	0.063575	0.063765	0.073467	0.062292	0.056837	0.0691081	0.0526059	0.079326	0.059711
P23246	P23246	Splicing factor, proline- and glutamine-rich	SFPQ	0.0591245	0.0613545	0.072711	0.298418	0.245004	0.0534131	0.00072957	+	UP		UP	13	13	12	23.1	23.1	21.9	76.149	0	96.186	2405900000	63	0.041578	0.056024	0.050078	0.071475	0.061679	0.060699	0.067346	0.049193	0.059971	0.057758	0.058278	0.046238	0.0612516	0.0611737	0.05753	0.05794	0.064582	0.069306	0.058127	0.054058	0.0805722	0.0670646	0.078286	0.059992
Q9Y4G6	Q9Y4G6	Talin-2	TLN2	0.0582905	0.063545	0.070352	0.271331	0.146813	0.124518	0.00072957	+	UP			48	42	42	24.8	22.4	22.4	271.61	0	323.31	12850000000	217	0.04261	0.054813	0.051957	0.066286	0.063401	0.057034	0.060704	0.051661	0.059547	0.0602	0.063963	0.046088	0.0533586	0.0636907	0.063629	0.060797	0.063461	0.072306	0.059301	0.062806	0.0722123	0.0668668	0.070352	0.056028
Q6FI13;Q16777	Q6FI13;Q16777	Histone H2A type 2-A;Histone H2A type 2-C	HIST2H2AA3;HIST2H2AC	0.0485849	0.072515	0.072892	0.585252	0.00748103	0.577771	0.000804841	+	UP	UP		8	8	1	65.4	65.4	22.3	14.095	0	298.02	82226000000	123	0.041445	0.062388	0.045005	0.068193	0.043285	0.05159	0.053945	0.04705	0.048211	0.058967	0.04664	0.041859	0.0489588	0.0551504	0.06695	0.065179	0.071419	0.073611	0.07635	0.075781	0.106287	0.0652907	0.075491	0.055249
P16104	P16104	Histone H2AX	H2AFX	0.048026	0.0599925	0.076919	0.679524	0.358558	0.320966	0.000867085	+	UP			7	2	2	47.6	11.2	11.2	15.144	0.00036337	3.5753	2287100000	20	0.03091	0.040662	0.051163	0.075225	0.049718	0.053072	0.047989	0.047354	0.048062	0.059209	0.02921	0.04799	0.0382348	0.0637985	0.059105	0.059892	0.062437	0.076292	0.054293	0.060093	0.0854023	0.0560194	0.12775	0.050419
P01871	P01871	Ig mu chain C region	IGHM	0.054059	0.146355	0.042329	-0.352888	-1.78975	1.43687	0.000874342	+		UP	DOWN	14	14	14	32	32	32	49.439	0	243.76	16088000000	148	0.020411	0.048602	0.062274	0.10372	0.053228	0.063295	0.044142	0.055863	0.049441	0.072675	0.05489	0.045381	0.0789841	0.0462027	0.16204	0.070279	0.07895	0.13681	0.183	0.1559	0.156284	0.124649	0.021692	0.027666
P07910;P0DMR1;O60812;B7ZW38;B2RXH8	P07910;P0DMR1;O60812;B7ZW38;B2RXH8	Heterogeneous nuclear ribonucleoproteins C1/C2;Heterogeneous nuclear ribonucleoprotein C-like 4;Heterogeneous nuclear ribonucleoprotein C-like 1;Heterogeneous nuclear ribonucleoprotein C-like 3;Heterogeneous nuclear ribonucleoprotein C-like 2	HNRNPC;HNRNPCL4;HNRNPCL1;HNRNPCL3;HNRNPCL2	0.054553	0.0585825	0.072193	0.4042	0.301389	0.102811	0.000882012	+	UP		UP	12	12	12	37.9	37.9	37.9	33.67	0	69.47	6144900000	88	0.033182	0.050522	0.046858	0.079873	0.061751	0.054439	0.058453	0.052862	0.054754	0.05732	0.054667	0.049165	0.0534623	0.0638764	0.051641	0.057403	0.063533	0.075196	0.053502	0.059762	0.0709718	0.0562495	0.091102	0.055177
Q9UKS6	Q9UKS6	Protein kinase C and casein kinase substrate in neurons protein 3	PACSIN3	0.0580256	0.0600285	0.072882	0.328872	0.279915	0.0489568	0.000882012	+	UP		UP	21	21	21	59.2	59.2	59.2	48.486	0	323.31	55208000000	273	0.044363	0.057076	0.052565	0.054613	0.063946	0.065564	0.073432	0.051641	0.057965	0.061389	0.060818	0.047028	0.0580863	0.066735	0.06039	0.058756	0.059667	0.071076	0.05738	0.060944	0.0518095	0.0706482	0.087269	0.068346
Q16778;P33778;P23527;P06899;Q6DRA6;Q6DN03	Q16778;P33778;P23527;P06899	Histone H2B type 2-E;Histone H2B type 1-B;Histone H2B type 1-O;Histone H2B type 1-J	HIST2H2BE;HIST1H2BB;HIST1H2BO;HIST1H2BJ	0.0519978	0.0695325	0.075618	0.540278	0.121042	0.419235	0.000931691	+	UP	UP		8	8	0	53.2	53.2	0	13.92	0	113.1	273000000000	307	0.041069	0.054187	0.048084	0.06527	0.061561	0.059439	0.059608	0.043367	0.050033	0.059546	0.048773	0.046257	0.0441112	0.0539627	0.063061	0.061121	0.06652	0.072545	0.081818	0.073292	0.0999347	0.0651409	0.089628	0.054005
P00751	P00751	Complement factor B;Complement factor B Ba fragment;Complement factor B Bb fragment	CFB	0.042544	0.11379	0.05101	0.261824	-1.15752	1.41935	0.000936076	+		UP	DOWN	14	14	14	19	19	19	85.532	0	57.953	11482000000	113	0.034963	0.040924	0.040514	0.054685	0.045969	0.058037	0.060009	0.033379	0.044164	0.038753	0.060834	0.034207	0.0620786	0.0388592	0.134	0.072256	0.07106	0.11432	0.11326	0.10241	0.15122	0.193259	0.043699	0.049987
Q07065	Q07065	Cytoskeleton-associated protein 4	CKAP4	0.0499935	0.066696	0.070375	0.493322	0.0774628	0.41586	0.000936076	+	UP	UP		10	10	10	20.3	20.3	20.3	66.022	0	78.555	805220000	28	0.029369	0.043784	0.044244	0.069775	0.060831	0.044378	0.055942	0.050598	0.056105	0.057452	0.054216	0.049389	0.0404743	0.0313701	0.055664	0.062564	0.06751	0.095279	0.065882	0.061771	0.0834067	0.0807639	0.053402	0.061609
Q9Y490	Q9Y490	Talin-1	TLN1	0.0568522	0.0818025	0.064201	0.17538	-0.349549	0.524929	0.000936076	+	UP	UP	DOWN	55	55	49	27.1	27.1	24.8	269.76	0	323.31	21767000000	302	0.042279	0.051407	0.046409	0.057707	0.060485	0.057066	0.063112	0.053428	0.059295	0.059241	0.063386	0.043983	0.0462956	0.0566384	0.090398	0.076526	0.068534	0.070143	0.087079	0.064546	0.117727	0.108786	0.057865	0.051215
P11166	P11166	Solute carrier family 2, facilitated glucose transporter member 1	SLC2A1	0.046439	0.1441	0.030566	-0.603409	-2.23707	1.63366	0.000980999	+		UP	DOWN	4	4	4	8.5	8.5	8.5	54.083	0	118.74	6779100000	44	0.035692	0.039704	0.031472	0.11402	0.025808	0.078914	0.048087	0.027807	0.044858	0.04802	0.06066	0.064002	0.0874518	0.0359497	0.18069	0.10373	0.12351	0.083099	0.18438	0.14305	0.14515	0.151544	0.024243	0.031254
P17540	P17540	Creatine kinase S-type, mitochondrial	CKMT2	0.0601423	0.0641545	0.050017	-0.265963	-0.359132	0.0931692	0.00110745	+	DOWN		DOWN	24	24	19	64	64	51.8	47.504	0	323.31	673000000000	1676	0.052357	0.092278	0.043468	0.045028	0.089401	0.058278	0.070173	0.051305	0.08294	0.052534	0.07446	0.057017	0.0661357	0.0620067	0.077781	0.071627	0.056682	0.078582	0.051349	0.051951	0.072476	0.051088	0.040207	0.048671
P00734;CON__P00735	P00734	Prothrombin;Activation peptide fragment 1;Activation peptide fragment 2;Thrombin light chain;Thrombin heavy chain	F2	0.048583	0.0812475	0.053339	0.134739	-0.607133	0.741872	0.00113225	+		UP	DOWN	12	12	12	25.1	25.1	25.1	70.036	0	213.47	2520600000	54	0.03687	0.046063	0.038713	0.071633	0.04817	0.055005	0.054507	0.045998	0.048996	0.047961	0.066428	0.04581	0.0682931	0.0612636	0.14991	0.085497	0.076686	0.073668	0.076998	0.07004	0.151568	0.203765	0.038583	0.040793
P59666;P59665	P59666;P59665	Neutrophil defensin 3;HP 3-56;Neutrophil defensin 2;Neutrophil defensin 1;HP 1-56;Neutrophil defensin 2	DEFA3;DEFA1	0.0236425	0.229552	0.031267	0.403258	-2.87611	3.27937	0.00118019	+		UP	DOWN	2	2	2	19.1	19.1	19.1	10.245	0.00037453	4.2971	8280000000	21	0.011906	0.02877	0.015128	0.063384	0.021962	0.03541	0.029226	0.01322	0.015546	0.01469	0.020323	0.025323	0.0562147	0.0544241	0.29703	0.29098	0.2643	0.052348	0.18253	0.33416	0.194805	0.0508219	0.013754	0.023772
P10909	P10909	Clusterin;Clusterin beta chain;Clusterin alpha chain	CLU	0.0448728	0.106153	0.0553206	0.301976	-0.940256	1.24223	0.00146671	+		UP	DOWN	12	12	12	31.2	31.2	31.2	52.494	0	323.31	14062000000	128	0.026831	0.038254	0.034315	0.049498	0.036607	0.045792	0.049279	0.034566	0.046402	0.053622	0.053493	0.033953	0.0557743	0.0439536	0.2337	0.067514	0.085846	0.086984	0.12087	0.091436	0.174442	0.231415	0.035292	0.04318
P07237	P07237	Protein disulfide-isomerase	P4HB	0.0583355	0.0669003	0.0713853	0.291253	0.0936143	0.197639	0.00148156	+	UP	UP		28	28	28	59.1	59.1	59.1	57.116	0	323.31	68177000000	358	0.045035	0.057981	0.050779	0.057332	0.066997	0.059189	0.06814	0.050069	0.058757	0.063815	0.05869	0.046226	0.0546596	0.0633251	0.064618	0.064523	0.067605	0.074967	0.07011	0.063336	0.0800508	0.0661956	0.073999	0.061257
P14543	P14543	Nidogen-1	NID1	0.051279	0.071304	0.072835	0.506264	0.0306489	0.475615	0.0015135	+	UP	UP		28	27	27	27.2	26.4	26.4	136.38	0	323.31	18642000000	231	0.04099	0.050424	0.049904	0.042076	0.059728	0.063861	0.066028	0.046133	0.055266	0.056731	0.052134	0.046694	0.0462632	0.0627079	0.080378	0.053311	0.074604	0.094361	0.064195	0.068004	0.112525	0.0578567	0.063255	0.050748
P20962	P20962	Parathymosin	PTMS	0.0498275	0.0550465	0.068556	0.460341	0.316632	0.143709	0.0015249	+	UP			3	3	3	22.5	22.5	22.5	11.53	0	14.106	3252700000	30	0.042949	0.05056	0.049095	0.059707	0.054522	0.036695	0.058662	0.037696	0.046464	0.037621	0.053445	0.051903	0.0517424	0.0471262	0.045669	0.061974	0.055574	0.11194	0.054519	0.051479	0.0767009	0.0394453	0.068556	0.060112
Q5SSJ5	Q5SSJ5	Heterochromatin protein 1-binding protein 3	HP1BP3	0.0579075	0.0686829	0.0720445	0.315138	0.0689373	0.246201	0.0015249	+	UP	UP		15	15	15	24.2	24.2	24.2	61.206	0	109.7	3908900000	61	0.041682	0.052333	0.053229	0.057183	0.059768	0.062401	0.065649	0.046735	0.058632	0.061481	0.063047	0.046164	0.0603827	0.0457616	0.052584	0.057035	0.060733	0.073831	0.081742	0.075581	0.0870263	0.0635348	0.094694	0.054382
P19338	P19338	Nucleolin	NCL	0.058358	0.062339	0.0702167	0.266884	0.171679	0.0952046	0.00154459	+	UP			24	24	23	27.3	27.3	26.3	76.613	0	323.31	17669000000	204	0.040435	0.058488	0.048384	0.069375	0.058228	0.061548	0.067013	0.049759	0.055826	0.058746	0.060653	0.040274	0.055501	0.0608921	0.054987	0.057221	0.0641	0.071211	0.065764	0.060578	0.0701748	0.058993	0.082405	0.057118
P00966	P00966	Argininosuccinate synthase	ASS1	0.050973	0.059707	0.071664	0.491515	0.263348	0.228167	0.00169236	+	UP			8	8	8	20.6	20.6	20.6	46.53	0	73.635	1375700000	28	0.049199	0.032204	0.054226	0.056609	0.070774	0.040191	0.04033	0.043404	0.056158	0.066048	0.052747	0.039376	0.0394183	0.0614973	0.051955	0.062197	0.050573	0.089139	0.058782	0.060632	0.0734348	0.0397473	0.052638	0.05946
P01011	P01011	Alpha-1-antichymotrypsin;Alpha-1-antichymotrypsin His-Pro-less	SERPINA3	0.0516285	0.0959345	0.056019	0.117749	-0.776134	0.893882	0.00174694	+		UP	DOWN	10	10	10	29.6	29.6	29.6	47.65	0	191.99	14087000000	87	0.042634	0.054537	0.044577	0.058228	0.057983	0.046324	0.059422	0.051423	0.049287	0.051834	0.061152	0.039182	0.0602389	0.043464	0.10104	0.079732	0.082012	0.076206	0.12714	0.090829	0.209488	0.176995	0.057804	0.053278
Q99879;Q99877;Q93079;Q5QNW6;P62807;P58876;P57053;O60814;Q99880;Q96A08	Q99879;Q99877;Q93079;Q5QNW6;P62807;P58876;P57053;O60814;Q99880;Q96A08	Histone H2B type 1-M;Histone H2B type 1-N;Histone H2B type 1-H;Histone H2B type 2-F;Histone H2B type 1-C/E/F/G/I;Histone H2B type 1-D;Histone H2B type F-S;Histone H2B type 1-K;Histone H2B type 1-L;Histone H2B type 1-A	HIST1H2BM;HIST1H2BN;HIST1H2BH;HIST2H2BF;HIST1H2BC;HIST1H2BD;H2BFS;HIST1H2BK;HIST1H2BL;HIST1H2BA	0.0484065	0.0782105	0.0699	0.530093	-0.16207	0.692163	0.00174694	+	UP	UP		8	2	2	53.2	7.9	7.9	13.989	0	11.586	20485000000	46	0.034196	0.049827	0.037965	0.069251	0.055807	0.057388	0.058521	0.036536	0.04605	0.052492	0.050439	0.040855	0.0468913	0.0469859	0.063419	0.068938	0.071099	0.085322	0.10544	0.086189	0.125176	0.0627618	0.067165	0.048329
Q9HBI1	Q9HBI1	Beta-parvin	PARVB	0.057387	0.071002	0.069318	0.272505	-0.0346296	0.307134	0.00174694	+	UP	UP		7	7	5	21.7	21.7	15.9	41.714	0	55.442	6836200000	68	0.039864	0.053459	0.054265	0.062757	0.067483	0.061798	0.063601	0.049484	0.061433	0.066842	0.058385	0.051627	0.0563891	0.0556754	0.080304	0.071575	0.070429	0.069342	0.06689	0.064528	0.079062	0.0855761	0.075953	0.059369
O95299	O95299	NADH dehydrogenase [ubiquinone] 1 alpha subcomplex subunit 10, mitochondrial	NDUFA10	0.0660198	0.059758	0.048465	-0.445957	-0.302189	-0.143768	0.0018263	+	DOWN		DOWN	15	15	15	38.3	38.3	38.3	40.75	0	323.31	28875000000	203	0.053496	0.083785	0.054121	0.05143	0.08512	0.066761	0.077391	0.052669	0.073933	0.059694	0.071381	0.047195	0.0711336	0.0652787	0.087204	0.067351	0.052165	0.081422	0.04556	0.042733	0.0712175	0.0452648	0.038982	0.043447
Q00839	Q00839	Heterogeneous nuclear ribonucleoprotein U	HNRNPU	0.0550209	0.0629049	0.071793	0.383863	0.190671	0.193193	0.0018263	+	UP			17	17	17	24.5	24.5	24.5	90.583	0	208.96	9355400000	129	0.041189	0.057041	0.050938	0.074384	0.050561	0.06218	0.06253	0.046451	0.052629	0.058852	0.057424	0.045338	0.0530008	0.0646855	0.058951	0.053157	0.066194	0.07303	0.060567	0.060341	0.0738124	0.0652428	0.08072	0.052596
P00918	P00918	Carbonic anhydrase 2	CA2	0.056964	0.08486	0.0499	-0.191011	-0.766045	0.575034	0.00198454	+		UP	DOWN	13	13	13	61.2	61.2	61.2	29.246	0	323.31	86590000000	337	0.042919	0.048634	0.038244	0.058134	0.051258	0.057912	0.069868	0.051271	0.067451	0.052111	0.075519	0.056016	0.0792957	0.0636427	0.093993	0.085952	0.096377	0.068268	0.083019	0.083768	0.0762574	0.101103	0.04292	0.04538
P11171;Q9H4G0;Q9Y2J2	P11171	Protein 4.1	EPB41	0.060788	0.0984445	0.056007	-0.118179	-0.813703	0.695524	0.00202377	+		UP	DOWN	16	16	16	25.9	25.9	25.9	97.016	0	181.53	9750000000	110	0.047179	0.053946	0.053622	0.07706	0.059076	0.071514	0.068864	0.043046	0.058803	0.05572	0.064448	0.0625	0.0805961	0.0929531	0.088879	0.085076	0.073998	0.075662	0.11509	0.10801	0.166777	0.134327	0.056007	0.054699
A8MU46	A8MU46	Smoothelin-like protein 1	SMTNL1	0.079762	0.0380221	0.057861	-0.46311	0.605755	-1.06887	0.0020581	+	DOWN	DOWN	UP	27	27	27	58.7	58.7	58.7	52.986	0	323.31	64144000000	365	0.061098	0.064457	0.08103	0.098189	0.058446	0.090522	0.09873	0.084072	0.082424	0.086328	0.078494	0.065231	0.0727756	0.0671365	0.030418	0.035818	0.057783	0.0471	0.03296	0.037255	0.0460631	0.0387891	0.063996	0.041231
P00505	P00505	Aspartate aminotransferase, mitochondrial	GOT2	0.0665351	0.0628048	0.051947	-0.357075	-0.273834	-0.0832408	0.0020581	+	DOWN		DOWN	27	27	27	69.8	69.8	69.8	47.517	0	323.31	319000000000	868	0.054344	0.097389	0.050828	0.04444	0.082748	0.065706	0.076393	0.051349	0.079963	0.06133	0.080546	0.060273	0.0698212	0.0673642	0.081527	0.079323	0.058557	0.069619	0.058351	0.053668	0.0670526	0.0555543	0.045127	0.049943
P02730	P02730	Band 3 anion transport protein	SLC4A1	0.057966	0.109635	0.044878	-0.369199	-1.28863	0.91943	0.0020581	+		UP	DOWN	25	25	25	35.7	35.7	35.7	101.79	0	323.31	46198000000	345	0.035762	0.037982	0.031301	0.076548	0.062544	0.069732	0.061835	0.04428	0.054558	0.052204	0.062046	0.061374	0.0805422	0.0470291	0.15364	0.084138	0.077407	0.080131	0.11727	0.102	0.178391	0.139307	0.029701	0.034046
P09651;Q32P51	P09651;Q32P51	Heterogeneous nuclear ribonucleoprotein A1;Heterogeneous nuclear ribonucleoprotein A1, N-terminally processed;Heterogeneous nuclear ribonucleoprotein A1-like 2	HNRNPA1;HNRNPA1L2	0.0565025	0.060695	0.072715	0.363938	0.260675	0.103263	0.0020581	+	UP		UP	11	10	10	40.1	37.6	37.6	38.746	0	102.77	9077500000	92	0.042202	0.063372	0.05788	0.070148	0.049875	0.056157	0.068173	0.047916	0.062415	0.056544	0.055638	0.047584	0.056461	0.05966	0.050119	0.054806	0.064519	0.066346	0.070626	0.056871	0.065848	0.0511557	0.071054	0.048688
P13010	P13010	X-ray repair cross-complementing protein 5	XRCC5	0.0552805	0.0609527	0.069671	0.333788	0.192868	0.140919	0.0020581	+	UP			17	17	17	26.5	26.5	26.5	82.704	0	323.31	7241500000	99	0.037258	0.056535	0.05293	0.070146	0.061736	0.064243	0.065263	0.043081	0.054026	0.062113	0.058644	0.044662	0.0499901	0.0505384	0.057016	0.049794	0.064724	0.069858	0.058826	0.058617	0.0728715	0.0630794	0.074194	0.059174
P23528	P23528	Cofilin-1	CFL1	0.0568921	0.0677808	0.070081	0.300795	0.0481467	0.252648	0.0020581	+	UP	UP		15	11	11	74.1	53	53	18.502	0	238.81	56894000000	202	0.039597	0.05091	0.055629	0.054591	0.061563	0.059318	0.070387	0.045143	0.059338	0.055162	0.064934	0.0441	0.0581552	0.0593148	0.068503	0.065987	0.069737	0.080233	0.061298	0.055171	0.0784567	0.0670586	0.063555	0.058587
P24298	P24298	Alanine aminotransferase 1	GPT	0.0681175	0.0464155	0.059121	-0.204355	0.349062	-0.553417	0.0020581	+	DOWN	DOWN		16	16	14	40.9	40.9	35.9	54.636	0	323.31	20755000000	153	0.065006	0.072502	0.069025	0.064839	0.08806	0.071234	0.066884	0.053748	0.078969	0.06721	0.069976	0.0479	0.0749929	0.0612336	0.056111	0.051372	0.044033	0.067759	0.041289	0.040978	0.0376295	0.0487981	0.060241	0.05249
P35579;REV__Q9UKV3	P35579	Myosin-9	MYH9	0.0510095	0.078799	0.064156	0.330818	-0.296593	0.627411	0.0020581	+	UP	UP		97	96	80	50.3	49.8	41.9	226.53	0	323.31	125000000000	1074	0.035702	0.050163	0.045142	0.056695	0.057446	0.050324	0.054192	0.039626	0.05309	0.051877	0.057551	0.045561	0.0489779	0.051695	0.076068	0.077734	0.069227	0.079864	0.082746	0.067266	0.15179	0.0806261	0.053222	0.045357
P52565	P52565	Rho GDP-dissociation inhibitor 1	ARHGDIA	0.0570265	0.0546937	0.0708759	0.313663	0.37392	-0.0602578	0.0020581	+	UP		UP	9	9	9	43.6	43.6	43.6	23.207	0	323.31	25405000000	151	0.042501	0.052949	0.049669	0.058252	0.055801	0.061431	0.074309	0.050486	0.051457	0.065136	0.064628	0.042389	0.0662496	0.0594161	0.04923	0.053809	0.065528	0.07105	0.050549	0.054865	0.0545224	0.0552008	0.079645	0.061614
P55290	P55290	Cadherin-13	CDH13	0.0620415	0.061147	0.06896	0.152526	0.173478	-0.0209518	0.0020581	+	UP			16	16	16	27.8	27.8	27.8	78.286	0	323.31	16368000000	193	0.039603	0.060768	0.053691	0.063724	0.063967	0.062221	0.068821	0.053057	0.061924	0.062159	0.062861	0.043233	0.05152	0.0675919	0.061102	0.066286	0.057173	0.074819	0.061192	0.060592	0.0579113	0.06752	0.074881	0.05627
Q12988	Q12988	Heat shock protein beta-3	HSPB3	0.0579019	0.05786	0.069855	0.270754	0.271797	-0.00104312	0.0020581	+	UP		UP	6	6	6	44	44	44	16.965	0	123.61	24212000000	81	0.044683	0.051513	0.055943	0.090662	0.063887	0.054241	0.062993	0.055599	0.062304	0.060557	0.062823	0.05069	0.0542545	0.0598607	0.057366	0.049381	0.056229	0.075489	0.058484	0.058354	0.059823	0.0570489	0.072628	0.065423
Q9BYT8	Q9BYT8	Neurolysin, mitochondrial	NLN	0.056957	0.063155	0.070121	0.299973	0.15095	0.149024	0.0020581	+	UP			3	3	3	4.4	4.4	4.4	80.651	0.0003647	3.6557	567560000	10	0.041195	0.055613	0.04529	0.063539	0.058301	0.062557	0.058538	0.047633	0.047601	0.062345	0.060339	0.05075	не число	не число	0.062873	0.063437	0.06366	0.07209	0.050674	0.057289	не число	не число	0.065382	0.08882
Q71UI9;P0C0S5	Q71UI9;P0C0S5	Histone H2A.V;Histone H2A.Z	H2AFV;H2AFZ	0.0501064	0.0745705	0.070606	0.494794	-0.0788142	0.573609	0.00211096	+	UP	UP		6	4	4	53.9	46.9	46.9	13.509	0	58.408	16126000000	63	0.025046	0.04416	0.039533	0.068223	0.058439	0.063644	0.060684	0.041621	0.043464	0.055813	0.049922	0.031638	0.0502909	0.0566984	0.063261	0.061959	0.067537	0.081604	0.10273	0.086038	0.10522	0.062558	0.11319	0.062872
P53985	P53985	Monocarboxylate transporter 1	SLC16A1	0.0690521	0.058877	0.055227	-0.322312	-0.0923304	-0.229981	0.00215753	+	DOWN	DOWN		7	7	7	9.8	9.8	9.8	53.944	0	203.36	9387700000	88	0.050567	0.078687	0.066894	0.056792	0.084526	0.067829	0.079775	0.061559	0.074255	0.06908	0.074499	0.049488	0.0690242	0.0729195	0.064303	0.066898	0.053451	0.068266	0.049076	0.044816	0.052676	0.0652068	0.051161	0.047072
P39060	P39060	Collagen alpha-1(XVIII) chain;Endostatin	COL18A1	0.0543025	0.064812	0.076705	0.498302	0.24306	0.255242	0.00235706	+	UP			10	10	10	8.2	8.2	8.2	178.19	0	154.95	2617400000	52	0.044679	0.035469	0.048367	0.049002	0.068525	0.061868	0.060753	0.051859	0.062229	0.056746	0.059227	0.044342	0.0503766	0.0639004	0.042123	0.064791	0.064833	0.074853	0.06549	0.057593	0.0992934	0.0596785	0.08307	0.055697
P14866	P14866	Heterogeneous nuclear ribonucleoprotein L	HNRNPL	0.053876	0.062846	0.0695935	0.36931	0.147132	0.222178	0.00240804	+	UP			14	14	14	38.7	38.7	38.7	64.132	0	236.23	2452800000	60	0.037293	0.057287	0.049549	0.074233	0.053151	0.054601	0.049649	0.041932	0.057279	0.059041	0.063539	0.044679	0.0408746	0.0632532	0.052803	0.061723	0.071793	0.067296	0.049562	0.063969	0.0648233	0.056992	0.08585	0.053305
P31930	P31930	Cytochrome b-c1 complex subunit 1, mitochondrial	UQCRC1	0.0653975	0.0628142	0.053947	-0.277693	-0.219548	-0.0581447	0.00244382	+	DOWN		DOWN	21	21	20	57.9	57.9	56.5	52.645	0	323.31	237000000000	634	0.055087	0.085242	0.053025	0.049134	0.082859	0.064947	0.075338	0.052029	0.075847	0.060194	0.076044	0.05567	0.065848	0.0681013	0.07582	0.069592	0.056004	0.071796	0.052205	0.052515	0.0664293	0.0591991	0.050678	0.052415
O75128	O75128	Protein cordon-bleu	COBL	0.0539295	0.063295	0.078808	0.547267	0.316251	0.231017	0.00246866	+	UP			6	6	6	7.1	7.1	7.1	135.62	0	233.31	3089500000	36	0.040846	0.054672	0.049005	0.049152	0.058089	0.064465	0.070487	0.041833	0.049409	0.053187	0.064256	0.048244	0.0558456	0.0776477	0.061667	0.053673	0.064457	0.080564	0.063839	0.062751	0.0483571	0.0799609	0.10858	0.06879
P37837	P37837	Transaldolase	TALDO1	0.0543295	0.0616225	0.0701688	0.369094	0.187372	0.181721	0.00246866	+	UP			12	12	12	34.7	34.7	34.7	37.54	0	66.418	17394000000	146	0.035161	0.048788	0.051349	0.077441	0.05108	0.055745	0.065928	0.04262	0.054169	0.0564	0.05449	0.048184	0.0561278	0.0568662	0.051193	0.063415	0.069841	0.075243	0.05983	0.057216	0.0635468	0.0563232	0.08385	0.05088
P53814	P53814	Smoothelin	SMTN	0.079564	0.049946	0.0544775	-0.546455	0.125291	-0.671747	0.00246866	+	DOWN	DOWN		3	3	3	4.5	4.5	4.5	99.058	0	92.81	2727300000	21	0.079564	0.086803	0.056107	0.11484	0.09693	0.063319	0.092784	0.057913	0.085288	0.065069	0.094584	0.066007	не число	0.0626959	0.051483	0.065918	0.03663	0.066958	0.046746	0.048409	не число	не число	0.033215	0.045952
Q9BX66	Q9BX66	Sorbin and SH3 domain-containing protein 1	SORBS1	0.0552745	0.0553123	0.072873	0.39877	0.397783	0.000987568	0.00246866	+	UP		UP	19	19	19	19.2	19.2	19.2	142.51	0	240.71	5108600000	88	0.039846	0.048543	0.045735	0.077367	0.053016	0.064677	0.057734	0.039626	0.057123	0.053751	0.056798	0.044869	0.0572401	0.0686227	0.055829	0.059471	0.053487	0.075235	0.051309	0.050227	0.0699531	0.0547957	0.078633	0.058807
P10412;Q02539	P10412	Histone H1.4	HIST1H1E	0.053624	0.0680135	0.0722123	0.429366	0.0864235	0.342942	0.00259224	+	UP	UP		11	11	3	44.3	44.3	15.1	21.865	0	99.875	52027000000	186	0.03233	0.052749	0.037633	0.073638	0.054499	0.050004	0.057337	0.046172	0.05606	0.057347	0.055117	0.035631	0.0488814	0.0573923	0.062304	0.060162	0.064132	0.086207	0.072495	0.071895	0.100911	0.0546986	0.070629	0.047374
P02545	P02545	Prelamin-A/C;Lamin-A/C	LMNA	0.0542295	0.0580295	0.070104	0.370419	0.27271	0.0977086	0.00266424	+	UP			46	46	44	72.6	72.6	70.3	74.139	0	323.31	313000000000	998	0.035942	0.052758	0.048493	0.07544	0.054025	0.062025	0.058975	0.044837	0.056296	0.054434	0.056609	0.038788	0.0505738	0.0546932	0.052425	0.055952	0.058665	0.082316	0.057394	0.052549	0.085672	0.0592728	0.075507	0.058149
P49821	P49821	NADH dehydrogenase [ubiquinone] flavoprotein 1, mitochondrial	NDUFV1	0.0668312	0.0577006	0.05129	-0.381843	-0.169909	-0.211934	0.00267674	+	DOWN			24	24	24	67.5	67.5	67.5	50.817	0	323.31	63882000000	323	0.053023	0.08359	0.052834	0.046477	0.090944	0.066382	0.075333	0.055453	0.07387	0.06169	0.074019	0.056391	0.0672803	0.0692579	0.081128	0.063491	0.049852	0.071648	0.05036	0.047528	0.0671005	0.0519102	0.043479	0.047357
P61019;Q8WUD1	P61019	Ras-related protein Rab-2A	RAB2A	0.059265	0.0560675	0.069299	0.225654	0.30567	-0.0800156	0.00273784	+	UP		UP	7	7	7	42.9	42.9	42.9	23.545	0	29.812	4079900000	63	0.04799	0.058652	0.05206	0.057823	0.06294	0.060209	0.077376	0.050328	0.059682	0.068616	0.061544	не число	0.0520288	0.059265	0.048228	0.061167	0.056284	0.071755	не число	не число	0.055851	0.0437972	0.073098	0.065641
Q09666;P48552;Q8IVF2	Q09666	Neuroblast differentiation-associated protein AHNAK	AHNAK	0.0553302	0.054121	0.070807	0.355826	0.387703	-0.0318773	0.00284198	+	UP		UP	190	190	190	59.2	59.2	59.2	629.09	0	323.31	229000000000	2334	0.038841	0.050003	0.048875	0.066243	0.057021	0.055049	0.066595	0.049534	0.056283	0.05763	0.058986	0.04029	0.048396	0.0556113	0.052213	0.053138	0.056923	0.073272	0.054077	0.054165	0.0737524	0.0506811	0.077429	0.057974
Q86VP6	Q86VP6	Cullin-associated NEDD8-dissociated protein 1	CAND1	0.056877	0.0742345	0.068149	0.260847	-0.123397	0.384244	0.00284478	+	UP	UP		10	7	7	8	6	6	136.37	0	18.94	1895100000	34	0.04408	0.048955	0.046722	0.073705	0.057329	0.058625	0.063308	0.049931	0.056425	0.061067	0.06094	0.047084	0.0573959	0.0559091	0.067	0.069248	0.072717	0.075344	0.074771	0.073698	0.0806501	0.0809377	0.059913	0.052713
P12235	P12235	ADP/ATP translocase 1	SLC25A4	0.0648784	0.0612188	0.049509	-0.390047	-0.306284	-0.0837635	0.00295495	+	DOWN		DOWN	18	18	6	67.1	67.1	26.8	33.064	0	323.31	679000000000	887	0.051985	0.10778	0.047334	0.043804	0.098596	0.064514	0.071581	0.050572	0.074123	0.057085	0.075291	0.052227	0.0706302	0.0652428	0.088344	0.06642	0.057908	0.07425	0.046511	0.049386	0.0645296	0.0458389	0.035525	0.037059
P07305	P07305	Histone H1.0;Histone H1.0, N-terminally processed	H1F0	0.050414	0.066077	0.078053	0.63063	0.240306	0.390324	0.00301978	+	UP			7	7	7	29.4	29.4	29.4	20.863	0	95.844	34649000000	147	0.032785	0.051678	0.046681	0.064754	0.05127	0.054131	0.067634	0.035089	0.049558	0.057055	0.041862	0.034168	0.0491098	0.0602688	0.056401	0.044508	0.070021	0.062133	0.07646	0.070793	0.0835086	0.0458491	0.11105	0.044427
P56539	P56539	Caveolin-3	CAV3	0.054494	0.0654115	0.07451	0.451337	0.18789	0.263447	0.00302619	+	UP			5	3	3	35.8	29.1	29.1	17.259	0	138.41	6614700000	42	0.051242	0.045267	0.053752	0.058306	0.065015	0.062874	0.076985	0.043833	0.055236	0.052707	0.063102	0.046311	0.0466737	0.0783009	0.050796	0.055468	0.063449	0.071271	0.091025	0.067374	0.0590313	0.0682032	0.10576	0.058426
Q13813	Q13813	Spectrin alpha chain, non-erythrocytic 1	SPTAN1	0.0532437	0.0597225	0.0670646	0.332941	0.167277	0.165664	0.00302619	+	UP			95	95	94	46.3	46.3	46	284.54	0	323.31	52478000000	709	0.03959	0.0498	0.047335	0.061672	0.059515	0.054736	0.061937	0.046394	0.055518	0.0577	0.060342	0.041524	0.0511347	0.0517514	0.054568	0.059491	0.060006	0.083116	0.059954	0.057408	0.0871582	0.0584039	0.064128	0.05662
Q9NQZ5	Q9NQZ5	StAR-related lipid transfer protein 7, mitochondrial	STARD7	0.056298	0.065546	0.066435	0.23886	0.0194358	0.219424	0.00302619	+	UP	UP		6	6	6	16.8	16.8	16.8	43.113	0	43.988	1163200000	21	0.046324	0.049857	0.052751	0.056298	0.057679	0.052897	0.06303	0.051671	0.064327	0.070084	0.060676	0.057198	не число	0.05436	0.062905	0.068187	0.071036	0.07652	0.0604	0.061335	не число	не число	0.073815	0.061285
P51572	P51572	B-cell receptor-associated protein 31	BCAP31	0.055205	0.0657685	0.068296	0.307002	0.0544043	0.252598	0.00304473	+	UP	UP		10	10	10	34.1	34.1	34.1	27.991	0	28.91	6626700000	105	0.041556	0.05113	0.054139	0.060397	0.063853	0.056271	0.067403	0.049984	0.061345	0.066478	0.053515	0.050437	0.0511695	0.0590883	0.060993	0.065346	0.066191	0.077648	0.068236	0.058383	0.0939479	0.0629596	0.067956	0.058604
P52907	P52907	F-actin-capping protein subunit alpha-1	CAPZA1	0.0527878	0.0844074	0.070922	0.426027	-0.251136	0.677164	0.00310901	+	UP	UP		9	7	7	54.5	45.1	45.1	32.922	0	323.31	7486800000	87	0.04631	0.043644	0.047602	0.049706	0.06664	0.056351	0.062922	0.050771	0.046496	0.060284	0.067096	0.046463	0.0574708	0.0548047	0.073084	0.073987	0.073901	0.076443	0.11475	0.094292	0.0990297	0.0923718	0.071667	0.059007
P08574	P08574	Cytochrome c1, heme protein, mitochondrial	CYC1	0.0649272	0.0654376	0.054487	-0.252912	-0.264207	0.0112946	0.00322664	+	DOWN		DOWN	13	13	12	42.5	42.5	40	35.422	0	323.31	85105000000	430	0.052556	0.090074	0.049861	0.046373	0.08975	0.066056	0.073028	0.055965	0.077941	0.056857	0.081524	0.05267	0.0637985	0.073309	0.076347	0.072859	0.058062	0.069878	0.054858	0.052345	0.0697553	0.0611198	0.049209	0.053227
P56537	P56537	Eukaryotic translation initiation factor 6	EIF6	0.049588	0.063567	0.072774	0.553432	0.195145	0.358287	0.00329078	+	UP			4	4	4	20.4	20.4	20.4	26.599	0	14.267	864690000	13	0.049524	0.039292	0.057281	0.049588	0.049762	0.067893	0.066173	0.039669	0.038046	0.045481	0.061714	0.051952	не число	0.0482462	0.054334	0.060712	0.073466	0.063289	0.065132	0.063567	не число	0.102619	0.081519	0.071138
Q01130;Q9BRL6	Q01130	Serine/arginine-rich splicing factor 2	SRSF2	0.0587925	0.060512	0.073738	0.326776	0.285187	0.0415891	0.00356271	+	UP		UP	5	5	5	22.6	22.6	22.6	25.476	0	35.996	517920000	12	0.042885	0.05923	0.048147	0.07445	0.060346	0.061291	0.064593	0.046351	0.05785	0.061632	0.058355	0.043785	не число	не число	0.050733	0.063027	0.062605	0.069266	0.057395	0.058419	не число	не число	0.087914	0.059811
Q6NZI2	Q6NZI2	Polymerase I and transcript release factor	PTRF	0.0550215	0.0599947	0.069601	0.339113	0.214273	0.12484	0.00368996	+	UP			12	12	12	32.8	32.8	32.8	43.476	0	323.31	92208000000	326	0.038665	0.055093	0.048177	0.05555	0.059578	0.05495	0.060125	0.042364	0.054274	0.057744	0.058316	0.042824	0.045993	0.055634	0.056299	0.05693	0.056052	0.084864	0.0656	0.0609	0.101577	0.0590894	0.072544	0.050378
P07339	P07339	Cathepsin D;Cathepsin D light chain;Cathepsin D heavy chain	CTSD	0.0504555	0.061634	0.071294	0.498769	0.210054	0.288715	0.00384517	+	UP	UP		14	14	14	41	41	41	44.552	0	282.57	18132000000	186	0.040729	0.054683	0.046522	0.056476	0.068191	0.056279	0.058523	0.03728	0.050502	0.048157	0.042816	0.041794	0.050409	0.0553068	0.060835	0.068046	0.062433	0.12579	0.054145	0.056929	0.101882	0.0515045	0.071294	0.056978
P61978	P61978	Heterogeneous nuclear ribonucleoprotein K	HNRNPK	0.0593865	0.0580535	0.069662	0.230237	0.262988	-0.0327507	0.00384517	+	UP		UP	17	17	17	44.3	44.3	44.3	50.976	0	323.31	22207000000	184	0.044485	0.059593	0.054286	0.062728	0.062114	0.058888	0.068586	0.050005	0.060464	0.05918	0.061547	0.050074	0.0576632	0.0675859	0.055306	0.05493	0.068339	0.068965	0.058876	0.060435	0.0572311	0.0562956	0.080842	0.059936
Q9UKG1	Q9UKG1	DCC-interacting protein 13-alpha	APPL1	0.054717	0.074816	0.0665265	0.281939	-0.169419	0.451358	0.00384517	+	UP	UP		10	10	10	19.7	19.7	19.7	79.663	0	46.448	1630400000	48	0.04155	0.051922	0.054717	0.062015	0.065106	0.067718	0.06001	0.047819	0.053423	0.050826	0.069173	0.055431	0.0363543	не число	0.061707	0.071361	0.065558	0.092227	0.07889	0.064035	0.078271	0.108139	0.061991	0.060288
Q8IVN3	Q8IVN3	Musculoskeletal embryonic nuclear protein 1	MUSTN1	0.08045	0.0332874	0.0474779	-0.760836	0.512282	-1.27312	0.0039993	+	DOWN	DOWN		5	5	5	46.3	46.3	46.3	8.911	0	277.97	28294000000	107	0.094035	0.096512	0.10232	0.094862	0.073558	0.070152	0.079196	0.099426	0.081704	0.067847	0.063074	0.043798	0.083215	0.0622224	0.02524	0.08543	0.056198	0.067128	0.025697	0.037652	0.0289227	0.0280453	0.056415	0.038019
Q92629	Q92629	Delta-sarcoglycan	SGCD	0.059333	0.0659559	0.068658	0.210594	0.0579261	0.152668	0.0039993	+	UP			9	9	9	35.3	35.3	35.3	32.071	0	323.31	12306000000	109	0.046244	0.060794	0.054448	0.060781	0.066337	0.063394	0.066609	0.048855	0.055943	0.066024	0.062545	0.053454	0.0540514	0.0578849	0.059137	0.063118	0.062226	0.075472	0.077737	0.068334	0.0653686	0.0665432	0.070954	0.059398
Q96I25	Q96I25	Splicing factor 45	RBM17	0.0563985	0.0625525	0.074672	0.404911	0.2555	0.149411	0.00402015	+	UP			2	2	2	6.2	6.2	6.2	44.961	0	61.471	97991000	8	0.055194	0.052538	0.049888	0.046739	0.06045	0.055782	0.058403	0.05541	0.059243	0.080418	0.063928	0.057015	не число	не число	0.054377	0.064604	0.059404	0.067267	0.060501	0.077536	не число	не число	0.082253	0.061277
Q15424	Q15424	Scaffold attachment factor B1	SAFB	0.0586085	0.046542	0.0709365	0.275418	0.607995	-0.332577	0.00405513	+	UP		UP	10	10	7	15.8	15.8	12.6	102.64	0	210.59	1005400000	25	0.043243	0.054241	0.056066	0.067034	0.061865	0.061151	0.066763	0.040689	0.06212	0.052921	0.066144	0.026527	не число	не число	0.044947	0.059093	0.068513	0.070958	0.046542	0.044075	не число	0.030452	0.069726	0.050667
P01008;CON__P41361	P01008	Antithrombin-III	SERPINC1	0.048311	0.0786065	0.0540508	0.161964	-0.540333	0.702297	0.00414231	+		UP	DOWN	15	15	15	34.1	34.1	34.1	52.602	0	323.31	10439000000	103	0.036069	0.037078	0.040562	0.052638	0.039872	0.054573	0.067954	0.043238	0.051021	0.058991	0.067421	0.041137	0.0778575	0.045601	0.13208	0.066068	0.066751	0.083718	0.073495	0.068053	0.0939419	0.154792	0.032889	0.037626
P06748	P06748	Nucleophosmin	NPM1	0.057468	0.0558075	0.068487	0.253071	0.295371	-0.0422998	0.00414231	+	UP		UP	10	10	10	39.8	39.8	39.8	32.575	0	298.86	20404000000	139	0.04229	0.059161	0.049971	0.075068	0.056935	0.065711	0.065521	0.043572	0.053444	0.061926	0.058001	0.044849	0.0544745	0.060958	0.051598	0.054463	0.063326	0.072639	0.057152	0.053124	0.067568	0.0465011	0.081655	0.053334
P55268	P55268	Laminin subunit beta-2	LAMB2	0.052887	0.0678565	0.07188	0.442677	0.0831034	0.359574	0.00414231	+	UP	UP		57	57	57	41.9	41.9	41.9	195.98	0	323.31	97759000000	718	0.045051	0.046639	0.045705	0.067318	0.056609	0.053992	0.067047	0.043289	0.054942	0.051782	0.056914	0.04503	0.0479747	0.0614674	0.064747	0.058251	0.075629	0.094371	0.067631	0.068082	0.104501	0.0511515	0.063085	0.052114
Q96AQ6	Q96AQ6	Pre-B-cell leukemia transcription factor-interacting protein 1	PBXIP1	0.059514	0.0669451	0.071579	0.266306	0.096559	0.169747	0.00414231	+	UP			24	24	24	40.2	40.2	40.2	80.642	0	323.31	29512000000	267	0.045382	0.051757	0.053048	0.061903	0.063365	0.063918	0.069331	0.057264	0.072204	0.067647	0.05554	0.045936	0.0588312	0.0601969	0.065459	0.059669	0.061841	0.074194	0.075234	0.068084	0.0733689	0.0658061	0.08364	0.066987
Q14061	Q14061	Cytochrome c oxidase copper chaperone	COX17	0.0604441	0.0480746	0.04544	-0.411639	-0.081312	-0.330327	0.00425811	+	DOWN			2	2	2	31.7	31.7	31.7	6.9151	0	8.3159	1836500000	21	0.047135	0.095385	0.055064	не число	не число	не число	не число	0.065528	0.085481	0.045267	0.085845	0.046218	0.0749929	0.0553602	0.076447	не число	не число	0.067789	0.026688	0.049542	0.0466072	0.0461799	0.041468	0.036527
P18085	P18085	ADP-ribosylation factor 4	ARF4	0.0570342	0.0636551	0.072797	0.352052	0.193602	0.15845	0.00431066	+	UP			4	2	2	30	13.9	13.9	20.511	0.00037037	4.0455	674520000	21	0.053409	0.04737	0.052911	0.056081	0.065479	0.052652	0.080748	0.05572	0.069052	0.058245	0.06066	0.059351	0.0462608	0.0579874	0.061086	0.071102	0.054005	0.067196	0.062505	0.056044	0.0706003	0.0648053	0.076737	0.062708
P02671;CON__P02672	P02671	Fibrinogen alpha chain;Fibrinopeptide A;Fibrinogen alpha chain	FGA	0.037959	0.16257	0.036946	-0.0390238	-2.13757	2.09855	0.00447049	+		UP	DOWN	33	33	33	39	39	39	94.972	0	323.31	285000000000	902	0.028152	0.036705	0.028021	0.069272	0.039483	0.061778	0.037935	0.026787	0.037983	0.03867	0.035764	0.045907	0.0268917	0.040364	0.21848	0.19685	0.11752	0.043993	0.12829	0.10076	0.374455	0.198377	0.026362	0.035018
Q15848	Q15848	Adiponectin	ADIPOQ	0.054625	0.068255	0.0732988	0.424228	0.102855	0.321373	0.00448265	+	UP			2	2	2	12.3	12.3	12.3	26.413	0	57.028	953080000	20	0.035082	0.056003	0.057671	0.052959	0.061156	0.05488	0.05987	0.05437	0.049099	0.04059	0.066223	0.03617	0.0501639	0.0713793	0.064461	0.076602	0.066216	0.078123	0.069406	0.067104	0.0714512	0.0535084	0.06344	0.051739
P60709;Q9BYX7	P60709	Actin, cytoplasmic 1;Actin, cytoplasmic 1, N-terminally processed	ACTB	0.0551183	0.0741885	0.06448	0.226322	-0.202344	0.428665	0.00458439	+	UP	UP	DOWN	31	10	1	79.5	45.1	4.5	41.736	0	323.31	218000000000	595	0.044139	0.054618	0.047919	0.053646	0.065672	0.060295	0.067465	0.053459	0.063782	0.062569	0.065767	0.049869	0.0556185	0.0541538	0.073878	0.071269	0.065826	0.074499	0.076246	0.070509	0.126494	0.0896152	0.057156	0.053386
O75367;Q9P0M6	O75367	Core histone macro-H2A.1	H2AFY	0.0598	0.0706145	0.070917	0.245986	0.00616705	0.239819	0.00472555	+	UP			13	13	13	46.2	46.2	46.2	39.617	0	220.36	10155000000	87	0.02848	0.059072	0.045253	0.06279	0.066115	0.060528	0.067258	0.045804	0.054149	0.061622	0.056125	0.049459	0.0619887	0.0704924	0.063156	0.065035	0.059986	0.075191	0.071904	0.069325	0.0789002	0.0726917	0.093301	0.04857
P14927	P14927	Cytochrome b-c1 complex subunit 7	UQCRB	0.0629053	0.0630906	0.052568	-0.258997	-0.263241	0.00424464	0.00472555	+	DOWN		DOWN	12	12	12	72.1	72.1	72.1	13.53	0	323.31	113000000000	266	0.056265	0.096446	0.050512	0.049332	0.095503	0.064517	0.07035	0.052971	0.077468	0.059276	0.074976	0.056237	0.0662136	0.0612936	0.084846	0.077602	0.054814	0.075574	0.053846	0.05035	0.0713673	0.0540208	0.043979	0.047259
P01024;CON__Q2UVX4;O95568	P01024	Complement C3;Complement C3 beta chain;C3-beta-c;Complement C3 alpha chain;C3a anaphylatoxin;Acylation stimulating protein;Complement C3b alpha chain;Complement C3c alpha chain fragment 1;Complement C3dg fragment;Complement C3g fragment;Complement C3d fragment;Complement C3f fragment;Complement C3c alpha chain fragment 2	C3	0.0461809	0.100377	0.045247	-0.0294757	-1.14953	1.12006	0.00473695	+		UP	DOWN	70	70	70	50.1	50.1	50.1	187.15	0	323.31	84125000000	750	0.03402	0.037832	0.035208	0.061435	0.047163	0.053178	0.058014	0.039639	0.050893	0.043939	0.069631	0.042295	0.0772402	0.0451989	0.15049	0.074237	0.065814	0.083213	0.10238	0.098374	0.120981	0.162517	0.033937	0.040125
Q15233	Q15233	Non-POU domain-containing octamer-binding protein	NONO	0.0566245	0.067847	0.070142	0.308852	0.0479925	0.26086	0.00473695	+	UP			9	8	8	19.1	17.4	17.4	54.231	0	23.267	1564700000	52	0.045468	0.058368	0.049819	не число	не число	не число	не число	0.054994	0.058255	0.066486	0.067835	0.058727	0.0492236	0.0500117	0.068498	не число	не число	0.069573	0.06824	0.063607	0.0674541	0.0537829	0.073108	0.05269
P47985;P0C7P4	P47985;P0C7P4	Cytochrome b-c1 complex subunit Rieske, mitochondrial;Cytochrome b-c1 complex subunit 11;Putative cytochrome b-c1 complex subunit Rieske-like protein 1	UQCRFS1;UQCRFS1P1	0.062997	0.0684549	0.055676	-0.178228	-0.298098	0.119871	0.00494474	+	DOWN		DOWN	13	13	13	46	46	46	29.668	0	323.31	132000000000	307	0.053331	0.092981	0.048601	0.045566	0.086316	0.064082	0.075665	0.058325	0.080518	0.061912	0.078374	0.055691	0.0589061	0.0686706	0.073864	0.077606	0.052285	0.083216	0.057102	0.052183	0.0734648	0.063445	0.053835	0.0524
Q14847	Q14847	LIM and SH3 domain protein 1	LASP1	0.054108	0.074048	0.065837	0.283057	-0.169562	0.452619	0.00495133	+	UP	UP		11	11	11	54.8	54.8	54.8	29.717	0	163.18	4190600000	82	0.041517	0.054483	0.047543	0.053733	0.065482	0.060507	0.058527	0.047858	0.054944	0.060897	0.064622	0.04534	0.0453895	0.0480371	0.072372	0.073419	0.065815	0.075988	0.074677	0.061382	0.143981	0.0817707	0.055093	0.05107
P27105	P27105	Erythrocyte band 7 integral membrane protein	STOM	0.0533575	0.088181	0.058286	0.127458	-0.597318	0.724777	0.00510235	+		UP	DOWN	8	8	8	36.8	36.8	36.8	31.73	0	242.62	4970300000	74	0.035427	0.04774	0.036977	0.070303	0.051863	0.066169	0.05984	0.037027	0.054852	0.045949	0.080655	0.055969	0.0589384	0.0486064	0.12843	0.0873	0.088078	0.088284	0.077225	0.074003	0.160461	0.133134	0.036065	0.036034
P02775	P02775	Platelet basic protein;Connective tissue-activating peptide III;TC-2;Connective tissue-activating peptide III(1-81);Beta-thromboglobulin;Neutrophil-activating peptide 2(74);Neutrophil-activating peptide 2(73);Neutrophil-activating peptide 2;TC-1;Neutrophil-activating peptide 2(1-66);Neutrophil-activating peptide 2(1-63)	PPBP	0.04726	0.106843	0.0486831	0.0428014	-1.13399	1.17679	0.00512334	+		UP	DOWN	5	5	5	35.9	35.9	35.9	13.894	0	50.533	1338500000	16	0.032139	0.043278	0.030172	не число	не число	не число	не число	0.041738	0.051508	0.055318	0.04726	0.049732	0.0589942	не число	0.29256	не число	не число	0.065336	0.087095	0.076927	0.12659	0.185001	0.02787	0.033284
Q14624;CON__Q3T052	Q14624	Inter-alpha-trypsin inhibitor heavy chain H4;70 kDa inter-alpha-trypsin inhibitor heavy chain H4;35 kDa inter-alpha-trypsin inhibitor heavy chain H4	ITIH4	0.0539185	0.102995	0.054901	0.0260521	-0.907677	0.933729	0.00512334	+		UP	DOWN	14	14	14	19.4	19.4	19.4	103.36	0	172.99	6345000000	79	0.031728	0.039565	0.040091	0.056671	0.062704	0.05838	0.067182	0.049444	0.052616	0.055221	0.065428	0.045555	0.0715531	0.0498229	0.13561	0.069877	0.065016	0.079475	0.10649	0.099836	0.106155	0.128772	0.039672	0.038068
Q16585	Q16585	Beta-sarcoglycan	SGCB	0.0598496	0.0677162	0.069693	0.219672	0.0415127	0.178159	0.00512334	+	UP	UP		13	13	13	56.3	56.3	56.3	34.776	0	323.31	10242000000	123	0.047826	0.061049	0.049084	0.067645	0.062818	0.064905	0.068447	0.04944	0.052866	0.063205	0.067645	0.045874	0.0586502	0.0564329	0.061741	0.065195	0.066552	0.072252	0.07371	0.062384	0.0688804	0.0770844	0.079684	0.059128
Q14515	Q14515	SPARC-like protein 1	SPARCL1	0.048044	0.0573305	0.06777	0.496291	0.241344	0.254947	0.00513878	+	UP			2	2	2	4.7	4.7	4.7	75.207	0	30.799	270380000	10	0.030487	0.046884	0.059866	0.049488	0.054463	0.047022	0.06831	0.032043	0.042186	0.048044	0.06414	0.041852	не число	0.0514865	0.046092	0.039041	0.052491	0.083152	0.067924	0.06217	не число	не число	0.076604	0.043621
P16157	P16157	Ankyrin-1	ANK1	0.0524745	0.096791	0.048387	-0.116997	-1.00025	0.883256	0.0051599	+		UP	DOWN	47	47	45	30.8	30.8	29.8	206.26	0	323.31	13338000000	277	0.037945	0.047495	0.041133	0.090428	0.050382	0.071307	0.061595	0.038533	0.053264	0.051685	0.058002	0.058494	0.0654166	0.0515788	0.13225	0.091312	0.087204	0.077935	0.10227	0.089539	0.137689	0.123073	0.040688	0.034155
P09382	P09382	Galectin-1	LGALS1	0.0509725	0.058911	0.076937	0.593958	0.385141	0.208818	0.00532143	+	UP			9	9	9	70.4	70.4	70.4	14.716	0	323.31	249000000000	535	0.041813	0.043274	0.049377	0.051795	0.060507	0.048181	0.062854	0.05015	0.070741	0.059423	0.056638	0.038161	0.043838	0.0685268	0.047604	0.053694	0.064128	0.065907	0.074329	0.085267	0.0509945	0.0382168	0.06796	0.076937
P30101	P30101	Protein disulfide-isomerase A3	PDIA3	0.0541355	0.0663355	0.065655	0.27833	-0.0148763	0.293206	0.00532143	+	UP	UP		23	23	23	50.3	50.3	50.3	56.782	0	323.31	20236000000	193	0.039564	0.053246	0.049919	0.06203	0.060373	0.054369	0.064867	0.045292	0.053902	0.057824	0.058929	0.042197	0.046419	0.0561572	0.063522	0.066431	0.066251	0.078134	0.06642	0.057489	0.0965488	0.063439	0.064823	0.056849
P84077;P61204	P84077;P61204	ADP-ribosylation factor 1;ADP-ribosylation factor 3	ARF1;ARF3	0.0592145	0.065925	0.067168	0.181824	0.0269484	0.154875	0.00532143	+	UP			6	6	3	42	42	20.4	20.697	0	74.951	7908200000	71	0.049746	0.055702	0.053048	0.049906	0.064185	0.063992	0.071442	0.052964	0.065405	0.062727	0.068238	0.052536	0.0645117	0.0546728	0.062914	0.065936	0.064654	0.065914	0.068991	0.059655	0.0725839	0.0698811	0.069982	0.061769
Q00610;P53675	Q00610	Clathrin heavy chain 1	CLTC	0.0575759	0.0646505	0.066313	0.203827	0.0366302	0.167196	0.00532143	+	UP	UP		34	34	34	24.2	24.2	24.2	191.61	0	323.31	13906000000	211	0.042003	0.054619	0.049327	0.061071	0.065843	0.059982	0.063889	0.050233	0.063034	0.059474	0.059826	0.052897	0.0535516	0.0556778	0.064248	0.061553	0.065053	0.074136	0.06298	0.061791	0.0957158	0.0692939	0.062382	0.055003
Q07955	Q07955	Serine/arginine-rich splicing factor 1	SRSF1	0.060109	0.0564545	0.0728535	0.277417	0.36791	-0.0904924	0.00540214	+	UP		UP	8	8	8	29	29	29	27.744	0	137.54	2520800000	46	0.063772	0.055718	0.061665	0.056907	0.062642	0.058553	0.063082	0.053553	0.066442	0.056174	0.075966	0.047615	0.106203	0.05717	0.042334	0.05376	0.064666	0.065306	0.061446	0.059149	0.0335485	0.0524285	0.078063	0.058694
Q14254	Q14254	Flotillin-2	FLOT2	0.0569	0.077002	0.071688	0.333303	-0.103164	0.436467	0.00540214	+	UP	UP		10	10	10	27.6	27.6	27.6	47.064	0	40.074	1974400000	56	0.041486	0.054967	0.051811	0.061233	0.068293	0.063867	0.066352	0.057922	0.055878	0.068501	0.05328	0.048894	0.053832	0.0645536	0.066597	0.063054	0.066116	0.073121	0.086285	0.080883	0.0809138	0.0841318	0.076171	0.059677
Q9P2R7	Q9P2R7	Succinyl-CoA ligase [ADP-forming] subunit beta, mitochondrial	SUCLA2	0.0635208	0.0647814	0.055623	-0.191546	-0.219897	0.0283506	0.00540214	+	DOWN		DOWN	26	26	26	58.1	58.1	58.1	50.317	0	323.31	80876000000	425	0.051627	0.083198	0.051385	0.050274	0.094959	0.063213	0.070927	0.055199	0.076234	0.059352	0.072337	0.055216	0.0638285	0.0679755	0.076235	0.071582	0.058531	0.074979	0.053761	0.053724	0.0710317	0.0554932	0.048868	0.050778
O75368	O75368	SH3 domain-binding glutamic acid-rich-like protein	SH3BGRL	0.049459	0.0802595	0.063758	0.366372	-0.332066	0.698438	0.00540633	+	UP	UP	DOWN	3	3	3	23.7	23.7	23.7	12.774	0	6.8255	2014600000	28	0.032916	0.049918	0.046756	0.061685	0.057303	0.048379	0.063959	0.046027	0.047833	0.047086	0.067041	0.051622	0.0541419	0.0490001	0.079047	0.079767	0.067336	0.088018	0.085681	0.080752	0.166879	0.0730813	0.046609	0.044501
O75369	O75369	Filamin-B	FLNB	0.0538615	0.0622125	0.071127	0.401143	0.193193	0.20795	0.00549924	+	UP	UP		37	22	22	18.1	12.9	12.9	278.16	0	323.31	3211000000	57	0.040526	0.051418	0.049429	0.054095	0.063967	0.061525	0.075572	0.035115	0.053628	0.059192	0.05769	0.048479	0.0392907	0.056331	0.061523	0.062902	0.056458	0.077403	0.065374	0.060404	0.115312	0.0517058	0.060131	0.051094
P17096	P17096	High mobility group protein HMG-I/HMG-Y	HMGA1	0.061585	0.0566813	0.070232	0.18955	0.309256	-0.119706	0.00563957	+	UP		UP	3	3	3	30.8	30.8	30.8	11.676	0	18.86	1687400000	19	0.046604	0.062005	0.07033	0.060468	0.061165	0.067675	0.065728	0.054856	0.051275	0.069631	0.064381	0.053819	0.0654465	0.058341	0.042044	0.056741	0.070481	0.067446	0.059396	0.052754	0.0553542	0.0566216	0.091628	0.060798
P50502;Q8NFI4;Q8IZP2	P50502;Q8NFI4	Hsc70-interacting protein;Putative protein FAM10A5	ST13;ST13P5	0.0619693	0.0621755	0.069742	0.170474	0.165683	0.00479137	0.00563957	+	UP		UP	13	13	13	41.7	41.7	41.7	41.331	0	323.31	36476000000	232	0.044839	0.054915	0.054785	0.065041	0.067148	0.065803	0.060465	0.053503	0.062645	0.069764	0.065321	0.048745	0.0612936	0.0700729	0.060177	0.067338	0.066052	0.066369	0.056909	0.060858	0.0554944	0.0634929	0.071956	0.065604
P35637	P35637	RNA-binding protein FUS	FUS	0.0557738	0.0572175	0.0686646	0.299979	0.26311	0.0368689	0.0056476	+	UP			6	6	5	21.1	21.1	18.4	53.425	0	234.16	3099900000	59	0.034166	0.051757	0.045509	0.056058	0.068065	0.055533	0.088791	0.053948	0.052335	0.062882	0.058992	0.046647	0.0560146	0.0592866	0.052721	0.056424	0.060638	0.079401	0.058011	0.055932	0.0761196	0.0533766	0.073109	0.062945
P51970	P51970	NADH dehydrogenase [ubiquinone] 1 alpha subcomplex subunit 8	NDUFA8	0.0684633	0.0531203	0.051563	-0.408995	-0.0429271	-0.366068	0.00566336	+	DOWN			9	9	8	50	50	49.4	20.105	0	158.53	13213000000	104	0.043059	0.080918	0.053531	0.042534	0.086124	0.066596	0.080343	0.056498	0.085569	0.046135	0.085686	0.054773	0.0703306	0.0713793	0.079024	0.054148	0.052188	0.072194	0.047514	0.045815	0.0540526	0.0446236	0.027928	0.021101
P05455	P05455	Lupus La protein	SSB	0.0563225	0.0558395	0.070308	0.319977	0.332403	-0.0124253	0.00567571	+	UP		UP	9	9	9	24.8	24.8	24.8	46.836	0	22.752	2066500000	41	0.041917	0.049752	0.045348	0.065227	0.058783	0.062262	0.067037	0.04756	0.049909	0.05987	0.061794	0.033133	0.0618509	0.053862	0.055923	0.070009	0.055756	0.075968	0.047755	0.039855	0.0523291	0.0580335	0.070864	0.054217
P22695	P22695	Cytochrome b-c1 complex subunit 2, mitochondrial	UQCRC2	0.0643548	0.0652554	0.055033	-0.225752	-0.2458	0.0200484	0.00581638	+	DOWN		DOWN	21	21	21	56.7	56.7	56.7	48.442	0	323.31	280000000000	774	0.055345	0.085056	0.052576	0.048518	0.08705	0.063431	0.073007	0.055306	0.074028	0.060464	0.075532	0.052496	0.0652787	0.0681852	0.075708	0.071857	0.057589	0.073521	0.050666	0.049331	0.0734228	0.0586538	0.051606	0.051739
P61020	P61020	Ras-related protein Rab-5B	RAB5B	0.061098	0.062017	0.071253	0.221826	0.200287	0.0215386	0.00581638	+	UP			7	7	4	46	46	31.2	23.707	0	323.31	5410700000	80	0.043455	0.065687	0.055341	0.064173	0.060161	0.064556	0.063279	0.043784	0.060223	0.061973	0.063401	0.042187	0.0591608	0.0648113	0.055184	0.060363	0.06347	0.065896	0.061248	0.062786	0.0650989	0.0510191	0.074128	0.056611
O60240	O60240	Perilipin-1	PLIN1	0.0271905	0.0459237	0.0872181	1.68152	0.925389	0.756136	0.005817	+	UP			12	12	12	33.9	33.9	33.9	55.99	0	323.31	4598200000	93	0.030487	0.026091	0.029483	0.02096	0.027712	0.028482	0.028878	0.018915	0.024107	0.021111	0.026405	0.026669	0.0342011	0.0339967	0.052295	0.042577	0.043022	0.074245	0.043549	0.038106	0.0654885	0.0482984	0.042446	0.033887
O95810	O95810	Serum deprivation-response protein	SDPR	0.05575	0.0722745	0.065695	0.236812	-0.137703	0.374515	0.00582102	+	UP	UP		17	17	17	43.5	43.5	43.5	47.173	0	323.31	10191000000	161	0.038887	0.065489	0.047098	0.049933	0.068266	0.060617	0.064381	0.048889	0.055373	0.056127	0.063792	0.041188	0.0516902	0.0605445	0.074863	0.069686	0.063932	0.087466	0.065863	0.055664	0.0939899	0.0852824	0.059922	0.051141
Q9NX63	Q9NX63	MICOS complex subunit MIC19	CHCHD3	0.0636272	0.066994	0.0545356	-0.222446	-0.296834	0.0743871	0.00603441	+	DOWN		DOWN	16	16	16	59.9	59.9	59.9	26.152	0	323.31	78723000000	344	0.055281	0.096091	0.050406	0.045764	0.094847	0.064247	0.07359	0.055633	0.077894	0.062893	0.074449	0.052534	0.0630075	0.0688624	0.082079	0.073305	0.060683	0.079987	0.052708	0.050933	0.0763773	0.0548676	0.050646	0.054333
Q13442	Q13442	28 kDa heat- and acid-stable phosphoprotein	PDAP1	0.0648595	0.0476852	0.069138	0.092161	0.535936	-0.443775	0.00627968	+	UP		UP	11	11	11	46.4	46.4	46.4	20.63	0	323.31	13272000000	107	0.040878	0.054709	0.067583	0.059361	0.066595	0.065745	0.072588	0.056903	0.066353	0.068009	0.063974	0.052848	0.0527048	0.06921	0.034207	0.064872	0.067881	0.066882	0.043624	0.046407	0.0489635	0.037225	0.071472	0.053574
P50402	P50402	Emerin	EMD	0.055839	0.0619285	0.068119	0.286784	0.137454	0.14933	0.00638975	+	UP			11	11	11	55.1	55.1	55.1	28.994	0	180.09	3790900000	74	0.04542	0.056047	0.052012	0.063487	0.069067	0.0587	0.067885	0.048137	0.055372	0.061573	0.055631	0.052659	0.0543606	0.0568877	0.052921	0.058791	0.063468	0.074493	0.060389	0.053713	0.0871102	0.0669567	0.078241	0.052915
P11532;Q13474	P11532	Dystrophin	DMD	0.0619355	0.0644895	0.0663874	0.100143	0.0418452	0.0582977	0.00641131	+	UP			174	174	170	51.8	51.8	51	426.74	0	323.31	192000000000	1817	0.045731	0.05636	0.053039	0.065959	0.066551	0.065273	0.068008	0.051706	0.059663	0.065894	0.064208	0.050332	0.0555316	0.0646315	0.06383	0.06187	0.064086	0.07277	0.064893	0.062014	0.0716969	0.0680294	0.081999	0.060465
P02679	P02679	Fibrinogen gamma chain	FGG	0.0337015	0.15841	0.037107	0.138879	-2.0939	2.23278	0.00650465	+		UP	DOWN	28	28	28	69.1	69.1	69.1	51.511	0	323.31	154000000000	594	0.026919	0.035371	0.025154	0.069688	0.032032	0.062777	0.031586	0.027413	0.035893	0.03564	0.030066	0.042382	0.0229264	0.0446925	0.17867	0.15284	0.16398	0.042034	0.12439	0.1104	0.412677	0.170924	0.02809	0.035196
O75955	O75955	Flotillin-1	FLOT1	0.0563055	0.0722044	0.069789	0.309723	-0.0490861	0.358809	0.00654297	+	UP	UP		10	10	10	28.3	28.3	28.3	47.355	0	248.39	4646300000	73	0.033531	0.057854	0.049775	0.063398	0.064611	0.060079	0.055027	0.053126	0.053087	0.067311	0.059977	0.049018	0.0575841	0.0399607	0.068984	0.068085	0.069863	0.073382	0.089354	0.073359	0.0710497	0.130851	0.075709	0.057101
P04003	P04003	C4b-binding protein alpha chain	C4BPA	0.0502045	0.131595	0.046575	-0.108261	-1.49848	1.39022	0.00666735	+		UP	DOWN	9	9	9	15.9	15.9	15.9	67.033	0	33.561	2812700000	57	0.039108	0.044542	0.03613	0.072436	0.053985	0.059921	0.056265	0.040966	0.05052	0.049889	0.053616	0.035528	0.0687066	0.035909	0.12561	0.075011	0.061515	0.076647	0.20011	0.13758	0.177403	0.184486	0.046575	0.042829
P11177	P11177	Pyruvate dehydrogenase E1 component subunit beta, mitochondrial	PDHB	0.0629045	0.0644577	0.055468	-0.181508	-0.216697	0.0351895	0.0067011	+	DOWN		DOWN	13	13	13	46.5	46.5	46.5	39.233	0	323.31	103000000000	391	0.052881	0.093144	0.049685	0.043679	0.085448	0.061785	0.078993	0.058093	0.075904	0.063245	0.078587	0.057354	0.062564	0.0689103	0.083963	0.068806	0.054834	0.072134	0.056729	0.054713	0.0665132	0.0624022	0.050352	0.055468
Q9HBH5	Q9HBH5	Retinol dehydrogenase 14	RDH14	0.0536465	0.067026	0.0647021	0.27033	-0.0509072	0.321237	0.00671291	+	UP	UP		5	5	5	19.6	19.6	19.6	36.864	0	32.422	705640000	16	0.048264	0.053696	0.043513	0.055483	0.064817	0.040943	0.065658	0.051819	0.070293	0.058763	0.053597	0.049936	0.0567882	0.0433711	0.067026	0.078251	0.061684	0.09402	0.055251	0.058419	0.0736805	не число	0.064137	0.061949
P63092;Q5JWF2;P09471;P38405	P63092;Q5JWF2	Guanine nucleotide-binding protein G(s) subunit alpha isoforms short;Guanine nucleotide-binding protein G(s) subunit alpha isoforms XLas	GNAS	0.0585225	0.070293	0.072805	0.315046	0.0506565	0.26439	0.00677692	+	UP	UP		10	10	9	26.1	26.1	23.4	45.664	0	61.249	2811300000	39	0.046452	0.05521	0.055853	0.054778	0.057366	0.069339	0.059679	0.044602	0.05984	0.068956	0.068315	0.046793	0.0627678	0.0633011	0.061511	0.064359	0.063877	0.075279	0.074315	0.066271	0.0874938	0.0906939	0.077564	0.059992
Q15907;P62491;P57735	Q15907;P62491	Ras-related protein Rab-11B;Ras-related protein Rab-11A	RAB11B;RAB11A	0.059065	0.0653815	0.069471	0.234107	0.0875284	0.146579	0.00677692	+	UP	UP		11	11	11	48.2	48.2	48.2	24.488	0	147.9	7950500000	78	0.047001	0.054559	0.048821	0.054892	0.064229	0.059718	0.065767	0.060032	0.059107	0.059023	0.06608	0.050642	0.0524573	0.0615513	0.060154	0.065043	0.069628	0.076863	0.06572	0.061024	0.0849289	0.0606404	0.0623	0.058062
P67936;Q2TAC2	P67936	Tropomyosin alpha-4 chain	TPM4	0.04808	0.0830075	0.061199	0.348071	-0.439734	0.787805	0.00681081	+	UP	UP		27	7	7	69.8	31	31	28.521	0	231.99	7907000000	79	0.033384	0.046312	0.043458	0.058503	0.057138	0.048019	0.056696	0.040072	0.050813	0.048141	0.060859	0.038196	0.0432393	0.0500243	0.085229	0.091931	0.067582	0.080786	0.076453	0.059216	0.141039	0.103914	0.047145	0.046499
Q13643	Q13643	Four and a half LIM domains protein 3	FHL3	0.0674965	0.0608553	0.056789	-0.249201	-0.0997714	-0.14943	0.00681132	+	DOWN			15	15	15	73.2	73.2	73.2	31.192	0	323.31	101000000000	346	0.06556	0.077979	0.064938	0.039603	0.082973	0.083401	0.10185	0.061508	0.081514	0.067497	0.086883	0.064659	0.066687	0.067496	0.077424	0.051908	0.061274	0.056726	0.049485	0.065009	0.0604366	0.0681912	0.045666	0.045095
Q9UPQ0	Q9UPQ0	LIM and calponin homology domains-containing protein 1	LIMCH1	0.0576215	0.063843	0.072422	0.329821	0.1819	0.147921	0.00698186	+	UP			20	20	20	23.6	23.6	23.6	121.87	0	301.36	5080300000	105	0.0462	0.052251	0.053251	0.069579	0.061678	0.058981	0.064531	0.049386	0.057665	0.057578	0.059925	0.046439	0.047747	0.0671844	0.059618	0.061927	0.065759	0.079358	0.07047	0.061428	0.0517058	0.0982867	0.078443	0.061762
Q9NUQ9;Q9H0Q0	Q9NUQ9	Protein FAM49B	FAM49B	0.0623475	0.0628515	0.069642	0.159626	0.14801	0.0116155	0.0069848	+	UP		UP	10	10	10	39.2	39.2	39.2	36.748	0	201.39	6090700000	87	0.039775	0.058527	0.062643	0.052959	0.065772	0.063602	0.07191	0.051797	0.062052	0.067334	0.066	0.049141	0.0571256	0.0696175	0.048383	0.065434	0.063083	0.065536	0.06262	0.064351	0.0423512	0.0491164	0.089838	0.061958
O43665	O43665	Regulator of G-protein signaling 10	RGS10	0.035957	0.0737145	0.072538	1.01246	-0.0232115	1.03568	0.00709062	+	UP			3	3	3	27.6	27.6	27.6	21.21	0	11.357	272350000	9	0.04208	0.027355	0.053465	0.04079	0.030845	0.035708	0.058103	0.031547	0.027386	0.035568	0.036206	0.046026	не число	не число	0.056066	0.063973	0.07469	0.078351	0.072739	0.081177	не число	не число	0.11622	0.065681
P01859	P01859	Ig gamma-2 chain C region	IGHG2	0.05235	0.090923	0.054147	0.0486905	-0.747764	0.796454	0.00730113	+		UP	DOWN	12	8	5	54.6	42.3	29.4	35.9	0	323.31	37990000000	234	0.039968	0.041862	0.043266	0.067332	0.047593	0.049572	0.062352	0.04829	0.050913	0.056006	0.073191	0.061305	0.0637985	0.0537871	0.093455	0.067631	0.052302	0.088391	0.13178	0.1468	0.061773	0.154936	0.047242	0.047068
P09669	P09669	Cytochrome c oxidase subunit 6C	COX6C	0.0617294	0.0587368	0.0533316	-0.210968	-0.139273	-0.0716955	0.00731433	+	DOWN			5	5	5	41.3	41.3	41.3	8.7813	0	11.447	64733000000	92	0.055624	0.097537	0.051712	0.048036	0.094182	0.059139	0.071042	0.054642	0.079225	0.056582	0.076702	0.048377	0.0643199	0.0818067	0.080087	0.066917	0.052788	0.069319	0.046164	0.045893	0.0593387	0.0581348	0.038105	0.047186
P30043	P30043	Flavin reductase (NADPH)	BLVRB	0.059998	0.0730815	0.061199	0.0285937	-0.255998	0.284592	0.00731433	+		UP	DOWN	8	8	8	59.7	59.7	59.7	22.119	0	323.31	51832000000	235	0.040443	0.054392	0.053278	0.0681	0.056061	0.063935	0.071823	0.04986	0.056008	0.048632	0.066411	0.064269	0.0697913	0.065854	0.068524	0.074759	0.070456	0.071404	0.08181	0.079649	0.0698991	0.119717	0.059887	0.055935
P38159;Q96E39	P38159;Q96E39	RNA-binding motif protein, X chromosome;RNA-binding motif protein, X chromosome, N-terminally processed;RNA binding motif protein, X-linked-like-1	RBMX;RBMXL1	0.060203	0.061431	0.073104	0.280115	0.250983	0.0291315	0.00731433	+	UP		UP	11	11	11	25.3	25.3	25.3	42.331	0	23.215	1685200000	28	0.04106	0.059599	0.052208	0.072564	0.060203	0.062128	0.065301	0.049799	0.055916	0.060752	0.062174	0.054431	не число	0.0722483	0.04307	0.057565	0.063129	0.067189	0.067468	0.061431	не число	0.0440363	0.084612	0.059392
Q02978	Q02978	Mitochondrial 2-oxoglutarate/malate carrier protein	SLC25A11	0.0669869	0.0612156	0.05581	-0.263354	-0.133377	-0.129977	0.0073224	+	DOWN		DOWN	18	18	18	60.8	60.8	60.8	34.061	0	323.31	63075000000	355	0.05356	0.094051	0.053373	0.04946	0.086391	0.06124	0.073573	0.05369	0.075199	0.05909	0.072769	0.055091	0.0763353	0.0727337	0.08905	0.075881	0.059852	0.075655	0.054504	0.052942	0.0618209	0.0606104	0.048546	0.04816
Q16134	Q16134	Electron transfer flavoprotein-ubiquinone oxidoreductase, mitochondrial	ETFDH	0.0614806	0.063714	0.0533131	-0.205642	-0.25712	0.051478	0.0073224	+	DOWN		DOWN	26	26	26	50.9	50.9	50.9	68.495	0	323.31	25880000000	251	0.055187	0.069976	0.054448	0.052422	0.088641	0.05869	0.070939	0.055189	0.070402	0.063281	0.076678	0.058417	0.0596803	0.0651948	0.069564	0.066817	0.060611	0.071973	0.050801	0.054847	0.0917606	0.0516441	0.052326	0.050452
Q08623	Q08623	Pseudouridine-5-phosphatase	HDHD1	0.057501	0.0580651	0.072028	0.324971	0.310887	0.0140842	0.00735519	+	UP		UP	4	4	4	28.5	28.5	28.5	25.249	0	38.152	5291900000	26	0.040332	0.049515	0.061547	0.056275	0.061617	0.058727	0.065035	0.040738	0.049119	0.078204	0.070859	0.037863	0.0556287	0.0751487	0.033511	0.056523	0.060458	0.05617	0.06535	0.07218	0.0362236	0.0596072	0.076653	0.059874
Q15056	Q15056	Eukaryotic translation initiation factor 4H	EIF4H	0.060789	0.0586698	0.068485	0.171978	0.22317	-0.0511922	0.007368	+	UP		UP	6	6	6	26.6	26.6	26.6	27.385	0	180.82	9881400000	67	0.048608	0.063659	0.060813	0.055201	0.070166	0.060765	0.070495	0.057969	0.054951	0.062023	0.062638	0.050998	0.0444534	0.0689043	0.052391	0.059913	0.065987	0.064868	0.058023	0.056771	0.0593166	0.0562309	0.071101	0.065227
P04843	P04843	Dolichyl-diphosphooligosaccharide--protein glycosyltransferase subunit 1	RPN1	0.0592495	0.0695895	0.067614	0.190518	-0.0415476	0.232065	0.00743895	+	UP	UP		20	20	20	32.5	32.5	32.5	68.569	0	257.74	11713000000	180	0.046784	0.059768	0.053523	0.052108	0.069629	0.060214	0.06933	0.049895	0.06397	0.064499	0.062407	0.047383	0.055166	0.0587311	0.06859	0.062715	0.062608	0.077046	0.070589	0.061228	0.0755383	0.070864	0.065027	0.062858
P84090	P84090	Enhancer of rudimentary homolog	ERH	0.0556135	0.058446	0.069049	0.312185	0.240516	0.0716692	0.00765081	+	UP			4	4	4	34.6	34.6	34.6	12.259	0	19.978	1271500000	35	0.045	0.056675	0.049632	0.062916	0.063797	0.055319	0.064703	0.044476	0.055908	0.056309	0.063579	0.041824	0.0494094	0.0442581	0.059801	0.068265	0.057091	0.068933	0.055458	0.050088	0.0821303	0.0452499	0.0699	0.056817
P00325;P07327	P00325;P07327	Alcohol dehydrogenase 1B;Alcohol dehydrogenase 1A	ADH1B;ADH1A	0.044895	0.0576102	0.076078	0.760925	0.401155	0.359769	0.00776576	+	UP			15	15	5	39.7	39.7	15.2	39.854	0	323.31	10829000000	114	0.037793	0.041704	0.046496	0.039083	0.043294	0.042677	0.066603	0.037901	0.053381	0.047199	0.055829	0.037297	0.0621206	0.0502981	0.069337	0.034361	0.051967	0.114	0.05608	0.060975	0.0555136	0.0591404	0.082368	0.047221
P05091	P05091	Aldehyde dehydrogenase, mitochondrial	ALDH2	0.055372	0.0633945	0.0694617	0.327061	0.13186	0.195201	0.00776576	+	UP			20	18	17	48.9	46	44.5	56.381	0	323.31	48897000000	277	0.040694	0.063943	0.054362	0.057763	0.066362	0.05428	0.062668	0.039865	0.054706	0.060502	0.056038	0.041495	0.0473227	0.0561962	0.064304	0.055783	0.061543	0.075795	0.06973	0.062485	0.0888361	0.0511653	0.073047	0.065745
P07355;A6NMY6	P07355;A6NMY6	Annexin A2;Putative annexin A2-like protein	ANXA2;ANXA2P2	0.0481965	0.0581034	0.068688	0.51113	0.241435	0.269694	0.00776576	+	UP			28	28	28	68.4	68.4	68.4	38.604	0	323.31	142000000000	566	0.034654	0.040512	0.039002	0.055379	0.049222	0.048143	0.053422	0.036316	0.049905	0.04825	0.052104	0.037103	0.0472077	0.0518604	0.053637	0.060862	0.057755	0.10221	0.053319	0.04722	0.106982	0.0584518	0.049731	0.052246
Q16698	Q16698	2,4-dienoyl-CoA reductase, mitochondrial	DECR1	0.0624167	0.0632422	0.0533748	-0.225772	-0.24473	0.0189578	0.00776576	+	DOWN		DOWN	17	17	17	53.1	53.1	53.1	36.067	0	323.31	111000000000	362	0.052257	0.090201	0.047855	0.04976	0.092313	0.060038	0.069055	0.052553	0.06744	0.060867	0.072817	0.051775	0.0639663	0.0687246	0.084441	0.071774	0.056076	0.0825	0.052188	0.047598	0.0704085	0.0518215	0.046589	0.049662
Q96CV9	Q96CV9	Optineurin	OPTN	0.061085	0.066394	0.070984	0.216676	0.096441	0.120235	0.00776576	+	UP			12	12	12	22.5	22.5	22.5	65.921	0	143.52	2518800000	58	0.041459	0.067626	0.052861	0.049846	0.070129	0.060519	0.073223	0.039932	0.069006	0.066917	0.061651	0.048629	0.0409812	0.0646255	0.069661	0.060842	0.068949	0.075401	0.058034	0.063839	0.0574385	0.0748551	0.087545	0.070921
Q9BVC6	Q9BVC6	Transmembrane protein 109	TMEM109	0.058625	0.069805	0.071068	0.277684	0.0258708	0.251813	0.00776576	+	UP	UP		4	4	4	12.8	12.8	12.8	26.21	0	30.389	9079300000	65	0.040416	0.050485	0.054667	0.047634	0.070585	0.064276	0.068657	0.054388	0.062583	0.064405	0.065308	0.047502	0.0449412	0.0679934	0.070979	0.059852	0.062631	0.082296	0.082871	0.07037	0.0692399	0.0687905	0.054223	0.069151
P24311	P24311	Cytochrome c oxidase subunit 7B, mitochondrial	COX7B	0.0621235	0.0618915	0.049836	-0.317951	-0.312553	-0.00539783	0.0077945	+	DOWN			2	2	2	10	10	10	9.1604	0.0036125	2.2141	20095000000	34	0.055223	0.089609	0.062249	0.045764	0.087618	0.059351	0.066981	0.061998	0.097401	0.058675	0.077221	0.04058	0.0686766	0.0597486	0.072406	0.070704	0.053079	0.071789	0.042156	0.042957	0.0763353	0.045649	0.049816	0.049759
P52943	P52943	Cysteine-rich protein 2	CRIP2	0.051847	0.0660715	0.068277	0.397139	0.0473716	0.349768	0.0077945	+	UP	UP		9	9	9	54.3	54.3	54.3	22.492	0	184.89	3394500000	59	0.036519	0.051623	0.0367	0.044088	0.054394	0.063946	0.061336	0.040858	0.052071	0.060963	0.058953	0.038521	0.0502118	0.0549215	0.064714	0.065043	0.0671	0.072679	0.05923	0.052483	0.15285	0.0854922	0.046095	0.044971
P62834	P62834	Ras-related protein Rap-1A	RAP1A	0.0576435	0.0828805	0.063375	0.136756	-0.387119	0.523875	0.0077945	+		UP	DOWN	7	7	2	41.3	41.3	21.2	20.987	0	192.86	10649000000	67	0.038828	0.055166	0.04011	0.067788	0.060441	0.058611	0.056676	0.046329	0.053193	0.059145	0.064265	0.058772	0.0517945	0.0587868	0.090458	0.086501	0.068256	0.07756	0.073422	0.07926	0.104993	0.111099	0.059089	0.048172
P04275	P04275	von Willebrand factor;von Willebrand antigen 2	VWF	0.056431	0.075302	0.063691	0.174602	-0.241599	0.4162	0.00791275	+		UP	DOWN	22	22	22	8.8	8.8	8.8	309.26	0	30.849	17905000000	81	0.046739	0.055522	0.054246	0.057775	0.06209	0.05734	0.061316	0.045581	0.051471	0.057861	0.065106	0.046106	0.0502849	0.0588336	0.088022	0.058204	0.062186	0.074234	0.07637	0.068113	0.129293	0.116726	0.040435	0.035572
P12429	P12429	Annexin A3	ANXA3	0.0567375	0.0773278	0.060964	0.103655	-0.34303	0.446685	0.00812127	+	UP	UP		16	16	16	46.7	46.7	46.7	36.375	0	323.31	9143700000	126	0.042369	0.056406	0.047887	0.054256	0.061244	0.063968	0.065027	0.036672	0.050422	0.057069	0.057887	0.046368	0.059781	0.0582786	0.091118	0.067524	0.069886	0.092184	0.075276	0.071949	0.079889	0.0793796	0.065639	0.05486
Q93052	Q93052	Lipoma-preferred partner	LPP	0.0533138	0.057536	0.0687006	0.365814	0.255858	0.109956	0.00812127	+	UP			6	6	6	12.4	12.4	12.4	65.746	0	12.575	2471500000	25	0.035595	0.050694	0.051187	0.057558	0.052093	0.053387	0.063255	0.035171	0.044387	0.058086	0.059473	0.055863	0.0532406	0.0637506	0.049512	0.053332	0.056263	0.065201	0.065726	0.058809	0.0779953	0.0422577	0.078562	0.047076
P31942	P31942	Heterogeneous nuclear ribonucleoprotein H3	HNRNPH3	0.0598814	0.0658735	0.071215	0.250073	0.112483	0.13759	0.00821389	+	UP	UP		7	7	7	30.1	30.1	30.1	36.926	0	125.69	4084000000	64	0.041668	0.053782	0.050167	0.061426	0.072397	0.065318	0.069062	0.056559	0.066632	0.065029	0.065219	0.048731	0.0415937	0.0583368	0.061592	0.06788	0.065644	0.066103	0.064302	0.061744	0.106515	0.0670706	0.070954	0.061198
Q14697	Q14697	Neutral alpha-glucosidase AB	GANAB	0.058403	0.0681505	0.066888	0.195705	-0.0269768	0.222682	0.00821389	+	UP	UP		23	23	23	23.8	23.8	23.8	106.87	0	90.789	10788000000	163	0.04105	0.059358	0.050533	0.059106	0.065752	0.057966	0.060962	0.048217	0.059194	0.057647	0.05884	0.044006	0.057786	0.0602988	0.067628	0.063518	0.075595	0.078067	0.068673	0.056745	0.0808958	0.0655844	0.066057	0.057247
Q01105;P0DME0	Q01105;P0DME0	Protein SET;Protein SETSIP	SET;SETSIP	0.05826	0.0578595	0.068243	0.228175	0.238127	-0.00995185	0.00823675	+	UP		UP	8	8	8	34.8	34.8	34.8	33.488	0	323.31	3866400000	61	0.042728	0.054777	0.064345	0.077373	0.068923	0.058894	0.073588	0.050356	0.054824	0.062908	0.057626	0.044225	0.0722902	0.0481827	0.053112	0.062607	0.063763	0.06621	0.045971	0.047686	0.0778335	0.050409	0.067579	0.058186
P49458	P49458	Signal recognition particle 9 kDa protein	SRP9	0.0570611	0.057875	0.071653	0.32852	0.308087	0.0204327	0.0084808	+	UP		UP	3	3	3	32.6	32.6	32.6	10.112	0	12.206	885370000	28	0.032868	0.054641	0.055691	0.047815	0.066173	0.058146	0.095134	0.03836	0.057754	0.060613	0.047246	0.058593	0.0563682	0.0661537	0.053511	0.057005	0.062138	0.064345	0.044124	0.058745	0.078223	0.0503904	0.095529	0.045785
P43304	P43304	Glycerol-3-phosphate dehydrogenase, mitochondrial	GPD2	0.057977	0.067519	0.074603	0.363753	0.14394	0.219813	0.00870507	+	UP			25	25	25	40.3	40.3	40.3	80.852	0	323.31	14978000000	134	0.04782	0.055553	0.058382	0.032802	0.065603	0.048505	0.075176	0.052828	0.064597	0.057572	0.069074	0.053903	0.0712535	0.0636128	0.062793	0.06878	0.066258	0.062389	0.082877	0.076116	0.0591733	0.0920782	0.091372	0.073879
P22314	P22314	Ubiquitin-like modifier-activating enzyme 1	UBA1	0.0610644	0.0598685	0.068791	0.171889	0.200423	-0.0285332	0.00871199	+	UP			41	41	41	46.1	46.1	46.1	117.85	0	323.31	85986000000	481	0.044559	0.056477	0.051792	0.058881	0.068801	0.062613	0.067847	0.051588	0.062991	0.066581	0.066173	0.051055	0.0597025	0.0624262	0.058376	0.064232	0.059169	0.07011	0.059499	0.060238	0.0522871	0.0706182	0.071147	0.068272
Q06830	Q06830	Peroxiredoxin-1	PRDX1	0.0612185	0.0613455	0.07161	0.226193	0.223204	0.00298982	0.00883906	+	UP		UP	17	16	12	74.9	69.3	59.8	22.11	0	221.81	131000000000	332	0.046196	0.053773	0.054001	0.077513	0.062233	0.06802	0.063706	0.05409	0.058531	0.060204	0.065406	0.04945	0.0661717	0.0731831	0.043516	0.05878	0.063911	0.070446	0.067842	0.070713	0.04839	0.0442125	0.088318	0.069051
P03891;P42681	P03891;P42681	NADH-ubiquinone oxidoreductase chain 2;Tyrosine-protein kinase TXK	MT-ND2;TXK	0.0688755	0.0535384	0.05252	-0.391124	-0.0277071	-0.363417	0.00952546	+	DOWN		DOWN	2	2	2	4.6	4.6	4.6	38.96	0	4.8858	1189400000	13	0.055025	0.080121	0.064002	0.050523	0.092539	0.073749	0.080719	не число	не число	не число	не число	0.047573	0.0753945	0.0555202	0.11056	0.069218	0.050778	не число	0.046701	0.045922	0.0853843	0.0535384	0.045269	0.04211
P23634	P23634	Plasma membrane calcium-transporting ATPase 4	ATP2B4	0.054495	0.084419	0.057547	0.0786169	-0.552827	0.631444	0.00952546	+		UP	DOWN	8	2	2	8.1	1.2	1.2	137.92	0.0061509	2.0509	180800000	8	0.031857	0.048851	0.049346	0.062813	0.054663	0.055616	0.057459	0.04595	0.054495	0.055952	0.062969	не число	0.0504006	0.0387645	0.075965	0.068338	0.057236	0.092873	не число	не число	0.143616	0.140793	0.037603	0.042024
Q9Y371	Q9Y371	Endophilin-B1	SH3GLB1	0.061225	0.063785	0.072181	0.237498	0.178402	0.0590963	0.00968835	+	UP			7	7	6	17.5	17.5	15.3	40.796	0	11.876	1411500000	37	0.037689	0.050385	0.078627	0.067703	0.062263	0.060187	0.064804	0.050003	0.063629	0.06771	0.068901	0.056311	0.0552469	0.0579496	0.05212	0.05903	0.060335	0.064099	0.063471	0.067461	0.0689403	0.0684309	0.072834	0.063118
P12956	P12956	X-ray repair cross-complementing protein 6	XRCC6	0.058198	0.062024	0.0707501	0.281763	0.189906	0.091857	0.00971194	+	UP			16	16	16	27.6	27.6	27.6	69.842	0	164.46	7498500000	107	0.037061	0.052687	0.056377	0.064137	0.063015	0.060241	0.072928	0.047455	0.063322	0.073938	0.060019	0.04655	0.0485219	0.0529895	0.056986	0.059541	0.064507	0.072088	0.056678	0.058086	0.077384	0.0791159	0.073933	0.054456
P04080	P04080	Cystatin-B	CSTB	0.060006	0.052274	0.07061	0.234766	0.433779	-0.199013	0.00996102	+			UP	9	9	9	88.8	88.8	88.8	11.139	0	323.31	34825000000	156	0.043163	0.058421	0.057617	0.054964	0.067734	0.057805	0.077091	0.058956	0.061056	0.069492	0.063922	0.048663	0.0635229	0.074963	0.042885	0.063633	0.053269	0.062067	0.049023	0.051279	0.0468146	0.0541389	0.07061	0.063711
P00488	P00488	Coagulation factor XIII A chain	F13A1	0.041115	0.0881815	0.0695545	0.758479	-0.342332	1.10081	0.0101176	+	UP	UP		12	12	12	19.3	19.3	19.3	83.266	0	72.934	3005300000	48	0.03421	0.040607	0.041115	0.050588	0.056707	0.059334	0.062792	0.025677	0.045669	0.037387	0.047159	0.032763	0.0296388	не число	0.098516	0.083866	0.076286	0.070786	0.092497	0.061557	0.213191	0.107821	0.049146	0.045823
Q96Q06	Q96Q06	Perilipin-4	PLIN4	0.0598955	0.0597915	0.068863	0.201281	0.203789	-0.00250721	0.0101286	+	UP		UP	60	60	60	72.6	72.6	72.6	134.43	0	323.31	66242000000	736	0.055652	0.058752	0.061039	0.05226	0.073445	0.066169	0.061824	0.046968	0.055871	0.07545	0.063448	0.048954	0.0585849	0.0717089	0.05958	0.064168	0.061098	0.064028	0.060003	0.056813	0.0564515	0.052878	0.085495	0.059657
O75489	O75489	NADH dehydrogenase [ubiquinone] iron-sulfur protein 3, mitochondrial	NDUFS3	0.0640635	0.0586833	0.053164	-0.269053	-0.142499	-0.126554	0.010171	+	DOWN			14	14	14	58.7	58.7	58.7	30.241	0	323.31	65914000000	204	0.05132	0.082306	0.050501	0.05557	0.090629	0.066362	0.075079	0.057527	0.066865	0.061765	0.067504	0.057342	0.0665612	0.0615632	0.082312	0.068654	0.04867	0.082586	0.048161	0.046964	0.0743817	0.0487125	0.046096	0.046189
P02654	P02654	Apolipoprotein C-I;Truncated apolipoprotein C-I	APOC1	0.051013	0.0835375	0.051322	0.00871245	-0.702847	0.711559	0.010171	+		UP	DOWN	2	2	2	19.3	19.3	19.3	9.3318	0	8.7561	1489000000	16	0.036274	0.050072	0.038945	0.051641	0.052518	0.068653	0.059971	0.030394	0.053032	0.064091	0.050385	0.02665	0.0568715	0.050198	0.25548	0.060673	0.067554	0.086346	0.080729	0.052613	0.268654	0.135226	0.029283	0.04115
P05204	P05204	Non-histone chromosomal protein HMG-17	HMGN2	0.047693	0.062867	0.0737055	0.627995	0.229469	0.398525	0.010171	+	UP			6	6	4	55.6	55.6	42.2	9.3926	0	24.145	4981800000	36	0.035661	0.048565	0.053769	0.076324	0.046821	0.059637	0.056399	0.038525	0.046482	0.064723	0.044238	0.034386	не число	не число	0.045007	0.052579	0.066978	0.062867	0.080658	0.077292	не число	0.0273927	0.10137	0.053355
P36542	P36542	ATP synthase subunit gamma, mitochondrial	ATP5C1	0.063161	0.067518	0.056471	-0.161524	-0.257762	0.0962382	0.010171	+	DOWN		DOWN	10	10	10	33.2	33.2	33.2	32.996	0	172.35	93471000000	325	0.055051	0.089669	0.052465	0.045914	0.087081	0.062797	0.067757	0.050514	0.073632	0.063525	0.065384	0.0541	0.0654405	0.0618269	0.08449	0.071615	0.063421	0.077858	0.058043	0.057184	0.0784447	0.0565473	0.050622	0.049274
P60903	P60903	Protein S100-A10	S100A10	0.049049	0.0620255	0.072056	0.554895	0.216257	0.338638	0.010171	+	UP			3	3	3	17.5	17.5	17.5	11.203	0	44.975	3175600000	31	0.042652	0.050205	0.040437	0.041152	0.042496	0.05425	0.050061	0.041781	0.058092	0.049049	0.054199	не число	0.0515602	0.0362374	0.056514	0.064608	0.059443	0.088233	не число	не число	0.0997189	0.0530386	0.055103	0.052708
Q9H7Z7	Q9H7Z7	Prostaglandin E synthase 2;Prostaglandin E synthase 2 truncated form	PTGES2	0.06014	0.0637415	0.056217	-0.0973184	-0.181227	0.0839081	0.010171	+	DOWN		DOWN	15	15	15	40.8	40.8	40.8	41.943	0	183.39	15523000000	162	0.056423	0.085471	0.053497	0.049802	0.08482	0.056367	0.07804	0.049112	0.071394	0.061969	0.073254	0.054882	0.0688804	0.058311	0.082383	0.065108	0.062375	0.071546	0.057519	0.054862	0.0668788	0.055691	0.041047	0.053478
Q9H8S9;Q7L9L4	Q9H8S9;Q7L9L4	MOB kinase activator 1A;MOB kinase activator 1B	MOB1A;MOB1B	0.0566415	0.0690285	0.067746	0.258276	-0.0270564	0.285333	0.010171	+	UP	UP		5	5	5	25.5	25.5	25.5	25.079	0	9.9022	1257700000	23	0.036329	0.057357	0.044135	0.052649	0.084486	0.064498	0.064292	0.044851	0.053733	0.064274	0.066537	0.055926	0.0536301	0.0577117	0.059239	0.073009	0.060573	0.07739	0.065048	0.064405	0.0917066	0.107947	0.064062	0.05976
P60174	P60174	Triosephosphate isomerase	TPI1	0.0694455	0.0542915	0.058797	-0.240139	0.115016	-0.355155	0.0101746	+	DOWN	DOWN		23	23	23	90.4	90.4	90.4	26.669	0	323.31	936000000000	1318	0.057306	0.075217	0.061359	0.04268	0.076021	0.068711	0.089984	0.061849	0.074214	0.07018	0.085071	0.067782	0.0852824	0.065902	0.048334	0.058482	0.05789	0.064128	0.050693	0.058747	0.0296574	0.0377637	0.060417	0.056431
P05556	P05556	Integrin beta-1	ITGB1	0.054569	0.0650753	0.069703	0.353139	0.0991118	0.254027	0.0103277	+	UP	UP		16	16	16	19.5	19.5	19.5	88.414	0	75.087	2475700000	58	0.04348	0.052592	0.054217	0.059002	0.061832	0.052854	0.069113	0.046343	0.054921	0.051758	0.063562	0.05837	0.0508632	0.0573773	0.074139	0.064692	0.062439	0.072928	0.060698	0.057813	0.12013	0.0654585	0.070282	0.057522
Q14714	Q14714	Sarcospan	SSPN	0.0598235	0.066325	0.069835	0.223238	0.0743975	0.14884	0.0105939	+	UP			2	2	2	11.1	11.1	11.1	26.618	0	7.7746	2531000000	26	0.044191	0.060083	0.059564	0.052359	0.069011	0.074998	0.074882	0.048881	0.053715	0.06853	0.056295	0.048358	0.06094	0.0619048	0.06144	0.063439	0.068694	0.084008	0.066325	0.065189	0.0738843	не число	0.080624	0.057022
P22570	P22570	NADPH:adrenodoxin oxidoreductase, mitochondrial	FDXR	0.046957	0.0800265	0.066909	0.51086	-0.258278	0.769138	0.0106988	+	UP	UP		4	4	4	7.3	7.3	7.3	53.836	0.00036576	3.7285	603000000	12	0.031036	0.054018	0.046945	0.044358	0.053189	0.052416	0.060773	0.04196	0.065026	0.046957	0.056471	0.037078	не число	0.0283126	0.060986	0.045495	0.085683	0.10126	0.096515	0.07437	не число	не число	0.09619	0.05327
P56556	P56556	NADH dehydrogenase [ubiquinone] 1 alpha subcomplex subunit 6	NDUFA6	0.0622492	0.063026	0.051693	-0.268086	-0.285978	0.0178918	0.0109693	+	DOWN		DOWN	7	7	7	52.3	52.3	52.3	15.136	0	149.18	9368600000	90	0.049326	0.072525	0.051427	0.050928	0.084957	0.065368	0.075375	0.056112	0.073341	0.063876	0.069823	0.053804	0.0606224	0.0587215	0.091101	0.069516	0.056536	0.091761	0.041532	0.037006	0.0845513	0.0538446	0.041309	0.051278
Q9BTE6	Q9BTE6	Alanyl-tRNA editing protein Aarsd1	AARSD1	0.0571315	0.055437	0.0700521	0.294142	0.337579	-0.0434372	0.011039	+	UP			8	8	8	24.3	24.3	24.3	45.479	0	323.31	2358500000	36	0.060125	0.061982	0.064167	0.057162	0.054893	0.057101	0.05918	не число	не число	не число	не число	0.041987	0.0528306	0.0512522	0.054076	0.066692	0.075373	не число	0.054423	0.055437	0.0501387	0.0639663	0.065922	0.071629
Q99614	Q99614	Tetratricopeptide repeat protein 1	TTC1	0.0540455	0.064383	0.066734	0.304247	0.0517422	0.252505	0.0112108	+	UP			2	2	2	11	11	11	33.526	0	56.096	405440000	12	0.045257	0.051746	0.052101	0.045157	0.065287	0.05599	0.061948	0.050635	0.062339	0.061625	0.066106	0.045994	не число	не число	0.054032	0.073591	0.068131	0.072343	0.058379	0.060635	не число	не число	0.084406	0.065394
O43719	O43719	HIV Tat-specific factor 1	HTATSF1	0.0590493	0.0570235	0.067071	0.183769	0.234133	-0.0503634	0.0112448	+	UP		UP	14	14	14	22.4	22.4	22.4	85.852	0	105.79	1379800000	45	0.039218	0.056678	0.051531	0.077928	0.068267	0.059153	0.062144	0.050747	0.062468	0.062652	0.064144	0.039567	0.0589456	0.0554836	0.058524	0.055523	0.059736	0.070131	0.054051	0.048084	0.0495808	0.0670046	0.082387	0.059486
Q13361	Q13361	Microfibrillar-associated protein 5	MFAP5	0.0447615	0.053198	0.073799	0.721343	0.472229	0.249114	0.0112448	+	UP			2	2	2	11.6	11.6	11.6	19.611	0.00037552	4.3427	2430800000	12	0.042636	0.042544	0.058007	0.054439	0.035912	0.047748	0.043311	0.044339	0.053802	0.061302	0.045184	0.033859	не число	не число	0.049405	0.056991	0.060445	0.096742	0.043204	0.038384	не число	не число	0.056075	0.052545
O15260	O15260	Surfeit locus protein 4	SURF4	0.0571649	0.062419	0.0692005	0.275652	0.148797	0.126854	0.0113718	+	UP			2	2	2	9.7	9.7	9.7	30.394	0.0003659	3.7294	733150000	13	0.054658	0.060209	0.042866	не число	не число	не число	не число	0.049446	0.064118	0.071175	0.060832	0.050577	0.046911	0.0596719	0.064525	не число	не число	0.07282	0.057622	0.062419	0.0542299	не число	0.074063	0.073321
P42025	P42025	Beta-centractin	ACTR1B	0.056274	0.064358	0.0681665	0.276594	0.0829434	0.193651	0.0113718	+	UP			8	5	5	33	20.5	20.5	42.293	0	182.46	1151000000	25	0.04523	0.056274	0.053588	0.065555	0.056332	0.066639	0.060103	0.042098	0.051786	0.074069	0.056657	0.049674	0.0553464	не число	0.055783	0.064818	0.066372	0.071814	0.061073	0.063898	0.0736326	0.0469452	0.070566	0.059515
Q13435	Q13435	Splicing factor 3B subunit 2	SF3B2	0.0527795	0.046153	0.075321	0.513074	0.706628	-0.193553	0.0113811	+	UP		UP	6	6	6	8.2	8.2	8.2	100.23	0	28.447	679020000	19	0.041354	0.048136	0.047477	0.064719	0.058336	0.057423	0.073215	0.04369	0.047189	0.060199	0.064035	0.031474	0.0650989	0.0453871	0.046153	0.045118	0.061676	0.068977	0.040901	0.037922	0.0717748	не число	0.10379	0.065322
Q13508	Q13508	Ecto-ADP-ribosyltransferase 3	ART3	0.055909	0.0565815	0.0735247	0.395148	0.377899	0.0172499	0.011482	+	UP		UP	9	9	9	26.2	26.2	26.2	43.923	0	54.444	5497400000	64	0.037378	0.05367	0.056265	0.048602	0.072469	0.0696	0.078636	0.051102	0.048479	0.061129	0.0819	0.055553	0.0508273	0.0698152	0.052774	0.057165	0.061978	0.059956	0.057823	0.055998	0.0351671	0.0534713	0.11461	0.056387
Q5VWP3	Q5VWP3	Muscular LMNA-interacting protein	MLIP	0.0596065	0.060482	0.067562	0.180742	0.159706	0.0210362	0.0115788	+	UP			19	19	19	55.7	55.7	55.7	50.428	0	265.1	8324200000	139	0.046982	0.057751	0.047342	0.064685	0.072417	0.062831	0.071216	0.049128	0.058741	0.062751	0.060472	0.051663	0.0584632	0.0644577	0.057489	0.060653	0.060452	0.077643	0.060512	0.057489	0.0585903	0.0653147	0.075402	0.073557
Q16891	Q16891	MICOS complex subunit MIC60	IMMT	0.0637765	0.0640655	0.055803	-0.192682	-0.199205	0.00652273	0.0115958	+	DOWN		DOWN	50	50	50	69.9	69.9	69.9	83.677	0	323.31	197000000000	896	0.055291	0.089742	0.051251	0.050468	0.091687	0.063317	0.074778	0.058091	0.075631	0.061649	0.071993	0.054207	0.0659919	0.064236	0.081916	0.067447	0.060684	0.072678	0.055218	0.052168	0.0786845	0.0583529	0.05272	0.054796
P02675;CON__P02676	P02675	Fibrinogen beta chain;Fibrinopeptide B;Fibrinogen beta chain	FGB	0.0351795	0.153705	0.0426826	0.278913	-1.84844	2.12736	0.0118229	+		UP	DOWN	33	33	33	72.5	72.5	72.5	55.928	0	323.31	220000000000	830	0.02574	0.035338	0.028204	0.068768	0.038982	0.061359	0.036043	0.02849	0.035021	0.03386	0.02936	0.044208	0.0273514	0.0423895	0.18857	0.15604	0.15137	0.040332	0.10467	0.090414	0.361151	0.186524	0.027936	0.033371
P22748	P22748	Carbonic anhydrase 4	CA4	0.0610975	0.0734145	0.058466	-0.0635155	-0.328467	0.264952	0.0118229	+		UP	DOWN	3	3	3	8.7	8.7	8.7	35.032	0	5.5264	510400000	9	0.052587	0.083438	0.057231	0.052515	0.070997	0.065718	0.061414	0.052158	0.061821	0.060781	0.068548	0.052779	не число	не число	0.0896	0.078287	0.064571	0.11624	0.068542	0.065523	не число	не число	0.048241	0.044799
Q9UDW1	Q9UDW1	Cytochrome b-c1 complex subunit 9	UQCR10	0.075219	0.0608155	0.05218	-0.5276	-0.220942	-0.306658	0.0118229	+	DOWN			3	3	3	50.8	50.8	50.8	7.3084	0	123.6	40816000000	71	0.057012	0.09434	0.049191	0.042044	0.11485	0.072061	0.078437	0.055104	0.078377	0.065234	0.091331	0.04152	0.0804523	0.0793197	0.088334	0.057496	0.060147	0.079026	0.061484	0.05157	0.0484877	0.0682451	0.045899	0.054635
P53999	P53999	Activated RNA polymerase II transcriptional coactivator p15	SUB1	0.056067	0.0659091	0.07082	0.337005	0.103678	0.233327	0.0121928	+	UP			5	5	5	37	37	37	14.395	0	34.632	858380000	35	0.041878	0.050524	0.047574	не число	не число	не число	не число	0.050272	0.062916	0.063068	0.062496	0.068132	0.0540058	0.0581282	0.049139	не число	не число	0.071355	0.077288	0.064496	0.0673223	0.0620487	0.078626	0.060664
O43676	O43676	NADH dehydrogenase [ubiquinone] 1 beta subcomplex subunit 3	NDUFB3	0.066202	0.0634255	0.056047	-0.240238	-0.178426	-0.0618118	0.0124163	+	DOWN			4	4	4	35.7	35.7	35.7	11.402	0	48.986	15118000000	66	0.05796	0.078848	0.052858	0.056225	0.087528	0.065279	0.074114	0.059941	0.067987	0.067125	0.0733	0.050548	0.061755	0.0743637	0.086769	0.073358	0.053493	0.083121	0.041821	0.040475	0.0778335	0.0514607	0.046661	0.048625
P56381;Q5VTU8	P56381;Q5VTU8	ATP synthase subunit epsilon, mitochondrial;ATP synthase subunit epsilon-like protein, mitochondrial	ATP5E;ATP5EP2	0.064323	0.070808	0.055173	-0.221372	-0.35995	0.138578	0.0125585	+	DOWN		DOWN	3	3	3	43.1	43.1	43.1	5.7797	0.00037355	4.2407	20940000000	45	0.05635	0.099802	0.047292	0.046816	0.08148	0.065804	0.062842	0.045242	0.073946	0.056396	0.06756	0.05769	0.0680114	0.0701388	0.097929	0.068635	0.072981	0.084713	0.063148	0.054068	0.0737165	0.0537817	0.040779	0.045678
Q14108	Q14108	Lysosome membrane protein 2	SCARB2	0.051971	0.0562295	0.0654106	0.331818	0.218197	0.11362	0.0125731	+	UP			5	5	5	9	9	9	54.29	0	29.436	1681000000	29	0.032034	0.052839	0.046586	0.071958	0.056111	0.051103	0.06826	0.043537	0.058832	0.042751	0.054377	0.043616	0.058776	0.0452031	0.042156	0.049753	0.057745	0.088646	0.054714	0.045925	0.0925816	0.0608801	0.080084	0.046835
P02042	P02042	Hemoglobin subunit delta	HBD	0.0473225	0.0968675	0.032688	-0.533765	-1.56725	1.03349	0.0125841	+		UP	DOWN	14	6	6	93.2	53.1	53.1	16.055	0	323.31	215000000000	337	0.036389	0.041739	0.024112	0.10676	0.034851	0.068713	0.062704	0.034579	0.052906	0.041272	0.084714	0.064596	0.123977	0.0375318	0.15878	0.10183	0.088483	0.071204	0.092889	0.09263	0.100846	0.154456	0.019055	0.022509
P29972	P29972	Aquaporin-1	AQP1	0.05875	0.0944765	0.056906	-0.0460081	-0.731375	0.685367	0.0125841	+		UP	DOWN	2	2	2	10	10	10	28.526	0	74.05	6015400000	22	0.048501	0.074635	0.037501	0.057046	0.064193	0.055234	0.060454	0.049396	0.067036	0.061332	0.065864	0.044321	0.110901	0.0335784	0.15735	0.088143	0.084871	0.10081	0.073317	0.055575	0.371573	0.248279	0.032635	0.031879
P61769	P61769	Beta-2-microglobulin;Beta-2-microglobulin form pI 5.3	B2M	0.049478	0.0703545	0.069755	0.495509	-0.0123461	0.507856	0.0125841	+	UP	UP		2	2	2	14.3	14.3	14.3	13.714	0.000369	3.9798	1167700000	19	0.0317	0.05474	0.057999	0.046078	0.10904	0.042084	0.061131	0.040512	0.050042	0.05069	0.061557	0.048914	0.0483241	0.0448106	0.063395	0.073148	0.062538	0.080719	0.067561	0.059655	0.113197	0.0769885	0.05311	0.055321
Q9HCU5	Q9HCU5	Prolactin regulatory element-binding protein	PREB	0.0571135	0.071522	0.0664054	0.217469	-0.107087	0.324555	0.0125841	+	UP	UP		8	8	8	28.8	28.8	28.8	45.468	0	54.407	1328100000	29	0.046131	0.048718	0.05231	0.049889	0.074481	0.060267	0.062403	0.057163	0.061546	0.064434	0.057064	0.054723	0.0533221	0.0705703	0.071868	0.071583	0.071461	0.07598	0.069381	0.061397	0.090598	0.0677178	0.061978	0.056604
Q9UL25	Q9UL25	Ras-related protein Rab-21	RAB21	0.060819	0.0564445	0.0686706	0.17517	0.28286	-0.107689	0.0125841	+	UP		UP	6	6	6	33.8	33.8	33.8	24.347	0	120.05	5730700000	58	0.037485	0.061952	0.059686	0.062816	0.071163	0.06303	0.071712	0.052211	0.057141	0.064408	0.054756	0.053375	0.0647274	0.0581702	0.050379	0.068969	0.059374	0.069905	0.056676	0.056213	0.0516806	0.0487898	0.065539	0.055147
P56378	P56378	6.8 kDa mitochondrial proteolipid	MP68	0.0619437	0.0710775	0.056932	-0.121718	-0.320154	0.198436	0.012587	+			DOWN	4	4	4	48.3	48.3	48.3	6.662	0	11.407	26542000000	62	0.054421	0.093355	0.049611	0.055641	0.07961	0.065208	0.063307	0.04713	0.068711	0.051898	0.066939	0.049084	0.0641161	0.0605804	0.087781	0.075498	0.064538	0.084693	0.054315	0.048047	0.0818546	0.0666571	0.043635	0.051191
Q8IWA5	Q8IWA5	Choline transporter-like protein 2	SLC44A2	0.0550065	0.067778	0.070211	0.352095	0.05088	0.301215	0.012587	+	UP			5	5	5	9.5	9.5	9.5	80.123	0	20.623	1647700000	23	0.03534	0.054892	0.055121	0.058136	0.060103	0.06065	0.064607	0.045018	0.05098	0.056749	0.067528	0.044495	0.03772	0.0502124	0.062459	0.048271	0.061134	0.073097	0.08902	0.073749	0.0517418	0.0893935	0.094308	0.067039
Q15046	Q15046	Lysine--tRNA ligase	KARS	0.0609965	0.060175	0.068125	0.159458	0.17902	-0.0195622	0.01263	+	UP			16	16	16	28.1	28.1	28.1	68.047	0	240.83	8070200000	115	0.043164	0.059204	0.05295	0.056986	0.069077	0.062789	0.064212	0.058821	0.071037	0.065807	0.064843	0.044037	0.0531093	0.0687605	0.056626	0.061167	0.063917	0.067011	0.059183	0.056694	0.0660158	0.0584105	0.079722	0.062751
Q96QK1	Q96QK1	Vacuolar protein sorting-associated protein 35	VPS35	0.0608335	0.0586891	0.068776	0.177039	0.228811	-0.0517722	0.0128916	+	UP			10	10	10	15.8	15.8	15.8	91.706	0	138.96	2071600000	56	0.044847	0.050902	0.046796	0.058134	0.065971	0.060956	0.067191	0.057778	0.060711	0.06142	0.063537	0.049157	0.0810276	0.0665072	0.056829	0.059841	0.05505	0.075078	0.067139	0.055242	0.0575373	0.0771743	0.071688	0.070182
Q9UNZ2	Q9UNZ2	NSFL1 cofactor p47	NSFL1C	0.0611317	0.0585645	0.068896	0.172498	0.234393	-0.0618942	0.0129278	+	UP		UP	21	21	21	61.1	61.1	61.1	40.572	0	323.31	27459000000	301	0.046819	0.059416	0.051475	0.06745	0.061976	0.064229	0.075529	0.056558	0.058938	0.065938	0.062144	0.044093	0.0607482	0.0615153	0.060251	0.054264	0.06626	0.079687	0.050022	0.050162	0.0568781	0.0628996	0.075706	0.059829
O75923	O75923	Dysferlin	DYSF	0.0606315	0.0655881	0.068506	0.176163	0.0627974	0.113365	0.0129336	+	UP			79	79	75	44.5	44.5	42.7	237.29	0	323.31	80573000000	757	0.048452	0.050383	0.051792	0.064615	0.067708	0.06369	0.066626	0.059083	0.065118	0.06218	0.058495	0.054646	0.0560649	0.0687425	0.059588	0.059784	0.06206	0.077676	0.074177	0.067827	0.0689223	0.0633491	0.078349	0.065367
P08294	P08294	Extracellular superoxide dismutase [Cu-Zn]	SOD3	0.0462435	0.052107	0.073368	0.6659	0.493674	0.172227	0.0129336	+	UP			4	4	4	21.7	21.7	21.7	25.851	0	148.46	3058500000	22	0.046308	0.049339	0.038344	0.045162	0.059078	0.056213	0.077508	0.042511	0.046179	0.051584	0.044541	0.026704	не число	не число	0.052107	0.059248	0.061632	0.069185	0.039828	0.037865	не число	0.0495442	0.062943	0.055531
O43390	O43390	Heterogeneous nuclear ribonucleoprotein R	HNRNPR	0.055006	0.0645735	0.067629	0.298053	0.0666998	0.231353	0.0130649	+	UP			17	12	12	33.8	26.1	26.1	70.942	0	164.15	4735000000	61	0.049775	0.051947	0.053904	0.050817	0.068864	0.06409	0.083705	0.048418	0.05467	0.074916	0.055342	0.048168	0.0556376	0.0644757	0.059732	0.055143	0.064426	0.068093	0.064721	0.060176	0.0702767	0.0687365	0.074648	0.063948
P02751	P02751	Fibronectin;Anastellin;Ugl-Y1;Ugl-Y2;Ugl-Y3	FN1	0.047723	0.0990985	0.05418	0.183076	-0.871103	1.05418	0.0131186	+		UP	DOWN	45	45	45	25.4	25.4	25.4	272.32	0	323.31	30987000000	382	0.030067	0.03911	0.033786	0.069506	0.046478	0.061815	0.048295	0.040691	0.047151	0.050447	0.051134	0.048779	0.0447824	0.0562759	0.1503	0.07663	0.11533	0.070016	0.082867	0.067093	0.203962	0.144712	0.043245	0.042839
P21980	P21980	Protein-glutamine gamma-glutamyltransferase 2	TGM2	0.058185	0.0774651	0.06306	0.116078	-0.29682	0.412898	0.0131186	+		UP	DOWN	20	20	20	31	31	31	77.328	0	192.16	7775000000	149	0.034558	0.058222	0.040624	0.064012	0.066508	0.065277	0.066246	0.049687	0.058148	0.061211	0.060787	0.049196	0.0414619	0.0536523	0.088557	0.069402	0.068428	0.081681	0.08263	0.071305	0.269055	0.0732491	0.05203	0.053571
Q92945	Q92945	Far upstream element-binding protein 2	KHSRP	0.0541726	0.061382	0.069378	0.356916	0.176664	0.180252	0.0131186	+	UP			9	9	8	18.6	18.6	16.6	73.114	0	137.41	774800000	33	0.045195	0.052363	0.053356	0.05845	0.057612	0.062904	0.065086	не число	не число	не число	не число	0.042341	0.0506619	0.0549892	0.049882	0.060829	0.070925	не число	0.063699	0.061382	0.0639184	0.0557245	0.08307	0.060228
Q9Y512	Q9Y512	Sorting and assembly machinery component 50 homolog	SAMM50	0.0665792	0.068113	0.055738	-0.25641	-0.289269	0.0328586	0.0131671	+	DOWN		DOWN	25	25	25	58.8	58.8	58.8	51.976	0	323.31	38861000000	267	0.053652	0.093515	0.051528	0.043576	0.088632	0.065962	0.07309	0.05265	0.073682	0.061494	0.075438	0.050772	0.0671964	0.0681912	0.08241	0.070399	0.065827	0.081518	0.05425	0.051463	0.074112	0.0606044	0.050142	0.053915
P11279	P11279	Lysosome-associated membrane glycoprotein 1	LAMP1	0.053028	0.0647115	0.0698235	0.396958	0.109691	0.287268	0.0132367	+	UP			2	2	2	4.1	4.1	4.1	44.882	0.00037175	4.1158	614470000	19	0.044894	0.048116	0.043307	0.061317	0.053654	0.054969	0.06737	0.052402	0.056517	0.05608	0.045662	0.0424	0.0496168	0.0566444	0.060802	0.066169	0.057397	0.088518	0.063254	0.054042	0.0923958	0.0732491	0.05699	0.049511
P30049	P30049	ATP synthase subunit delta, mitochondrial	ATP5D	0.0589425	0.057404	0.051987	-0.181157	-0.143	-0.038157	0.0132367	+	DOWN		DOWN	3	3	3	34.5	34.5	34.5	17.49	0	323.31	95636000000	113	0.051053	0.10689	0.0482	0.040759	0.11115	0.058867	0.071421	0.059018	0.078254	0.056382	0.075614	0.048149	0.066723	0.0565683	0.089926	0.060205	0.054331	0.085478	0.054096	0.054603	0.0827116	0.0520576	0.037442	0.041457
O00217	O00217	NADH dehydrogenase [ubiquinone] iron-sulfur protein 8, mitochondrial	NDUFS8	0.065744	0.057544	0.0534785	-0.2979	-0.105708	-0.192192	0.0133759	+	DOWN			8	8	8	42.4	42.4	42.4	23.705	0	88.9	20146000000	127	0.05553	0.077657	0.04984	0.051792	0.080185	0.065984	0.076794	0.057903	0.065504	0.058119	0.079984	0.051371	0.0670466	0.0690062	0.07333	0.066479	0.051519	0.061962	0.042526	0.041124	0.0716011	0.0531261	0.049796	0.045344
P63104	P63104	14-3-3 protein zeta/delta	YWHAZ	0.0561045	0.0620197	0.066958	0.25514	0.110529	0.144611	0.0133759	+	UP			15	12	10	66.1	55.9	51.8	27.745	0	277.02	35724000000	177	0.045369	0.055044	0.054324	0.056857	0.063094	0.05939	0.06742	0.049187	0.055352	0.057559	0.061265	0.041048	0.0619887	0.0537541	0.060756	0.065451	0.062656	0.074828	0.059379	0.053683	0.0698092	0.0613835	0.064512	0.057533
P14854	P14854	Cytochrome c oxidase subunit 6B1	COX6B1	0.0607234	0.056516	0.051598	-0.234939	-0.131344	-0.103594	0.0138748	+	DOWN			9	9	9	83.7	83.7	83.7	10.192	0	323.31	57584000000	187	0.054381	0.10103	0.046735	0.044765	0.1074	0.053711	0.083686	0.057603	0.078986	0.06125	0.072524	0.044468	0.0678736	0.0601969	0.07748	0.069728	0.049943	0.063089	0.04126	0.047238	0.0656203	0.0437373	0.042134	0.047224
P24043	P24043	Laminin subunit alpha-2	LAMA2	0.057281	0.067028	0.0705403	0.300391	0.0736838	0.226707	0.0139256	+	UP			112	112	112	44.2	44.2	44.2	343.9	0	323.31	108000000000	1019	0.042496	0.053301	0.05087	0.062072	0.064449	0.06788	0.068364	0.050364	0.056363	0.059074	0.058199	0.048471	0.0460313	0.0696295	0.067327	0.053737	0.075075	0.080696	0.066729	0.064917	0.0842817	0.0492943	0.07078	0.055905
P43243	P43243	Matrin-3	MATR3	0.059865	0.059458	0.0679994	0.183809	0.193651	-0.00984184	0.0143967	+	UP			15	15	15	18.8	18.8	18.8	94.622	0	131.66	3581000000	72	0.044762	0.056785	0.054295	0.063188	0.062134	0.06068	0.071321	0.040264	0.055083	0.060632	0.059098	0.049126	0.0630494	0.0746394	0.053653	0.056194	0.057381	0.070934	0.0605	0.058416	0.0613954	0.0686406	0.082105	0.056562
Q01082	Q01082	Spectrin beta chain, non-erythrocytic 1	SPTBN1	0.0537725	0.0593825	0.065892	0.293235	0.150065	0.143169	0.0143967	+	UP			78	72	72	42.2	39.6	39.6	274.61	0	323.31	30398000000	439	0.040924	0.052685	0.047565	0.05175	0.061986	0.054869	0.063924	0.048659	0.05486	0.055728	0.06504	0.045704	0.0523464	0.0567295	0.057978	0.059418	0.059347	0.079469	0.057858	0.050879	0.0942955	0.0679755	0.050699	0.053793
Q00325	Q00325	Phosphate carrier protein, mitochondrial	SLC25A3	0.061528	0.0626416	0.055449	-0.150082	-0.175961	0.0258791	0.0144724	+	DOWN		DOWN	12	12	12	34	34	34	40.094	0	323.31	83776000000	281	0.055919	0.082798	0.049182	0.052321	0.08927	0.062146	0.068896	0.055124	0.073864	0.058859	0.076187	0.052095	0.06091	0.0653506	0.074224	0.068229	0.05644	0.079205	0.05588	0.054792	0.0687965	0.0570543	0.050647	0.053181
O43290	O43290	U4/U6.U5 tri-snRNP-associated protein 1	SART1	0.0366485	0.0801655	0.063317	0.788839	-0.340389	1.12923	0.0144942	+	UP	UP		3	3	3	5.9	5.9	5.9	90.254	0	5.5248	1640100000	18	0.026821	0.037194	0.027345	0.036851	0.037903	0.044318	0.035323	0.026131	0.036446	0.03687	0.05339	0.028955	0.0292229	0.0381353	0.083297	0.13026	0.061623	0.071637	0.077034	0.055549	0.360079	0.0838981	0.035565	0.030879
P02787;CON__Q2HJF0;CON__Q29443;CON__Q0IIK2	P02787	Serotransferrin	TF	0.042308	0.084001	0.0447782	0.081866	-0.90761	0.989476	0.014771	+		UP	DOWN	42	42	42	67.2	67.2	67.2	77.063	0	323.31	259000000000	969	0.03006	0.033229	0.040671	0.052675	0.036196	0.042065	0.076364	0.035681	0.052458	0.042551	0.0882	0.041174	0.0908437	0.0648652	0.11052	0.05709	0.05848	0.10922	0.071769	0.096233	0.0480479	0.0968124	0.023068	0.030765
P24844	P24844	Myosin regulatory light polypeptide 9	MYL9	0.0392191	0.076059	0.06333	0.691334	-0.26423	0.955564	0.0147721	+	UP	UP		10	4	4	62.2	29.1	29.1	19.827	0	190.33	1880600000	33	0.038164	0.038414	0.035632	0.039993	0.045424	0.042082	0.040897	0.036756	0.04566	0.043132	0.057643	0.035611	0.0317273	0.0384451	0.071577	0.11306	0.063459	0.080541	0.058123	0.044562	0.286434	0.104315	0.050069	0.039083
P15088	P15088	Mast cell carboxypeptidase A	CPA3	0.0543331	0.05057	0.0750555	0.466125	0.569676	-0.103551	0.0148147	+	UP			9	9	9	18	18	18	48.669	0	13.764	1403700000	16	0.050452	0.058334	0.04896	0.065385	0.050869	0.063082	0.054973	0.041843	0.054099	0.069274	0.043777	0.057082	0.0397078	0.0545673	0.039721	0.05057	0.042854	0.088149	0.073135	0.070103	0.0329588	не число	0.058725	0.052352
O43399	O43399	Tumor protein D54	TPD52L2	0.0574415	0.062365	0.070086	0.287033	0.16839	0.118643	0.0151201	+	UP			7	7	7	47.1	47.1	47.1	22.237	0	156.92	3892200000	51	0.042972	0.057305	0.049148	0.057257	0.066745	0.057578	0.069041	0.048781	0.059138	0.0644	0.063094	0.05166	0.0558756	0.0614973	0.046838	0.054861	0.055285	0.072432	0.057679	0.067051	0.0692639	0.0970342	0.072117	0.062636
P07919;A0A096LP55	P07919;A0A096LP55	Cytochrome b-c1 complex subunit 6, mitochondrial;Cytochrome b-c1 complex subunit 6	UQCRH;UQCRHL	0.059073	0.0545415	0.048775	-0.276357	-0.161213	-0.115145	0.0151201	+	DOWN			7	7	7	80.2	80.2	80.2	10.739	0	323.31	71765000000	207	0.051302	0.091118	0.045536	0.038651	0.095983	0.061335	0.085363	0.054124	0.083927	0.056811	0.070879	0.052664	0.0695995	0.0401752	0.078843	0.062372	0.048928	0.063771	0.037323	0.044419	0.060155	0.0308889	0.043323	0.046435
P37802	P37802	Transgelin-2	TAGLN2	0.044528	0.0816305	0.065171	0.549517	-0.324878	0.874395	0.0151201	+	UP	UP		9	9	9	48.2	48.2	48.2	22.391	0	267.98	7541700000	70	0.030975	0.038812	0.043664	0.051938	0.057961	0.045392	0.061705	0.028321	0.039306	0.037583	0.066578	0.033215	0.0523464	0.0568194	0.086604	0.081188	0.057972	0.082073	0.068893	0.04951	0.112765	0.0862533	0.049765	0.047532
P40926	P40926	Malate dehydrogenase, mitochondrial	MDH2	0.0636546	0.0627053	0.055981	-0.185328	-0.163651	-0.0216762	0.015812	+	DOWN			19	19	19	67.8	67.8	67.8	35.503	0	323.31	440000000000	955	0.054091	0.087222	0.053225	0.044553	0.086311	0.060802	0.075599	0.052353	0.081868	0.059819	0.077085	0.058478	0.0665072	0.0682391	0.072228	0.068634	0.060929	0.068383	0.055283	0.057995	0.0644817	0.053856	0.051017	0.051812
P23284	P23284	Peptidyl-prolyl cis-trans isomerase B	PPIB	0.0466225	0.0767395	0.065013	0.4797	-0.239241	0.718941	0.0159589	+	UP	UP		6	6	5	25	25	20.4	23.742	0	6.2348	1251100000	30	0.037103	0.044752	0.043227	не число	не число	не число	не число	0.040515	0.042836	0.055129	0.057703	0.053023	0.063451	0.0484931	0.077282	не число	не число	0.10267	0.076197	0.062907	0.088944	0.065866	0.063704	0.046793
Q16181;Q6ZU15;O43236	Q16181	Septin-7	SEPT7	0.0554583	0.063274	0.0670166	0.273115	0.0829057	0.190209	0.0160211	+	UP			13	13	13	32.3	32.3	32.3	50.679	0	259.25	3158300000	59	0.040906	0.051398	0.048373	0.055889	0.059005	0.058501	0.060902	0.044284	0.054025	0.057981	0.064207	0.03895	0.0550276	0.0572419	0.059425	0.063563	0.062985	0.078627	0.062645	0.048565	0.0916527	0.0645656	0.059282	0.053522
Q16795	Q16795	NADH dehydrogenase [ubiquinone] 1 alpha subcomplex subunit 9, mitochondrial	NDUFA9	0.0658496	0.0607985	0.054972	-0.260479	-0.145339	-0.11514	0.0160211	+	DOWN		DOWN	19	19	19	46.4	46.4	46.4	42.509	0	109.58	32065000000	187	0.053068	0.079842	0.05504	0.049009	0.090103	0.067728	0.070556	0.054656	0.070757	0.067727	0.068217	0.055678	0.0639723	0.0630614	0.082235	0.064977	0.053704	0.07776	0.05662	0.055409	0.0805901	0.0530146	0.047349	0.044016
O00330	O00330	Pyruvate dehydrogenase protein X component, mitochondrial	PDHX	0.0650173	0.0656678	0.057516	-0.17686	-0.191224	0.0143636	0.0160759	+	DOWN			20	20	20	43.5	43.5	43.5	54.122	0	323.31	32973000000	268	0.055317	0.083486	0.052291	0.047732	0.083742	0.06466	0.075412	0.060277	0.080615	0.057215	0.080361	0.05541	0.0653746	0.0676638	0.073024	0.075343	0.062597	0.068484	0.057711	0.052699	0.0690721	0.0628517	0.056025	0.054986
P11047;REV__Q9NQS7;Q9Y6N6	P11047	Laminin subunit gamma-1	LAMC1	0.0570365	0.069114	0.070783	0.311517	0.0344249	0.277093	0.0161978	+	UP	UP		58	58	58	45.6	45.6	45.6	177.6	0	323.31	70899000000	613	0.043415	0.051802	0.050294	0.059781	0.06651	0.063839	0.066115	0.049825	0.057215	0.057065	0.057008	0.044773	0.043687	0.0644457	0.068326	0.053542	0.071293	0.07949	0.064124	0.069902	0.116654	0.048254	0.067319	0.055293
O43707	O43707	Alpha-actinin-4	ACTN4	0.052918	0.065202	0.067274	0.346291	0.0451328	0.301158	0.0162527	+	UP	UP		44	29	25	49.8	35.1	30.4	104.85	0	323.31	88627000000	329	0.041504	0.053105	0.048578	0.055762	0.060263	0.052731	0.056833	0.041417	0.051416	0.053361	0.060093	0.043277	0.0479154	0.0544409	0.061452	0.07286	0.062353	0.068051	0.071126	0.062111	0.177858	0.0562477	0.060613	0.0541
P60983	P60983	Glia maturation factor beta	GMFB	0.054133	0.063603	0.0687785	0.345449	0.112863	0.232586	0.0163889	+	UP			2	2	2	14.8	14.8	14.8	16.713	0	16.16	315150000	14	0.044472	0.054133	0.052011	0.053802	0.049077	0.06248	0.072976	0.05039	0.06002	0.073241	0.072486	0.053146	не число	0.0575667	0.053937	0.06101	0.067325	0.066496	0.072652	0.063603	не число	0.03922	0.077245	0.058499
P27695	P27695	DNA-(apurinic or apyrimidinic site) lyase;DNA-(apurinic or apyrimidinic site) lyase, mitochondrial	APEX1	0.0616194	0.06083	0.069398	0.171511	0.190111	-0.0186005	0.0165017	+	UP			7	7	7	25.8	25.8	25.8	35.554	0	210.7	2307600000	46	0.03421	0.052665	0.04599	0.069469	0.065867	0.061238	0.072674	0.063852	0.063475	0.063089	0.059225	0.042296	0.0620007	0.0569656	0.055112	0.052039	0.062096	0.061419	0.060241	0.059666	0.0738663	0.0644517	0.069398	0.051694
Q86V81	Q86V81	THO complex subunit 4	ALYREF	0.058547	0.060314	0.0693118	0.243506	0.200608	0.0428977	0.0165017	+	UP			3	3	3	15.2	15.2	15.2	26.888	0	323.31	3118600000	39	0.046601	0.053103	0.057711	0.075797	0.059383	0.06579	0.061672	0.055408	0.065996	0.074314	0.061531	0.044943	0.0437337	0.0480946	0.053432	0.057147	0.06283	0.057798	0.062907	0.057314	0.097963	0.0906339	0.084632	0.06554
Q13326	Q13326	Gamma-sarcoglycan	SGCG	0.0599645	0.0684085	0.0695755	0.214471	0.0244038	0.190067	0.0167797	+	UP			8	8	8	36.4	36.4	36.4	32.379	0	323.31	17281000000	103	0.045602	0.055466	0.05252	0.068164	0.065951	0.067371	0.067302	0.059252	0.057885	0.069485	0.060677	0.046594	0.0550378	0.0673103	0.066554	0.068426	0.064386	0.07372	0.070454	0.068391	0.0460972	0.0729974	0.08475	0.060066
Q96C01	Q96C01	Protein FAM136A	FAM136A	0.0707625	0.0599733	0.051152	-0.468194	-0.229529	-0.238666	0.016838	+	DOWN			3	3	3	21.7	21.7	21.7	15.641	0	7.5873	331340000	10	0.038353	0.10884	0.073595	0.040841	0.09411	0.056915	0.092125	0.063101	0.079716	0.06793	0.082077	не число	0.0659439	не число	0.063863	0.073421	0.047838	0.071873	не число	не число	0.0499523	0.0560835	0.039119	0.0332
O94811	O94811	Tubulin polymerization-promoting protein	TPPP	0.056063	0.056276	0.0696894	0.31389	0.308419	0.00547084	0.0170456	+	UP			6	6	6	30.1	30.1	30.1	23.693	0	262.1	506640000	15	0.048673	0.05374	0.058385	0.049286	0.077095	0.052194	0.072667	0.052428	0.062616	0.069286	0.063607	0.056063	0.0274497	не число	0.043069	0.056276	0.067562	0.070223	0.04977	0.052322	0.0726258	не число	0.080252	0.063907
Q13418	Q13418	Integrin-linked protein kinase	ILK	0.0517047	0.069255	0.067417	0.382817	-0.0388058	0.421623	0.0171158	+	UP	UP		11	11	11	26.3	26.3	26.3	51.419	0	34.272	3484400000	32	0.042915	0.054669	0.049611	0.0509	0.069887	0.059248	0.071967	0.049634	0.059631	0.0517	0.074319	0.042593	0.0474564	0.0517094	0.083507	0.070796	0.065543	0.067714	0.057549	0.048436	0.116792	0.0748191	0.07611	0.053095
P21333	P21333	Filamin-A	FLNA	0.0473029	0.082218	0.063709	0.429567	-0.367957	0.797524	0.0171868	+		UP	DOWN	104	91	88	50.5	46.3	45.4	280.74	0	323.31	64537000000	910	0.036416	0.047056	0.042591	0.046308	0.052992	0.05536	0.054642	0.040551	0.054017	0.049805	0.056332	0.036736	0.0374216	0.0475499	0.086439	0.086122	0.065653	0.066851	0.078314	0.060618	0.280879	0.0934385	0.045266	0.041312
P27797	P27797	Calreticulin	CALR	0.0607585	0.070754	0.070172	0.207809	-0.0119162	0.219725	0.0176702	+	UP	UP		22	22	22	54.4	54.4	54.4	48.141	0	323.31	27808000000	171	0.043147	0.061751	0.054903	0.057971	0.070821	0.057913	0.069302	0.048656	0.059766	0.061799	0.064846	0.047965	0.0626839	0.0687126	0.066067	0.064749	0.071537	0.076443	0.072446	0.063916	0.0842877	0.069971	0.070172	0.060733
P28289	P28289	Tropomodulin-1	TMOD1	0.0573725	0.0662842	0.065397	0.188865	-0.0194406	0.208306	0.0176702	+	UP			18	17	16	55.2	52.1	49.9	40.569	0	323.31	16778000000	146	0.044378	0.053139	0.051542	0.057655	0.057588	0.065195	0.063711	0.060762	0.068746	0.070442	0.057157	0.05139	0.0512719	0.0524417	0.067056	0.064227	0.061296	0.063663	0.075998	0.069723	0.0775938	0.0655124	0.063482	0.058896
Q93100	Q93100	Phosphorylase b kinase regulatory subunit beta	PHKB	0.069681	0.0668395	0.059028	-0.239366	-0.179301	-0.0600644	0.0176702	+	DOWN			34	34	34	35.5	35.5	35.5	124.88	0	323.31	25323000000	294	0.074391	0.06652	0.058744	0.044183	0.073404	0.065264	0.087232	0.071474	0.094898	0.067888	0.093602	0.067264	0.0779054	0.0578615	0.074206	0.071399	0.059927	0.070049	0.06363	0.063213	0.0475642	0.0737584	0.060704	0.065926
Q96CT7	Q96CT7	Coiled-coil domain-containing protein 124	CCDC124	0.0630325	0.0567975	0.067261	0.0936743	0.243943	-0.150268	0.0176702	+			UP	10	10	10	44.8	44.8	44.8	25.835	0	88.655	4805600000	78	0.047685	0.055426	0.054459	0.05861	0.073732	0.063345	0.071585	0.064908	0.064585	0.06272	0.067286	0.047535	0.0619528	0.0701988	0.044473	0.064062	0.062477	0.06784	0.05525	0.058345	0.0491325	0.0486651	0.068236	0.062461
Q9Y394	Q9Y394	Dehydrogenase/reductase SDR family member 7	DHRS7	0.0545503	0.0680904	0.068608	0.33079	0.0109254	0.319864	0.0178196	+	UP			9	9	9	31.6	31.6	31.6	38.298	0	192.69	3123700000	48	0.048085	0.052697	0.048508	0.04652	0.076895	0.057281	0.074409	0.047545	0.061339	0.051842	0.056835	0.055881	0.0532196	0.075736	0.058577	0.079061	0.070437	0.075681	0.066889	0.067702	0.0526557	0.0684788	0.07656	0.081108
P02774;CON__Q3MHN5;CON__ENSEMBL:ENSBTAP00000018229;Q8TDJ6	P02774	Vitamin D-binding protein	GC	0.0513935	0.0778066	0.051262	-0.00369614	-0.602002	0.598306	0.0178265	+		UP	DOWN	21	21	21	52.3	52.3	52.3	52.917	0	323.31	27731000000	206	0.032364	0.041887	0.044818	0.054628	0.053658	0.051928	0.076479	0.039773	0.050859	0.046637	0.087415	0.045909	0.0780312	0.0706482	0.10754	0.05649	0.055054	0.079075	0.062319	0.097381	0.0770065	0.0786066	0.03528	0.028827
P08670;P14136	P08670	Vimentin	VIM	0.0409059	0.0531609	0.070706	0.789525	0.411466	0.37806	0.0178265	+	UP			39	33	30	80	73.4	67.4	53.651	0	323.31	211000000000	754	0.030148	0.034402	0.034937	0.047208	0.041932	0.042185	0.046716	0.031222	0.040873	0.039861	0.048669	0.029612	0.0409387	0.0512294	0.049598	0.064564	0.056209	0.089037	0.044315	0.040977	0.131283	0.0501129	0.042131	0.037952
P50461	P50461	Cysteine and glycine-rich protein 3	CSRP3	0.0709845	0.053	0.059295	-0.259594	0.161918	-0.421512	0.0178265	+		DOWN		14	14	14	72.2	72.2	72.2	20.969	0	323.31	218000000000	380	0.052135	0.071919	0.062623	0.093953	0.07005	0.077375	0.076902	0.0742	0.079116	0.075589	0.063082	0.061439	0.0665432	0.0687725	0.038991	0.056973	0.044307	0.05975	0.05038	0.05562	0.058272	0.0344582	0.054019	0.042535
P52597	P52597	Heterogeneous nuclear ribonucleoprotein F;Heterogeneous nuclear ribonucleoprotein F, N-terminally processed	HNRNPF	0.062569	0.0633655	0.069278	0.146949	0.1287	0.0182495	0.0178265	+	UP			8	6	6	25.3	18.8	18.8	45.671	0	125.99	1170000000	25	0.045882	0.054971	0.058264	0.065382	0.068964	0.063771	0.072342	0.061485	0.064256	0.063938	0.063653	0.052841	0.0462081	0.0549149	0.062905	0.060469	0.058472	0.070003	0.063826	0.057019	0.0751487	0.0718408	0.073668	0.057512
Q9Y2J8	Q9Y2J8	Protein-arginine deiminase type-2	PADI2	0.0556997	0.0662756	0.0671005	0.268654	0.0178446	0.250809	0.0178265	+	UP			24	24	24	44.4	44.4	44.4	75.563	0	323.31	124000000000	418	0.046524	0.059583	0.049145	0.060567	0.064758	0.051271	0.064324	0.050497	0.059733	0.055887	0.054671	0.044817	0.0555124	0.0651948	0.066907	0.074421	0.071728	0.093427	0.060575	0.058644	0.0656443	0.0553776	0.066829	0.062166
Q9Y266	Q9Y266	Nuclear migration protein nudC	NUDC	0.0591685	0.060121	0.0679934	0.200565	0.177526	0.0230397	0.0179861	+	UP			14	14	14	43.5	43.5	43.5	38.242	0	31.357	3303000000	73	0.044237	0.055749	0.059531	0.058806	0.067976	0.064425	0.063963	0.051812	0.05767	0.067711	0.058718	0.058393	0.0630914	0.0655184	0.054395	0.06102	0.070394	0.064178	0.058295	0.059222	0.0525891	0.0685687	0.07269	0.056518
P78356	P78356	Phosphatidylinositol 5-phosphate 4-kinase type-2 beta	PIP4K2B	0.0600927	0.0648515	0.0691261	0.202041	0.0920906	0.10995	0.0179981	+	UP			9	9	7	26	26	19.7	47.377	0	56.388	1914100000	39	0.037814	0.056966	0.059575	0.057168	0.06829	0.054525	0.070901	0.046867	0.060747	0.073238	0.067167	0.047067	0.0706362	0.0606104	0.059873	0.052435	0.064163	0.069766	0.07016	0.06554	0.0436786	0.0695635	0.084662	0.064718
P04899;P11488;P19087;A8MTJ3	P04899	Guanine nucleotide-binding protein G(i) subunit alpha-2	GNAI2	0.054254	0.067874	0.066497	0.29356	-0.0295698	0.32313	0.0182055	+	UP	UP		9	8	6	35.5	32.4	26.5	40.45	0	244.92	4800900000	72	0.042145	0.054558	0.047745	0.048683	0.063264	0.056619	0.072895	0.045845	0.05702	0.052427	0.064795	0.05395	0.0506571	0.0586436	0.069887	0.065434	0.068133	0.079368	0.067615	0.062857	0.103189	0.0645536	0.051691	0.048556
P13797;Q14651	P13797	Plastin-3	PLS3	0.0540772	0.0658606	0.067674	0.323583	0.039186	0.284397	0.0182055	+	UP			17	17	13	31.3	31.3	25.1	70.81	0	113.27	3205800000	56	0.042046	0.055335	0.047477	0.05324	0.061041	0.05072	0.062681	0.041664	0.055129	0.053034	0.06382	0.045953	0.0549143	0.0564155	0.063176	0.071036	0.066832	0.090347	0.055064	0.050348	0.0801647	0.0648892	0.058347	0.049679
P14550	P14550	Alcohol dehydrogenase [NADP(+)]	AKR1A1	0.0583118	0.0554585	0.067309	0.20701	0.279391	-0.0723805	0.0182055	+	UP		UP	12	12	12	44.6	44.6	44.6	36.573	0	83.451	12620000000	84	0.04346	0.052157	0.055068	0.060111	0.070814	0.05398	0.077765	0.052986	0.059238	0.060033	0.067884	0.051676	0.0647094	0.0573857	0.053713	0.056665	0.054252	0.070249	0.059329	0.062138	0.0479262	0.0521133	0.084263	0.067035
P30405;Q9UNP9	P30405	Peptidyl-prolyl cis-trans isomerase F, mitochondrial	PPIF	0.0684921	0.0692195	0.059597	-0.200698	-0.215939	0.0152409	0.0182055	+	DOWN			9	9	8	47.3	47.3	44	22.04	0	323.31	4511400000	63	0.059986	0.077372	0.052792	0.044447	0.093194	0.062937	0.077298	0.055562	0.07675	0.07125	0.073436	0.07525	0.0657342	0.0647514	0.070651	0.067788	0.058562	0.073372	0.070925	0.060716	0.0745015	0.0587646	0.060979	0.063263
P43487	P43487	Ran-specific GTPase-activating protein	RANBP1	0.052788	0.079457	0.0647454	0.294568	-0.295397	0.589964	0.0182055	+	UP	UP		2	2	2	10.9	10.9	10.9	23.31	0	72.558	2991700000	20	0.041706	0.052905	0.041722	0.074784	0.051795	0.064111	0.060739	0.052788	0.050761	0.049617	0.067742	0.050088	0.0638165	не число	0.079457	0.062068	0.080766	0.082429	0.071506	0.069972	0.0943434	не число	0.06334	0.055196
P53597	P53597	Succinyl-CoA ligase [ADP/GDP-forming] subunit alpha, mitochondrial	SUCLG1	0.0635932	0.0644915	0.055847	-0.187392	-0.207629	0.0202377	0.0182055	+	DOWN		DOWN	12	12	12	40.8	40.8	40.8	36.249	0	224.03	38476000000	197	0.053118	0.076416	0.053474	0.052427	0.080288	0.063178	0.068983	0.051589	0.078717	0.058034	0.0735	0.055526	0.0640083	0.0704145	0.077961	0.068212	0.057434	0.075342	0.060771	0.060436	0.0686646	0.0549077	0.054057	0.055847
P54652	P54652	Heat shock-related 70 kDa protein 2	HSPA2	0.0605835	0.056594	0.0735008	0.278835	0.377111	-0.0982758	0.0182055	+	UP		UP	35	23	19	57.4	37.2	34.6	70.02	0	323.31	101000000000	477	0.037988	0.053468	0.07305	0.064773	0.061248	0.058065	0.059782	0.060153	0.063292	0.069434	0.061014	0.047525	0.056038	0.064224	0.053305	0.051195	0.064419	0.093033	0.057397	0.055791	0.0350472	0.0586526	0.089615	0.10342
P62258	P62258	14-3-3 protein epsilon	YWHAE	0.0633047	0.0583004	0.067503	0.092639	0.211447	-0.118808	0.0182055	+	UP		UP	23	23	20	71	71	67.8	29.174	0	323.31	224000000000	761	0.048538	0.059299	0.055384	0.058586	0.069306	0.063524	0.072855	0.055475	0.064182	0.067809	0.063805	0.052374	0.0630854	0.0636068	0.053875	0.062666	0.061683	0.06787	0.058409	0.057635	0.0581917	0.051547	0.069806	0.062843
Q04917	Q04917	14-3-3 protein eta	YWHAH	0.0606065	0.0636415	0.068764	0.182181	0.111686	0.0704953	0.0182055	+	UP			12	9	9	50	39.8	39.8	28.218	0	323.31	7759200000	104	0.044477	0.055649	0.055225	0.060711	0.065022	0.060502	0.066256	0.053028	0.063531	0.061714	0.065861	0.042409	0.05976	0.0795294	0.060193	0.06709	0.067243	0.070044	0.058443	0.050981	0.0736626	0.0595497	0.066011	0.063862
Q16799	Q16799	Reticulon-1	RTN1	0.0566565	0.066839	0.069885	0.302741	0.0642927	0.238449	0.0182055	+	UP			2	2	2	2.1	2.1	2.1	83.617	0.0064683	2.037	1355000000	19	0.039771	0.048526	0.039544	0.054043	0.074637	0.050522	0.057141	0.044655	0.063849	0.058473	0.060532	0.056172	0.0610539	0.0574403	0.062204	0.066117	0.062261	0.082131	0.068684	0.067561	0.0815789	0.0517448	0.056254	0.054456
Q2TAL5	Q2TAL5	Smoothelin-like protein 2	SMTNL2	0.073155	0.0644755	0.061353	-0.253823	-0.0716172	-0.182205	0.0182055	+	DOWN			8	8	8	22.3	22.3	22.3	50.196	0	78.39	6658800000	59	0.073031	0.065732	0.070027	0.054609	0.066971	0.083144	0.077772	0.08393	0.073848	0.088036	0.065923	0.076092	0.073279	0.0593064	0.067374	0.06319	0.064515	0.064436	0.065686	0.061485	0.0487874	0.0779473	0.063886	0.051836
Q5VTE0;P68104	Q5VTE0;P68104	Putative elongation factor 1-alpha-like 3;Elongation factor 1-alpha 1	EEF1A1P5;EEF1A1	0.0479825	0.0649466	0.067817	0.499139	0.0623919	0.436747	0.0182055	+	UP			16	8	8	34.6	17.3	17.3	50.184	0	34.099	5251500000	56	0.037324	0.048205	0.041063	0.081104	0.056595	0.063917	0.05382	0.038267	0.042047	0.04776	0.056537	0.045072	0.0488077	0.0444073	0.051713	0.057523	0.060202	0.087266	0.065707	0.065064	0.108025	0.0648293	0.05376	0.056067
Q9H7C4	Q9H7C4	Syncoilin	SYNC	0.0563956	0.0663765	0.071136	0.334999	0.0999073	0.235091	0.0182055	+	UP			15	15	15	38.8	38.8	38.8	55.299	0	70.689	3994200000	85	0.047584	0.053639	0.054923	0.084798	0.054764	0.061148	0.070842	0.048308	0.072098	0.057374	0.05903	0.045804	0.0554171	0.065087	0.057975	0.053443	0.054686	0.079228	0.066455	0.066298	0.0743038	0.0822262	0.074931	0.064451
Q9NWV4	Q9NWV4	UPF0587 protein C1orf123	C1orf123	0.0595409	0.0576385	0.069943	0.232297	0.279147	-0.0468494	0.0182055	+	UP		UP	8	8	8	68.1	68.1	68.1	18.048	0	323.31	12102000000	75	0.049694	0.051659	0.054771	0.056341	0.061859	0.064699	0.071644	0.053601	0.057273	0.064713	0.067179	0.049392	0.0618089	0.0641401	0.054443	0.057036	0.053336	0.063655	0.058241	0.063867	0.0517358	0.0727337	0.074596	0.067804
Q9Y2S6	Q9Y2S6	Translation machinery-associated protein 7	TMA7	0.0648208	0.0479576	0.059309	-0.128207	0.306493	-0.4347	0.0182055	+		DOWN	UP	2	2	2	25	25	25	7.0662	0.00069735	2.9143	2227400000	34	0.057181	0.065118	0.055898	0.049945	0.089139	0.087309	0.073198	0.073523	0.059676	0.055051	0.085428	0.054128	0.0645237	0.0737644	0.052456	0.05239	0.061345	0.067344	0.038719	0.039895	0.0422319	0.0435251	0.072327	0.065208
P08559	P08559	Pyruvate dehydrogenase E1 component subunit alpha, somatic form, mitochondrial	PDHA1	0.0639681	0.0674112	0.058199	-0.136358	-0.211993	0.0756346	0.0185666	+	DOWN		DOWN	28	28	24	70.5	70.5	61.8	43.295	0	323.31	114000000000	514	0.054118	0.084946	0.051081	0.046077	0.082666	0.061007	0.073871	0.057447	0.074333	0.063077	0.074363	0.056213	0.0648592	0.0692819	0.079953	0.071421	0.058545	0.070047	0.057432	0.057762	0.0742259	0.0647753	0.055147	0.055997
P00403	P00403	Cytochrome c oxidase subunit 2	MT-CO2	0.0624769	0.058874	0.055798	-0.163109	-0.0774172	-0.0856922	0.0186188	+	DOWN			6	6	6	30.8	30.8	30.8	25.565	0	323.31	90784000000	148	0.059735	0.073327	0.050284	0.048755	0.085877	0.056287	0.077588	0.059383	0.082563	0.059497	0.080267	0.052807	0.0707441	0.0652188	0.081422	0.069468	0.054514	0.063234	0.053098	0.051683	0.0662256	0.0537026	0.052579	0.056932
P13929	P13929	Beta-enolase	ENO3	0.0697258	0.053271	0.061524	-0.180542	0.207799	-0.388341	0.0189256	+	DOWN	DOWN		28	28	23	65.2	65.2	56.7	46.986	0	323.31	1720000000000	2749	0.064877	0.06775	0.063986	0.041751	0.079663	0.065826	0.088547	0.069894	0.093912	0.068662	0.095545	0.07217	0.078259	0.0695575	0.043967	0.065396	0.051354	0.058649	0.055188	0.060601	0.0240242	0.0337175	0.062069	0.072039
P17655	P17655	Calpain-2 catalytic subunit	CAPN2	0.060782	0.0589945	0.065566	0.109304	0.152367	-0.0430637	0.0189256	+	UP			18	18	18	34.6	34.6	34.6	79.994	0	323.31	11367000000	144	0.048355	0.059592	0.052654	0.062058	0.068474	0.055946	0.067477	0.056149	0.061972	0.064811	0.063216	0.050658	0.0564556	0.0622165	0.060884	0.059197	0.058792	0.084731	0.051392	0.056312	0.0597217	0.0504683	0.063983	0.055985
P23588	P23588	Eukaryotic translation initiation factor 4B	EIF4B	0.0632149	0.0487005	0.0653686	0.048332	0.424661	-0.376329	0.0193431	+		DOWN	UP	12	12	12	22.4	22.4	22.4	69.15	0	143.59	2247600000	83	0.051448	0.071534	0.056176	0.062907	0.080635	0.054488	0.089503	0.058597	0.062355	0.063602	0.067877	0.052055	0.0635229	0.0769705	0.044297	0.05657	0.059374	0.064568	0.051157	0.046244	0.0443965	0.0451624	0.061595	0.063558
Q9NP72	Q9NP72	Ras-related protein Rab-18	RAB18	0.060616	0.071279	0.067534	0.155915	-0.0778631	0.233778	0.0193431	+	UP	UP		6	6	6	30.6	30.6	30.6	22.977	0	10.133	1498000000	27	0.048179	0.057505	0.048405	0.070439	0.065573	0.06188	0.063006	0.05222	0.059352	0.069424	0.065512	0.04417	0.056687	0.0673163	0.065799	0.072518	0.066544	0.070411	0.077453	0.072147	0.0744836	0.0650151	0.063558	0.070035
Q8WWV3	Q8WWV3	Reticulon-4-interacting protein 1, mitochondrial	RTN4IP1	0.065487	0.069439	0.056453	-0.214158	-0.298696	0.0845376	0.0196729	+	DOWN		DOWN	6	6	6	21	21	21	43.589	0	46.514	1074300000	31	0.053492	0.07328	0.053806	0.051215	0.088277	0.065009	0.082483	0.06449	0.08958	0.065487	0.070893	не число	0.0640263	0.066705	0.067613	0.062459	0.053133	0.071265	не число	не число	0.074921	0.102793	0.059838	0.056453
P62873;P16520	P62873	Guanine nucleotide-binding protein G(I)/G(S)/G(T) subunit beta-1	GNB1	0.057567	0.0712827	0.069074	0.262901	-0.0454082	0.308309	0.0196791	+	UP			6	6	3	22.6	22.6	9.7	37.377	0	160.35	3351500000	44	0.037608	0.061927	0.045372	0.057989	0.061497	0.057145	0.061746	0.046618	0.058408	0.056024	0.065153	0.053993	0.0493045	0.0599991	0.058642	0.067878	0.060834	0.07876	0.086182	0.082897	0.0746873	0.0484638	0.069114	0.049016
O95831	O95831	Apoptosis-inducing factor 1, mitochondrial	AIFM1	0.0625245	0.069098	0.058705	-0.0909394	-0.235161	0.144221	0.020009	+	DOWN		DOWN	24	24	24	47.1	47.1	47.1	66.9	0	323.31	51644000000	427	0.056481	0.087544	0.055179	0.040432	0.090142	0.060192	0.070717	0.057578	0.080354	0.063408	0.072515	0.053765	0.0616411	0.0703486	0.082253	0.078713	0.057227	0.074811	0.056142	0.052735	0.076557	0.063385	0.051796	0.060089
P28331	P28331	NADH-ubiquinone oxidoreductase 75 kDa subunit, mitochondrial	NDUFS1	0.0649641	0.0612085	0.05508	-0.238114	-0.152203	-0.0859107	0.02008	+	DOWN			40	40	40	69.1	69.1	69.1	79.467	0	323.31	114000000000	626	0.054937	0.070566	0.053687	0.053746	0.084707	0.062991	0.073111	0.056	0.067295	0.066831	0.069164	0.054437	0.0631333	0.0667949	0.077833	0.068431	0.053986	0.074692	0.048616	0.047575	0.0752386	0.0516051	0.053918	0.05139
P61158;Q9P1U1	P61158	Actin-related protein 3	ACTR3	0.0597065	0.0705075	0.064175	0.104123	-0.135765	0.239889	0.02008	+		UP	DOWN	6	6	6	18.9	18.9	18.9	47.371	0	192.66	6298400000	57	0.040391	0.046739	0.049799	0.0604	0.069693	0.059013	0.078084	0.051631	0.071207	0.062965	0.07174	0.040266	0.0369439	0.185229	0.071136	0.08027	0.062689	0.069879	0.06654	0.05976	0.340674	0.599272	0.060649	0.059063
P04844	P04844	Dolichyl-diphosphooligosaccharide--protein glycosyltransferase subunit 2	RPN2	0.0607635	0.0713665	0.069829	0.200621	-0.0314207	0.232042	0.0203886	+	UP	UP		11	11	11	23.3	23.3	23.3	69.283	0	147.49	6276800000	92	0.053114	0.056726	0.050755	0.054897	0.07208	0.060341	0.06297	0.061186	0.071025	0.070396	0.067635	0.056172	0.0643918	0.0472298	0.06511	0.070688	0.062692	0.070069	0.072045	0.075928	0.0767009	0.0721644	0.067387	0.065085
P29401	P29401	Transketolase	TKT	0.0565215	0.0675386	0.065833	0.220011	-0.0369003	0.256911	0.0203886	+	UP			7	7	7	17.5	17.5	17.5	67.877	0	49.43	1766200000	36	0.049535	0.051967	0.054424	0.058437	0.055814	0.057229	0.060835	0.047721	0.057311	0.062937	0.057675	0.047752	0.0493746	0.0660698	0.054596	0.065307	0.066832	0.078605	0.068834	0.066609	0.0756881	0.0682451	0.065833	0.056463
P15259	P15259	Phosphoglycerate mutase 2	PGAM2	0.0681115	0.052937	0.059676	-0.190748	0.172874	-0.363622	0.0204299	+	DOWN	DOWN		21	21	15	81.4	81.4	63.2	28.766	0	323.31	488000000000	1451	0.054039	0.064561	0.067716	0.042582	0.081003	0.068507	0.086052	0.066474	0.083148	0.069518	0.091989	0.055118	0.0809976	0.0618809	0.040822	0.063917	0.054545	0.055832	0.051329	0.05888	0.0214336	0.033893	0.068575	0.067322
P15090	P15090	Fatty acid-binding protein, adipocyte	FABP4	0.0456295	0.0552795	0.073081	0.67953	0.402752	0.276778	0.0204793	+	UP			7	7	6	56.1	56.1	47	14.719	0	323.31	33577000000	130	0.033903	0.048108	0.034592	0.041248	0.060995	0.043151	0.051469	0.041963	0.058775	0.060938	0.05991	0.030626	0.0688864	0.0412138	0.074777	0.04786	0.048352	0.078212	0.054213	0.049919	0.056346	0.0629176	0.057981	0.044007
P55795	P55795	Heterogeneous nuclear ribonucleoprotein H2	HNRNPH2	0.059959	0.057827	0.070147	0.226405	0.278638	-0.0522331	0.0204793	+	UP			9	4	4	28.5	14.3	14.3	49.263	0	230.85	1691800000	28	0.041569	0.052474	0.052581	0.063697	0.065728	0.059959	0.077788	0.058608	0.063131	0.063012	0.057829	0.046024	не число	0.0780732	0.05513	0.055915	0.056081	0.06796	0.067203	0.059573	не число	не число	0.073149	0.06881
O95298;E9PQ53	O95298;E9PQ53	NADH dehydrogenase [ubiquinone] 1 subunit C2;NADH dehydrogenase [ubiquinone] 1 subunit C2, isoform 2	NDUFC2;NDUFC2-KCTD14	0.0629298	0.0645267	0.0534916	-0.234431	-0.270584	0.0361529	0.0205228	+	DOWN		DOWN	11	11	11	52.9	52.9	52.9	14.187	0	46.252	27992000000	156	0.049693	0.075601	0.053349	0.04974	0.090879	0.06838	0.075336	0.055073	0.068423	0.06293	0.065058	0.046101	0.0622464	0.0629296	0.084008	0.069883	0.050349	0.085486	0.043709	0.039767	0.0809377	0.0591704	0.042988	0.049093
P01009;P20848	P01009	Alpha-1-antitrypsin;Short peptide from AAT	SERPINA1	0.0397695	0.0928488	0.0523177	0.395637	-0.827584	1.22322	0.0206756	+		UP	DOWN	23	23	23	57.7	57.7	57.7	46.736	0	323.31	200000000000	541	0.030782	0.035507	0.030924	0.048814	0.038767	0.049388	0.066008	0.029516	0.040772	0.038216	0.065299	0.033757	0.081489	0.0506559	0.109	0.05399	0.066013	0.10803	0.093973	0.089088	0.0917246	0.117511	0.032546	0.039219
Q9NZN4	Q9NZN4	EH domain-containing protein 2	EHD2	0.054525	0.063622	0.065587	0.266493	0.0438842	0.222609	0.021511	+	UP	UP		24	24	23	54.1	54.1	52.5	61.161	0	323.31	48446000000	285	0.037559	0.054802	0.045242	0.051744	0.064045	0.055432	0.057247	0.043207	0.05712	0.057554	0.062636	0.043293	0.0511083	0.0542479	0.065913	0.062211	0.057297	0.08462	0.057258	0.053566	0.115827	0.065033	0.055281	0.050781
P09874	P09874	Poly [ADP-ribose] polymerase 1	PARP1	0.0591785	0.0595405	0.068271	0.2062	0.197402	0.00879821	0.0219964	+	UP			22	22	22	24.4	24.4	24.4	113.08	0	247.77	5962800000	115	0.03986	0.057721	0.051938	0.061907	0.06271	0.06179	0.070306	0.053968	0.067842	0.066872	0.060636	0.046506	0.0523962	0.0522038	0.060703	0.059597	0.063729	0.064436	0.059484	0.057465	0.0581917	0.0581222	0.072485	0.056725
Q53EU6	Q53EU6	Glycerol-3-phosphate acyltransferase 3	AGPAT9	0.06593	0.0819785	0.061905	-0.0908791	-0.40519	0.314311	0.0219964	+		UP	DOWN	2	2	2	4.8	4.8	4.8	48.705	0	8.822	479800000	21	0.04266	0.049112	0.047605	0.07002	0.055233	0.076549	0.065497	0.066458	0.070465	0.070284	0.066363	не число	0.065051	не число	0.059966	0.077554	0.095363	0.086403	не число	не число	0.215942	0.0629775	0.055557	0.054834
P21912	P21912	Succinate dehydrogenase [ubiquinone] iron-sulfur subunit, mitochondrial	SDHB	0.0586079	0.066385	0.057224	-0.0344748	-0.214237	0.179762	0.0221061	+	DOWN		DOWN	16	16	16	50.7	50.7	50.7	31.629	0	323.31	61165000000	254	0.053641	0.08516	0.052471	0.0511	0.086885	0.065545	0.071993	0.050993	0.076846	0.0573	0.073041	0.054773	0.0582067	0.0590091	0.07102	0.069953	0.058686	0.070899	0.062817	0.057905	0.0785586	0.0605265	0.051225	0.050683
P02649;CON__Q03247	P02649	Apolipoprotein E	APOE	0.044984	0.0862765	0.057994	0.366492	-0.573064	0.939556	0.0223371	+		UP		11	11	11	37.9	37.9	37.9	36.154	0	40.942	1977600000	46	0.022924	0.038444	0.029856	0.052016	0.048342	0.058277	0.0558	0.038163	0.044763	0.037787	0.075249	0.045205	0.0651649	0.0405078	0.16428	0.061591	0.072143	0.10041	0.058529	0.054079	0.150076	0.144838	0.036323	0.037131
O43678	O43678	NADH dehydrogenase [ubiquinone] 1 alpha subcomplex subunit 2	NDUFA2	0.064393	0.0518754	0.053014	-0.28053	0.0313228	-0.311853	0.0223509	+	DOWN			5	5	5	56.6	56.6	56.6	10.921	0	80.895	24444000000	105	0.05393	0.078288	0.05162	0.048643	0.09592	0.064684	0.081614	0.059032	0.071893	0.064102	0.073037	0.050624	0.0735487	0.0638824	0.085706	0.053714	0.042851	0.065611	0.046122	0.038263	0.0646974	0.0500368	0.041669	0.046385
P53778;O15264	P53778	Mitogen-activated protein kinase 12	MAPK12	0.05982	0.0557132	0.070758	0.242265	0.344875	-0.10261	0.0224437	+			UP	8	8	8	30.8	30.8	30.8	41.94	0	221.55	3693500000	80	0.053461	0.067314	0.066835	не число	не число	не число	не число	0.054353	0.060463	0.074247	0.069828	0.059177	0.0581234	0.0567637	0.059907	не число	не число	0.060849	0.028625	0.059615	0.050919	0.0518113	0.066756	0.064667
Q13510	Q13510	Acid ceramidase;Acid ceramidase subunit alpha;Acid ceramidase subunit beta	ASAH1	0.0519915	0.055715	0.071121	0.452	0.35221	0.09979	0.0224437	+	UP			6	6	6	15.4	15.4	15.4	44.659	0	41.725	1309800000	35	0.037159	0.055243	0.043441	0.12275	0.054739	0.053278	0.058019	0.044913	0.053303	0.050705	0.06232	0.034689	0.0389803	0.0492638	0.053572	0.051286	0.055091	0.07705	0.056339	0.052161	0.120849	0.0681253	0.087153	0.056046
Q8WUM4	Q8WUM4	Programmed cell death 6-interacting protein	PDCD6IP	0.0568173	0.060334	0.069481	0.290288	0.203647	0.086641	0.0224437	+	UP			25	25	25	29.5	29.5	29.5	96.022	0	323.31	11739000000	124	0.048421	0.051622	0.052484	0.05115	0.068909	0.059031	0.081462	0.055528	0.068566	0.061907	0.065358	0.051593	0.0581066	0.0531824	0.057269	0.055045	0.061303	0.068629	0.059365	0.058839	0.0645596	0.0644937	0.058807	0.052794
Q96IX5	Q96IX5	Up-regulated during skeletal muscle growth protein 5	USMG5	0.0632198	0.064386	0.05594	-0.176496	-0.202867	0.0263706	0.0228791	+	DOWN		DOWN	3	3	3	44.8	44.8	44.8	6.4575	0	237.95	21671000000	51	0.048226	0.10267	0.048475	0.050388	0.08605	0.061089	0.066788	0.052505	0.075391	0.054439	0.068506	0.053299	0.0685088	0.0653506	0.085195	0.068713	0.060059	0.086476	0.051843	0.048654	0.0812074	0.0591278	0.040254	0.049225
P02144	P02144	Myoglobin	MB	0.065543	0.0462415	0.061989	-0.0804295	0.422824	-0.503254	0.0229504	+		DOWN	UP	27	27	27	95.5	95.5	95.5	17.184	0	323.31	3360000000000	6469	0.053592	0.06511	0.062833	0.050165	0.067868	0.060833	0.076501	0.05763	0.070422	0.06873	0.065976	0.056218	0.0665552	0.0687905	0.039715	0.059769	0.053658	0.065189	0.044847	0.047636	0.0325435	0.0294452	0.056559	0.07276
Q9UM22	Q9UM22	Mammalian ependymin-related protein 1	EPDR1	0.058503	0.0629365	0.067618	0.208897	0.10351	0.105386	0.0229504	+	UP			4	4	4	18.8	18.8	18.8	25.437	0	8.6962	997410000	22	0.039435	0.064617	0.048656	0.058503	0.066424	0.06102	0.065074	0.03234	0.057158	0.049256	0.058522	0.048636	0.062552	не число	0.062638	0.063235	0.082578	0.097694	0.059156	0.053045	0.0856959	0.0491218	0.06408	0.048671
P12268	P12268	Inosine-5-monophosphate dehydrogenase 2	IMPDH2	0.059987	0.059883	0.071719	0.257705	0.260209	-0.00250338	0.023088	+	UP		UP	11	11	9	24.5	24.5	21.6	55.804	0	185.68	3431900000	52	0.047022	0.05488	0.061368	0.056574	0.070842	0.064777	0.071919	0.058239	0.061585	0.058606	0.069864	0.058069	0.0574007	0.0627378	0.052083	0.057776	0.064549	0.06199	0.063051	0.075101	0.0577159	0.0541688	0.083564	0.071845
P35268	P35268	60S ribosomal protein L22	RPL22	0.059785	0.061767	0.070222	0.23214	0.185087	0.0470527	0.0231215	+	UP			3	3	3	30.5	30.5	30.5	14.787	0	42.773	3292100000	43	0.035252	0.060619	0.055451	0.074516	0.067339	0.061601	0.066014	0.053076	0.058951	0.061922	0.058259	0.050146	0.0492104	0.0655065	0.054966	0.060144	0.062413	0.071377	0.061121	0.060573	0.0752207	0.0670166	0.067997	0.051055
Q15019	Q15019	Septin-2	SEPT2	0.0566005	0.065593	0.069317	0.292394	0.0796674	0.212727	0.0231215	+	UP			11	11	11	33.8	33.8	33.8	41.487	0	233.65	2390200000	86	0.04762	0.055853	0.055451	0.05355	0.072341	0.057857	0.075094	0.054305	0.059241	0.059716	0.064047	0.045245	0.057348	0.0524825	0.057049	0.069522	0.061664	0.07928	0.058587	0.049962	0.0760177	0.0740401	0.068265	0.061358
Q71UM5	Q71UM5	40S ribosomal protein S27-like	RPS27L	0.0548061	0.056237	0.064373	0.232118	0.194936	0.0371818	0.0231215	+	UP			2	2	1	22.6	22.6	13.1	9.4771	0	8.8361	1258400000	19	0.0362	0.040928	0.058491	0.04874	0.060463	0.05627	0.090619	0.044891	0.053419	0.062917	0.064915	0.039997	0.05439	0.0552223	0.043359	0.047449	0.069895	0.073342	0.058697	0.053777	0.059449	0.0463633	0.057392	0.075728
P19823;CON__Q9TRI1	P19823	Inter-alpha-trypsin inhibitor heavy chain H2	ITIH2	0.0490767	0.0896775	0.047967	-0.032996	-0.902704	0.869708	0.0231287	+		UP	DOWN	15	15	15	17.4	17.4	17.4	106.46	0	151.69	3755300000	81	0.03906	0.041442	0.035978	0.05592	0.0559	0.053485	0.065713	0.039107	0.050256	0.044175	0.06844	0.045639	0.0784627	0.0478974	0.090313	0.067234	0.067946	0.097315	0.10017	0.089042	0.0884586	0.162421	0.036756	0.040823
Q13228	Q13228	Selenium-binding protein 1	SELENBP1	0.0576155	0.0619007	0.065911	0.194062	0.0905635	0.103499	0.0231287	+	UP			27	27	27	71.8	71.8	71.8	52.39	0	323.31	78190000000	476	0.048936	0.058259	0.056972	0.052319	0.061412	0.062741	0.063996	0.048353	0.054914	0.06989	0.056649	0.048269	0.0615632	0.0637386	0.053439	0.064939	0.068644	0.066421	0.057597	0.061501	0.051088	0.0623004	0.065007	0.065911
Q9UHG3	Q9UHG3	Prenylcysteine oxidase 1	PCYOX1	0.0592464	0.0716987	0.066682	0.170571	-0.104649	0.27522	0.0231287	+	UP	UP		17	17	17	40.8	40.8	40.8	56.639	0	280.9	16287000000	165	0.049464	0.05945	0.050287	0.058947	0.057964	0.069961	0.063089	0.056254	0.060137	0.073583	0.0661	0.056408	0.0590427	0.0647993	0.066351	0.072976	0.072309	0.068496	0.071982	0.064097	0.0791938	0.0714153	0.066682	0.066087
Q9UJU6	Q9UJU6	Drebrin-like protein	DBNL	0.0535765	0.064993	0.066402	0.309626	0.0309424	0.278684	0.0231444	+	UP			5	5	5	14.9	14.9	14.9	48.207	0	67.951	923910000	15	0.039901	0.054453	0.054146	0.053007	0.068312	0.040759	0.054167	0.033196	0.054678	0.068782	0.050958	0.042432	не число	не число	0.053643	0.065874	0.056684	0.086043	0.070005	0.064112	не число	не число	0.053122	0.054944
P20700	P20700	Lamin-B1	LMNB1	0.05572	0.0653386	0.072995	0.389602	0.159862	0.22974	0.0231706	+	UP	UP		10	8	8	17.4	14.7	14.7	66.408	0	41.555	1393300000	31	0.048875	0.060487	0.050841	0.087776	0.054446	0.058991	0.056994	0.050147	0.063506	0.051293	0.062806	0.034131	0.0630614	0.0454524	0.060392	0.059665	0.064152	0.06201	0.085464	0.07853	0.144443	0.0665252	0.081842	0.060765
Q9NQP4	Q9NQP4	Prefoldin subunit 4	PFDN4	0.0585485	0.0561275	0.066169	0.176523	0.237448	-0.0609244	0.0241198	+	UP		UP	3	3	3	29.1	29.1	29.1	15.314	0	150.33	3112000000	44	0.050681	0.056269	0.054407	0.062012	0.078317	0.066789	0.077889	0.044499	0.055269	0.066269	0.060828	0.052734	0.0311688	0.0624981	0.054159	0.065189	0.058096	0.067276	0.045278	0.042718	0.0396293	0.0640023	0.075089	0.05838
P01019	P01019	Angiotensinogen;Angiotensin-1;Angiotensin-2;Angiotensin-3;Angiotensin-4;Angiotensin 1-9;Angiotensin 1-7;Angiotensin 1-5;Angiotensin 1-4	AGT	0.053275	0.078745	0.05567	0.0634414	-0.500288	0.56373	0.0241731	+		UP	DOWN	2	2	2	4.5	4.5	4.5	53.154	0	21.84	1420500000	18	0.045482	0.05817	0.048255	0.068029	0.053275	0.05521	0.072518	0.038465	0.048365	0.052565	0.084897	0.048976	0.0950925	не число	0.094577	0.063655	0.061166	0.078745	0.10724	0.11169	0.0751667	не число	0.051642	0.05567
O00479	O00479	High mobility group nucleosome-binding domain-containing protein 4	HMGN4	0.056627	0.0625105	0.069327	0.291927	0.149319	0.142608	0.0246174	+	UP			4	3	3	41.1	32.2	32.2	9.5388	0	13.322	2090900000	31	0.034685	0.048297	0.047807	0.071691	0.056627	0.05978	0.060272	0.048045	0.057222	0.057897	0.055426	не число	0.0555154	0.0664833	0.039765	0.05664	0.068381	0.074846	не число	не число	0.0710557	0.0298941	0.08548	0.058074
O15061	O15061	Synemin	SYNM	0.0633638	0.059863	0.0690062	0.123067	0.205061	-0.0819943	0.0246174	+	UP		UP	84	84	83	58.1	58.1	58.1	172.77	0	323.31	283000000000	1194	0.042511	0.053637	0.058028	0.065169	0.064434	0.072898	0.072239	0.060569	0.069444	0.07676	0.063834	0.050358	0.059808	0.0628936	0.052295	0.057429	0.062804	0.06281	0.061074	0.058652	0.0533964	0.0622165	0.073969	0.060311
P13073	P13073	Cytochrome c oxidase subunit 4 isoform 1, mitochondrial	COX4I1	0.0629933	0.0606525	0.056232	-0.163806	-0.109177	-0.0546289	0.0246174	+	DOWN			10	10	10	47.3	47.3	47.3	19.576	0	323.31	177000000000	484	0.057921	0.08277	0.052234	0.048762	0.10029	0.061916	0.071212	0.055304	0.072142	0.06217	0.073022	0.050588	0.0638165	0.0705104	0.079148	0.071319	0.053827	0.068094	0.050751	0.046647	0.0674781	0.0501651	0.048705	0.050395
P19105;O14950	P19105;O14950	Myosin regulatory light chain 12A;Myosin regulatory light chain 12B	MYL12A;MYL12B	0.0550892	0.076821	0.064171	0.220152	-0.259579	0.479731	0.0246174	+	UP	UP		10	10	4	62.6	62.6	29.2	19.794	0	323.31	20177000000	122	0.037416	0.054307	0.039176	0.059313	0.06231	0.045596	0.057528	0.051498	0.057508	0.064559	0.056662	0.039681	0.0429498	0.0558714	0.077081	0.084794	0.070511	0.072004	0.076561	0.061368	0.203171	0.0787803	0.058514	0.049137
P23396	P23396	40S ribosomal protein S3	RPS3	0.0592385	0.0634535	0.067562	0.189677	0.0905123	0.0991646	0.0246174	+	UP			15	15	15	70.4	70.4	70.4	26.688	0	273.23	16539000000	152	0.04894	0.057051	0.053697	0.059228	0.064984	0.059249	0.063848	0.056981	0.067521	0.063702	0.064435	0.057018	0.0561812	0.0643019	0.055379	0.062671	0.065713	0.069303	0.064352	0.062455	0.064236	0.0560805	0.06533	0.058406
P62316	P62316	Small nuclear ribonucleoprotein Sm D2	SNRPD2	0.0560079	0.060367	0.06773	0.274165	0.166035	0.10813	0.0246174	+	UP			4	4	4	39	39	39	13.527	0	35.299	1092300000	28	0.039529	0.056872	0.048385	0.071903	0.068201	0.059596	0.072631	не число	не число	не число	не число	0.04942	0.0522224	0.0551438	0.056874	0.058625	0.060367	не число	0.062855	0.058512	0.061731	0.0621625	0.084058	0.057188
P62942	P62942	Peptidyl-prolyl cis-trans isomerase FKBP1A	FKBP1A	0.0575375	0.0560145	0.066332	0.205202	0.243905	-0.0387022	0.0246174	+	UP		UP	5	5	5	41.7	41.7	41.7	11.951	0	236	26933000000	116	0.050424	0.054748	0.056329	0.054762	0.06816	0.058746	0.07629	0.055955	0.064332	0.067707	0.06374	0.050502	0.0556304	0.060083	0.055042	0.064912	0.053223	0.07674	0.053276	0.056987	0.0550018	0.0605325	0.069626	0.061896
O95182	O95182	NADH dehydrogenase [ubiquinone] 1 alpha subcomplex subunit 7	NDUFA7	0.0644895	0.0597055	0.054789	-0.235178	-0.123976	-0.111202	0.0246657	+	DOWN			9	9	9	69.9	69.9	69.9	12.551	0	153.52	11510000000	145	0.052053	0.068329	0.054984	0.048704	0.089396	0.06392	0.074962	0.057504	0.071799	0.065059	0.067761	0.052175	0.0652787	0.0623004	0.068134	0.070025	0.051771	0.07455	0.051052	0.051518	0.0676399	0.0478063	0.047445	0.050837
P13861	P13861	cAMP-dependent protein kinase type II-alpha regulatory subunit	PRKAR2A	0.0625458	0.0581995	0.067019	0.0996572	0.203563	-0.103906	0.0246657	+			UP	22	22	19	64.1	64.1	56.9	45.518	0	323.31	35936000000	281	0.050837	0.060047	0.063034	0.061082	0.064306	0.065965	0.070223	0.057838	0.062983	0.07206	0.063088	0.055887	0.0607782	0.0621086	0.055557	0.05812	0.058279	0.072238	0.059592	0.061663	0.0472988	0.0554105	0.067019	0.061508
P25705	P25705	ATP synthase subunit alpha, mitochondrial	ATP5A1	0.0610812	0.0656085	0.0566342	-0.109055	-0.212209	0.103154	0.0246657	+			DOWN	34	34	34	61.1	61.1	61.1	59.75	0	323.31	1020000000000	1979	0.053186	0.088356	0.04779	0.050383	0.085275	0.060761	0.067537	0.05038	0.070027	0.059129	0.066043	0.054182	0.0645177	0.0614014	0.08114	0.069539	0.061678	0.083734	0.05764	0.053411	0.0766349	0.0593417	0.049785	0.0503
P35270;REV__Q16649	P35270	Sepiapterin reductase	SPR	0.0550292	0.0653355	0.061849	0.168553	-0.0791168	0.24767	0.0246657	+	UP	UP		8	8	8	36	36	36	28.048	0	134.55	6907700000	48	0.041879	0.058064	0.039325	0.042666	0.062095	0.055237	0.07281	0.047451	0.063097	0.051377	0.067952	0.038468	0.0548214	0.0557132	0.071345	0.057923	0.076084	0.087148	0.062294	0.05693	0.0584872	0.068377	0.067837	0.059145
P63220	P63220	40S ribosomal protein S21	RPS21	0.0591295	0.0599025	0.0680534	0.202789	0.184051	0.0187381	0.0246657	+	UP			5	5	5	66.3	66.3	66.3	9.1113	0	253.95	6783000000	81	0.044845	0.054557	0.051389	0.059676	0.067422	0.062994	0.071931	0.057102	0.062913	0.068061	0.06131	0.058583	0.0581522	0.0528936	0.050439	0.0652	0.068471	0.073176	0.06297	0.056835	0.0444097	0.0546075	0.072201	0.059513
Q0VDG4	Q0VDG4	Secernin-3	SCRN3	0.0586175	0.0584485	0.067311	0.199511	0.203676	-0.00416544	0.0246657	+	UP		UP	5	5	5	17.7	17.7	17.7	48.544	0	101.73	2008500000	29	0.046052	0.05239	0.052426	0.055226	0.066673	0.062787	0.075618	0.05363	0.066311	0.059237	0.070764	0.057998	не число	не число	0.058731	0.060637	0.053775	0.069201	0.058166	0.05587	не число	не число	0.0728	0.067311
Q15435	Q15435	Protein phosphatase 1 regulatory subunit 7	PPP1R7	0.060442	0.0643463	0.066427	0.136218	0.0459114	0.0903069	0.0246657	+	UP			16	16	16	51.4	51.4	51.4	41.564	0	161.45	4196100000	78	0.04593	0.057933	0.049931	0.060193	0.068122	0.061204	0.065581	0.052042	0.060691	0.065284	0.068353	0.051858	0.0641341	0.0596336	0.057538	0.065032	0.066902	0.074975	0.053081	0.05396	0.0636607	0.0685028	0.063095	0.062112
Q9BUR5	Q9BUR5	Apolipoprotein O	APOO	0.061031	0.0709987	0.055835	-0.128372	-0.346624	0.218251	0.0248874	+	DOWN		DOWN	3	3	3	16.7	16.7	16.7	22.284	0	108.4	7711900000	76	0.050338	0.083522	0.045318	0.046629	0.097649	0.061999	0.068075	0.058981	0.07762	0.060063	0.07636	0.057184	0.059829	0.0751188	0.081734	0.0771	0.061296	0.0764	0.047048	0.048178	0.0714452	0.0705523	0.048771	0.051669
Q9Y3P9;B7ZAP0	Q9Y3P9	Rab GTPase-activating protein 1	RABGAP1	0.0546285	0.065048	0.067335	0.301703	0.0498519	0.251851	0.0249665	+	UP			3	3	3	3.6	3.6	3.6	121.74	0	23.71	670250000	15	0.055865	0.051541	0.063468	0.042685	0.052308	0.053392	0.037405	0.061293	0.067425	0.069582	0.060893	0.048997	не число	не число	0.065507	0.064589	0.079895	0.081612	0.064058	0.05339	не число	не число	0.083895	0.078418
Q03135	Q03135	Caveolin-1	CAV1	0.0549779	0.0631365	0.0641042	0.221566	0.0219435	0.199622	0.0255111	+	UP	UP		8	8	6	45.5	45.5	39.9	20.471	0	323.31	47655000000	181	0.035323	0.058184	0.047427	0.054232	0.062586	0.054189	0.058254	0.045517	0.055826	0.059745	0.061737	0.038203	0.0446374	0.0557239	0.068216	0.062151	0.05726	0.089081	0.060662	0.04957	0.127525	0.0641221	0.051627	0.045767
Q14103	Q14103	Heterogeneous nuclear ribonucleoprotein D0	HNRNPD	0.059554	0.062828	0.071655	0.266869	0.18966	0.0772092	0.0259406	+	UP			9	9	8	27.9	27.9	25.6	38.434	0	95.788	5033800000	51	0.033093	0.061389	0.048754	0.065897	0.06573	0.063676	0.063471	0.041117	0.048703	0.059041	0.060067	0.040359	0.0543282	0.107539	0.044864	0.063283	0.068949	0.074554	0.062373	0.060957	0.0684009	0.0428624	0.094855	0.059002
Q9GZP4	Q9GZP4	PITH domain-containing protein 1	PITHD1	0.0538045	0.0670995	0.071316	0.406499	0.0879238	0.318575	0.0260725	+	UP			5	5	5	38.4	38.4	38.4	24.178	0	158.09	907750000	29	0.045776	0.055046	0.047758	не число	не число	не число	не число	0.052563	0.06048	0.057143	0.068833	0.048583	0.0649731	0.0453547	0.068035	не число	не число	0.070975	0.066164	0.061339	0.0716071	0.0590535	0.073867	0.061052
P06576	P06576	ATP synthase subunit beta, mitochondrial	ATP5B	0.0624939	0.0664696	0.057266	-0.126035	-0.215015	0.0889794	0.0261633	+			DOWN	30	30	30	81.1	81.1	81.1	56.559	0	323.31	928000000000	1681	0.050777	0.078589	0.050241	0.049773	0.08479	0.062987	0.069896	0.055236	0.072082	0.059531	0.06921	0.052779	0.0631453	0.0620007	0.077999	0.070423	0.059996	0.080934	0.057152	0.052995	0.0766829	0.0625161	0.051902	0.053751
P00387	P00387	NADH-cytochrome b5 reductase 3;NADH-cytochrome b5 reductase 3 membrane-bound form;NADH-cytochrome b5 reductase 3 soluble form	CYB5R3	0.056779	0.0647825	0.069212	0.285665	0.0954181	0.190247	0.0261984	+	UP			14	14	14	54.8	54.8	54.8	34.234	0	323.31	35323000000	188	0.046332	0.052486	0.046363	0.072923	0.058556	0.064038	0.057437	0.048919	0.061945	0.063366	0.056121	0.037082	0.0533239	0.0652847	0.063932	0.063883	0.065633	0.079376	0.059548	0.051829	0.0867926	0.06592	0.067514	0.063532
Q9P0J0	Q9P0J0	NADH dehydrogenase [ubiquinone] 1 alpha subcomplex subunit 13	NDUFA13	0.064295	0.0628445	0.05385	-0.25576	-0.22284	-0.0329201	0.0261984	+	DOWN			10	10	10	62.5	62.5	62.5	16.698	0	147.65	47628000000	226	0.052538	0.072803	0.052291	0.050325	0.088612	0.0647	0.076352	0.054844	0.06528	0.06389	0.06604	0.051765	0.0604786	0.065057	0.07522	0.069046	0.056643	0.081282	0.046668	0.045011	0.0746873	0.0502538	0.047694	0.048412
Q15365;P57723	Q15365	Poly(rC)-binding protein 1	PCBP1	0.0589431	0.0643165	0.0673882	0.193173	0.0673071	0.125866	0.0265308	+	UP			14	14	9	63.8	63.8	48.3	37.497	0	323.31	27636000000	232	0.049792	0.05743	0.054919	0.05891	0.066189	0.059846	0.0723	0.052153	0.057784	0.061839	0.064139	0.049481	0.0589762	0.0618988	0.065602	0.063953	0.06468	0.071221	0.05659	0.05898	0.0624562	0.0690541	0.068055	0.059971
P61586;P08134;P62745	P61586;P08134	Transforming protein RhoA;Rho-related GTP-binding protein RhoC	RHOA;RHOC	0.0590175	0.0623565	0.06625	0.166778	0.0873805	0.0793971	0.0265825	+	UP			6	6	6	44	44	44	21.768	0	323.31	9115000000	72	0.048098	0.060006	0.053208	0.052431	0.070343	0.059291	0.072233	0.053695	0.058744	0.058688	0.068026	0.047556	0.0608741	0.0737764	0.06331	0.061403	0.065643	0.0768	0.059516	0.057996	0.0690781	0.0578945	0.075197	0.062472
P09525	P09525	Annexin A4	ANXA4	0.0550495	0.0673702	0.067509	0.29435	0.0029682	0.291382	0.0267158	+	UP			13	13	13	43.6	43.6	43.6	35.882	0	323.31	11287000000	107	0.035637	0.042349	0.046581	0.057121	0.060933	0.056701	0.053955	0.04932	0.051795	0.059612	0.056905	0.038906	0.0638525	0.056144	0.061161	0.066837	0.068475	0.085022	0.056242	0.0518	0.105849	0.0679035	0.067301	0.047635
P16403	P16403	Histone H1.2	HIST1H1C	0.0499352	0.060952	0.076861	0.622195	0.334578	0.287616	0.0267158	+	UP			9	2	2	38	11.3	11.3	21.364	0	21.415	5178100000	22	0.022258	0.051157	0.030489	0.053525	0.05876	0.052643	0.053728	0.040269	0.050784	0.046448	0.045352	0.029548	0.0490864	0.156668	0.060187	0.052953	0.061717	0.063903	0.064966	0.073388	0.049775	0.0408098	0.065423	0.037643
O76070	O76070	Gamma-synuclein	SNCG	0.046152	0.0602343	0.0689898	0.57999	0.195798	0.384192	0.0270372	+	UP			5	5	4	40.2	40.2	33.1	13.331	0	43.29	725870000	20	0.037367	0.046735	0.040545	0.046152	0.067716	0.040282	0.061885	0.040683	0.059047	0.065093	0.062234	0.037489	0.028653	не число	0.063488	0.080192	0.055489	0.068479	0.050231	0.042467	0.161636	0.0569806	0.061468	0.054434
O96000	O96000	NADH dehydrogenase [ubiquinone] 1 beta subcomplex subunit 10	NDUFB10	0.0629885	0.063394	0.053413	-0.237898	-0.247155	0.00925785	0.0270372	+	DOWN			14	14	14	64	64	64	20.776	0	292.87	45839000000	216	0.055001	0.074713	0.052454	0.050861	0.079885	0.065087	0.075228	0.056483	0.067868	0.06089	0.070149	0.04817	0.0660937	0.0528259	0.077057	0.069661	0.057127	0.079805	0.038286	0.033198	0.0762814	0.0537092	0.052971	0.047373
P02763	P02763	Alpha-1-acid glycoprotein 1	ORM1	0.04441	0.0856455	0.06091	0.455795	-0.491698	0.947493	0.0270372	+	UP	UP		6	6	5	36.3	36.3	32.3	23.511	0	233.12	22221000000	124	0.034594	0.032455	0.043115	0.048226	0.043764	0.045561	0.067967	0.031627	0.045056	0.030429	0.06093	0.041958	0.0746034	0.0451971	0.13147	0.067148	0.08374	0.087551	0.054527	0.058845	0.108145	0.122905	0.029318	0.038037
P02788	P02788	Lactotransferrin;Lactoferricin-H;Kaliocin-1;Lactoferroxin-A;Lactoferroxin-B;Lactoferroxin-C	LTF	0.041579	0.130515	0.048622	0.225754	-1.42453	1.65029	0.0270857	+		UP	DOWN	11	11	11	21	21	21	78.181	0	323.31	4117200000	44	0.040574	0.045767	0.038398	0.062011	0.047085	0.047723	0.048763	0.040107	0.034376	0.042021	0.041137	0.040905	не число	не число	0.10754	0.20697	0.11351	0.062896	0.14752	0.16985	0.277139	0.0730153	0.039076	0.044149
Q14315	Q14315	Filamin-C	FLNC	0.0697535	0.058955	0.0607722	-0.198854	0.0437973	-0.242651	0.0270934	+	DOWN			175	175	158	78.2	78.2	73	291.02	0	323.31	2940000000000	7114	0.059908	0.070543	0.062565	0.06583	0.079779	0.075229	0.078457	0.068964	0.08013	0.074837	0.072402	0.062418	0.0641161	0.0665132	0.054765	0.066861	0.063617	0.059058	0.057849	0.058852	0.0742199	0.0570873	0.059959	0.051442
P50895	P50895	Basal cell adhesion molecule	BCAM	0.056855	0.07448	0.063434	0.157969	-0.231597	0.389566	0.0272573	+		UP	DOWN	11	11	11	21.7	21.7	21.7	67.404	0	225.34	2249400000	55	0.042677	0.054142	0.052039	0.054682	0.073501	0.059028	0.08011	0.042612	0.065216	0.061917	0.067976	0.044317	0.0498792	0.0702887	0.066375	0.07815	0.063073	0.078254	0.07081	0.063307	0.17621	0.137221	0.051494	0.043623
P62993	P62993	Growth factor receptor-bound protein 2	GRB2	0.061531	0.059251	0.0698512	0.182973	0.237445	-0.0544728	0.0274249	+	UP			10	10	10	59	59	59	25.206	0	323.31	5920200000	65	0.053295	0.051441	0.052423	0.055097	0.073105	0.064884	0.070742	0.04662	0.062044	0.071211	0.062396	0.052221	0.0610179	0.0650031	0.055549	0.067089	0.06258	0.056411	0.054828	0.062091	0.0502742	0.0712834	0.076556	0.064637
P07451	P07451	Carbonic anhydrase 3	CA3	0.0516465	0.060417	0.0673043	0.382028	0.155744	0.226284	0.0274872	+	UP			17	17	17	86.2	86.2	86.2	29.557	0	323.31	1940000000000	3151	0.040755	0.045372	0.044722	0.067493	0.053249	0.050044	0.061013	0.049272	0.057984	0.061788	0.053518	0.046085	0.0472442	0.0590619	0.049408	0.062276	0.070545	0.08822	0.052888	0.058558	0.0639124	0.0273298	0.061316	0.055695
P23368	P23368	NAD-dependent malic enzyme, mitochondrial	ME2	0.0573515	0.0693229	0.058863	0.0375299	-0.235972	0.273502	0.0274872	+		UP	DOWN	9	9	8	18.7	18.7	17.1	65.443	0	85.058	3260700000	52	0.05818	0.059838	0.055126	0.058422	0.067882	0.064373	0.069885	0.056523	0.054582	0.047099	0.069979	0.055458	0.0559391	0.0417465	0.069388	0.063166	0.077715	0.14349	0.059058	0.04995	0.0908437	0.0692579	0.063278	0.059132
P26447	P26447	Protein S100-A4	S100A4	0.041195	0.0843135	0.063699	0.628801	-0.404493	1.03329	0.0274872	+	UP	UP		5	5	5	36.6	36.6	36.6	11.728	0	15.098	5099900000	46	0.041975	0.043142	0.040415	0.075123	0.038882	0.043182	0.063323	0.027016	0.037613	0.024749	0.049097	0.03841	0.0583691	0.0335005	0.12437	0.065235	0.054278	0.1211	0.052929	0.05157	0.103392	0.127321	0.051946	0.057664
Q8N1G4	Q8N1G4	Leucine-rich repeat-containing protein 47	LRRC47	0.0645686	0.0568075	0.068915	0.0939853	0.278737	-0.184751	0.0274872	+			UP	20	20	20	37.4	37.4	37.4	63.472	0	323.31	9382500000	114	0.045989	0.060125	0.051845	0.067291	0.065199	0.067632	0.072972	0.056176	0.065075	0.068277	0.068011	0.055006	0.0585759	0.0640622	0.057082	0.057374	0.056533	0.069927	0.055914	0.057802	0.047931	0.0519078	0.077088	0.061477
P13716	P13716	Delta-aminolevulinic acid dehydratase	ALAD	0.060777	0.0802265	0.060205	-0.0136422	-0.414196	0.400553	0.0275721	+		UP	DOWN	8	8	8	25.5	25.5	25.5	36.294	0	165.26	6795800000	67	0.049396	0.056632	0.057204	0.060764	0.061621	0.056521	0.079013	0.057221	0.067114	0.06079	0.07688	0.063532	0.0753525	0.0591146	0.073942	0.082875	0.077578	0.073483	0.084011	0.084769	0.0507739	0.100414	0.064718	0.060923
P01042	P01042	Kininogen-1;Kininogen-1 heavy chain;T-kinin;Bradykinin;Lysyl-bradykinin;Kininogen-1 light chain;Low molecular weight growth-promoting factor	KNG1	0.0435055	0.10534	0.0464754	0.0952695	-1.18051	1.27578	0.027707	+		UP	DOWN	14	14	13	26.9	26.9	25.5	71.957	0	323.31	8142900000	105	0.037645	0.044007	0.040475	0.061805	0.043004	0.053351	0.066985	0.025305	0.040371	0.024575	0.082436	0.029523	0.0885724	0.0607722	0.10451	0.056565	0.064465	0.11055	0.10902	0.10617	0.0776118	0.159946	0.03423	0.044458
E9PAV3;Q13765	E9PAV3	Nascent polypeptide-associated complex subunit alpha, muscle-specific form	NACA	0.068531	0.052012	0.063027	-0.120787	0.277125	-0.397912	0.0279221	+		DOWN	UP	64	64	63	48.3	48.3	47.6	205.42	0	323.31	40595000000	635	0.050735	0.063607	0.055267	0.069762	0.0743	0.0673	0.079409	0.061698	0.074414	0.070327	0.073567	0.062013	0.0608741	0.0726798	0.051783	0.051573	0.055918	0.061789	0.052921	0.052241	0.0505384	0.0476128	0.071736	0.064275
Q13185	Q13185	Chromobox protein homolog 3	CBX3	0.0561115	0.0650953	0.068631	0.290565	0.076307	0.214258	0.0280154	+	UP			5	5	4	28.4	28.4	19.7	20.811	0	51.628	835030000	25	0.040554	0.055001	0.055336	0.074306	0.053134	0.061964	0.055443	0.045041	0.058614	0.062606	0.063998	0.037701	0.0567799	0.0652548	0.054432	0.056455	0.073615	0.070505	0.064816	0.046114	0.089795	0.0653746	0.076085	0.051358
P35813	P35813	Protein phosphatase 1A	PPM1A	0.0603381	0.0584765	0.0668848	0.148609	0.193821	-0.0452123	0.0288931	+	UP		UP	11	11	9	35.1	35.1	29.6	42.447	0	80.857	3727600000	57	0.047453	0.058466	0.057291	0.056183	0.066319	0.066378	0.07324	0.059934	0.0645	0.057074	0.060797	0.045643	0.0607422	0.0668908	0.059406	0.061034	0.057547	0.066685	0.05592	0.054923	0.049211	0.0617191	0.068321	0.066442
Q7L1Q6	Q7L1Q6	Basic leucine zipper and W2 domain-containing protein 1	BZW1	0.0572905	0.0593415	0.069061	0.269575	0.21883	0.0507455	0.0288931	+	UP			3	3	3	6.2	6.2	6.2	48.043	0.0029703	2.2524	770870000	7	0.047854	0.058081	0.055031	0.0565	0.066138	0.054982	0.076562	0.054729	0.06638	0.061182	0.076429	0.049746	не число	не число	0.061987	0.065804	0.055625	0.068234	0.056696	0.055683	не число	не число	0.072786	0.066832
P69891	P69891	Hemoglobin subunit gamma-1	HBG1	0.050941	0.123847	0.041683	-0.289368	-1.57103	1.28166	0.0289543	+		UP	DOWN	11	10	1	89.1	82.3	8.2	16.14	0	309.83	44793000000	195	0.032244	0.036258	0.031432	0.10262	0.051829	0.050053	0.056292	0.038368	0.041178	0.054956	0.11188	0.058112	0.0940078	0.0423512	0.04672	0.17213	0.075564	0.048225	0.18915	0.18288	0.0515476	0.220484	0.034844	0.028934
P39687;O43423;O95626	P39687;O43423	Acidic leucine-rich nuclear phosphoprotein 32 family member A;Acidic leucine-rich nuclear phosphoprotein 32 family member C	ANP32A;ANP32C	0.0600155	0.0613637	0.066841	0.155398	0.123347	0.0320515	0.029058	+	UP			4	4	3	17.7	17.7	11.2	28.585	0	20.16	1675300000	24	0.05283	0.052914	0.057485	0.053396	0.065598	0.0682	0.071603	0.045179	0.064037	0.063888	0.062546	0.056984	0.0627618	0.0556095	0.054323	0.062874	0.067037	0.057165	0.064734	0.065977	0.0598535	0.0434299	0.066315	0.053334
Q96AE4	Q96AE4	Far upstream element-binding protein 1	FUBP1	0.060938	0.053657	0.069635	0.19247	0.376046	-0.183576	0.029058	+			UP	6	5	5	11.5	10.4	10.4	67.56	0	38.653	353820000	20	0.044195	0.05612	0.060969	0.067034	0.060907	0.059752	0.082639	0.064492	0.072305	0.049762	0.07403	не число	0.0533568	не число	0.042534	0.045477	0.061837	0.071121	не число	не число	0.0622644	0.0358251	0.075667	0.055147
O95865	O95865	N(G),N(G)-dimethylarginine dimethylaminohydrolase 2	DDAH2	0.056513	0.063055	0.06654	0.235639	0.0776111	0.158028	0.0292971	+	UP			11	10	10	50.5	47.7	47.7	29.644	0	87.99	1355300000	27	0.0379	0.052457	0.046352	0.066514	0.055208	0.056513	0.065659	0.045541	0.056568	0.060246	0.067033	0.04088	0.0580893	не число	0.056439	0.05646	0.064196	0.080403	0.063055	0.047924	0.072488	не число	0.053569	0.053747
P22061	P22061	Protein-L-isoaspartate(D-aspartate) O-methyltransferase	PCMT1	0.0605145	0.062099	0.070267	0.215566	0.178277	0.0372892	0.0292971	+	UP			17	17	17	72.7	72.7	72.7	24.636	0	323.31	50542000000	217	0.049039	0.0602	0.053071	0.053108	0.069329	0.063272	0.07032	0.057367	0.060829	0.069999	0.067001	0.052489	0.0588042	0.0746813	0.061618	0.062051	0.062147	0.065717	0.064918	0.064005	0.0530907	0.060131	0.070343	0.067818
Q12955	Q12955	Ankyrin-3	ANK3	0.058196	0.0632525	0.0689643	0.24493	0.124727	0.120203	0.0292971	+	UP			19	16	16	5.4	4.8	4.8	480.4	0	229.03	3997700000	47	0.043288	0.051687	0.050985	0.070826	0.063473	0.058771	0.075075	0.057621	0.062709	0.060773	0.059288	0.050781	0.0523572	0.0510418	0.054512	0.064397	0.062108	0.073749	0.059527	0.060824	0.0769945	0.0783309	0.091795	0.065371
Q9Y333	Q9Y333	U6 snRNA-associated Sm-like protein LSm2	LSM2	0.059165	0.067807	0.070088	0.244423	0.0477332	0.19669	0.0292971	+	UP			2	2	2	27.4	27.4	27.4	10.834	0	107.64	1487500000	11	0.059348	0.05806	0.058939	0.03949	0.068911	0.057744	0.075909	0.059778	0.058982	0.06642	0.076089	0.044461	не число	не число	0.066356	0.07788	0.069258	0.076534	0.062847	0.062105	не число	не число	0.075743	0.064723
P02748;CON__Q3MHN2	P02748	Complement component C9;Complement component C9a;Complement component C9b	C9	0.042051	0.0751075	0.0599716	0.512139	-0.324678	0.836817	0.0293152	+		UP		7	7	7	14.8	14.8	14.8	63.173	0	74.575	4665900000	40	0.02781	0.030146	0.038041	0.033684	0.055001	0.051059	0.058865	0.046061	0.06619	0.051325	0.064149	0.037726	0.0343785	0.0249705	0.1315	0.063399	0.079342	0.069114	0.070873	0.06486	0.19302	0.183971	0.036127	0.033035
P20020	P20020	Plasma membrane calcium-transporting ATPase 1	ATP2B1	0.0595808	0.070512	0.065891	0.145234	-0.0977874	0.243021	0.0293152	+	UP			10	10	4	11.4	11.4	4.4	134.68	0	74.637	1720700000	29	0.049856	0.055	0.06162	0.037205	0.057742	0.065254	0.060693	0.053645	0.064627	0.065573	0.067082	0.049775	0.0584686	0.0639304	0.071003	0.063018	0.070021	0.073884	0.057564	0.047755	0.0827176	0.0813452	0.059587	0.059918
P42766	P42766	60S ribosomal protein L35	RPL35	0.0596335	0.0625795	0.070605	0.243649	0.17408	0.0695683	0.0293382	+	UP			2	2	2	15.4	15.4	15.4	14.551	0	233.96	791610000	21	0.046183	0.061209	0.048602	0.064959	0.065855	0.05765	0.057832	0.051348	0.065527	0.070253	0.063144	0.060184	0.0590829	0.0538248	0.062583	0.063324	0.061975	0.07589	0.061345	0.062576	0.0668428	0.0552973	0.075828	0.052192
Q2TAA2	Q2TAA2	Isoamyl acetate-hydrolyzing esterase 1 homolog	IAH1	0.0635765	0.0537635	0.064278	0.0158314	0.257698	-0.241867	0.0294222	+		DOWN	UP	6	6	6	27.8	27.8	27.8	27.598	0	62.93	1841200000	25	0.04484	0.065882	0.051328	0.061169	0.070286	0.06091	0.075128	0.060769	0.061271	0.066234	0.073882	0.049409	0.0680354	0.07745	0.032565	0.061728	0.05707	0.068507	0.050457	0.045362	0.0602808	0.0290192	0.068667	0.063915
O60869	O60869	Endothelial differentiation-related factor 1	EDF1	0.0604625	0.0622855	0.070098	0.213333	0.170477	0.0428557	0.029443	+	UP			8	8	8	42.6	42.6	42.6	16.368	0	87.827	1901800000	38	0.050129	0.056676	0.054836	0.061727	0.066015	0.057982	0.061333	0.063876	0.065545	0.067008	0.060128	0.060797	0.0336108	0.0580911	0.044263	0.076102	0.061425	0.072508	0.066145	0.063146	0.046624	0.0456616	0.08099	0.059854
P31943	P31943	Heterogeneous nuclear ribonucleoprotein H;Heterogeneous nuclear ribonucleoprotein H, N-terminally processed	HNRNPH1	0.0590541	0.059635	0.070104	0.24746	0.233337	0.0141221	0.029592	+	UP			13	13	7	37.4	37.4	19.4	49.229	0	323.31	7259700000	85	0.041095	0.056796	0.050572	0.068419	0.065602	0.058157	0.06287	0.047566	0.054868	0.061886	0.066784	0.049521	0.0599512	0.0801107	0.058396	0.059868	0.068895	0.069118	0.057413	0.059402	0.054659	0.0656083	0.075924	0.056783
P60660	P60660	Myosin light polypeptide 6	MYL6	0.039472	0.0720646	0.06335	0.682515	-0.185945	0.86846	0.0298281	+	UP	UP		8	6	6	49.7	33.8	33.8	16.93	0	213.92	8336900000	46	0.030595	0.041897	0.038793	0.038653	0.048343	0.040151	0.047609	0.030532	0.045747	0.036463	0.053857	0.02216	0.035541	0.0479238	0.070952	0.1006	0.068447	0.084222	0.070519	0.044886	0.277877	0.0731771	0.047914	0.040043
O75208	O75208	Ubiquinone biosynthesis protein COQ9, mitochondrial	COQ9	0.0655593	0.064252	0.0569812	-0.202314	-0.173255	-0.0290591	0.0298463	+	DOWN			9	9	9	41.5	41.5	41.5	35.509	0	323.31	32803000000	150	0.058835	0.090392	0.049837	0.048482	0.083947	0.056827	0.073561	0.062306	0.082501	0.064899	0.066368	0.049113	0.0662196	0.0799309	0.078907	0.061185	0.067319	0.07641	0.054073	0.04203	0.0681013	0.057837	0.048493	0.054348
P0DMV9;P0DMV8	P0DMV9;P0DMV8	Heat shock 70 kDa protein 1B;Heat shock 70 kDa protein 1A	HSPA1B;HSPA1A	0.0598808	0.065222	0.069598	0.216954	0.0936872	0.123266	0.0298463	+	UP			33	29	14	63.8	58.5	29.2	70.051	0	323.31	227000000000	648	0.047892	0.058132	0.056358	0.066761	0.068115	0.072484	0.06783	0.058532	0.070508	0.075529	0.051018	0.050341	0.0590912	0.0606703	0.053704	0.066549	0.063303	0.065104	0.06534	0.067707	0.0679395	0.0601669	0.075195	0.056132
Q14118	Q14118	Dystroglycan;Alpha-dystroglycan;Beta-dystroglycan	DAG1	0.059356	0.0653853	0.068541	0.207573	0.068002	0.139571	0.0300829	+	UP			12	12	12	15.6	15.6	15.6	97.44	0	323.31	12595000000	129	0.0443	0.056996	0.054736	0.063441	0.071246	0.063606	0.066603	0.05059	0.056026	0.061716	0.065446	0.053266	0.0552457	0.067538	0.061297	0.063218	0.063713	0.07578	0.071715	0.066127	0.0646435	0.069156	0.079096	0.063021
P02765	P02765	Alpha-2-HS-glycoprotein;Alpha-2-HS-glycoprotein chain A;Alpha-2-HS-glycoprotein chain B	AHSG	0.046349	0.0876785	0.0435665	-0.089319	-1.009	0.919685	0.0304754	+		UP	DOWN	5	5	5	15.8	15.8	15.8	39.34	0	73.624	18008000000	85	0.024265	0.039607	0.040706	0.067169	0.036061	0.049652	0.075667	0.034653	0.04489	0.039141	0.087715	0.047808	0.0966147	0.0583937	0.10561	0.057492	0.057806	0.11277	0.079757	0.0956	0.0520216	0.127297	0.030752	0.03108
O75915	O75915	PRA1 family protein 3	ARL6IP5	0.06098	0.0688055	0.06669	0.129134	-0.0450534	0.174188	0.0309237	+	UP			6	6	6	28.7	28.7	28.7	21.614	0	323.31	12718000000	91	0.048623	0.052224	0.050915	0.054979	0.066915	0.060429	0.074345	0.061531	0.067001	0.071297	0.071766	0.045727	0.0466258	0.0717808	0.063174	0.068667	0.067771	0.073839	0.068944	0.069425	0.0818426	0.0623902	0.069809	0.061598
Q96AC1;Q9BQL6	Q96AC1	Fermitin family homolog 2	FERMT2	0.0557058	0.0612105	0.0663454	0.252169	0.116217	0.135952	0.0309237	+	UP			17	17	17	33.1	33.1	33.1	77.86	0	323.31	5684700000	98	0.042902	0.053435	0.055617	0.055174	0.066535	0.058468	0.0692	0.054812	0.068421	0.059788	0.068708	0.045659	0.0501076	0.0557946	0.057585	0.067093	0.063297	0.075989	0.059124	0.054004	0.105094	0.0561668	0.068361	0.058726
P10636	P10636	Microtubule-associated protein tau	MAPT	0.0705865	0.051517	0.058759	-0.264582	0.18976	-0.454342	0.0310045	+		DOWN		24	24	24	41	41	41	78.927	0	323.31	11548000000	178	0.050909	0.070313	0.054917	0.07086	0.077197	0.071803	0.078419	0.070938	0.070194	0.06631	0.076787	0.055551	0.0692759	0.0710437	0.044166	0.055802	0.065281	0.069014	0.045814	0.048927	0.0541071	0.0387921	0.063565	0.058218
P63279	P63279	SUMO-conjugating enzyme UBC9	UBE2I	0.05663	0.064062	0.0680095	0.26417	0.0862674	0.177902	0.0310045	+	UP			3	3	3	17.7	17.7	17.7	18.007	0.00037922	4.5299	998420000	28	0.039499	0.055553	0.057707	0.040848	0.072004	0.072045	0.068737	не число	не число	не число	не число	0.054378	0.0514188	0.0687365	0.058494	0.064062	0.061763	не число	0.064884	0.063984	0.0664114	0.077438	0.07714	0.067811
Q8N983	Q8N983	39S ribosomal protein L43, mitochondrial	MRPL43	0.0584715	0.063966	0.0657342	0.168911	0.0393389	0.129572	0.0310045	+	UP			2	2	2	8.4	8.4	8.4	23.431	0.0013396	2.4141	359180000	8	0.055317	0.061965	0.050511	0.05034	0.069327	0.063404	0.063239	0.055171	0.057363	0.06042	0.05958	не число	0.0549335	не число	0.063482	0.066837	0.063966	0.060393	не число	не число	0.0682991	не число	0.065402	0.059176
O95139	O95139	NADH dehydrogenase [ubiquinone] 1 beta subcomplex subunit 6	NDUFB6	0.0622931	0.068082	0.056126	-0.150402	-0.278604	0.128202	0.0311782	+	DOWN		DOWN	8	8	8	53.1	53.1	53.1	15.489	0	24.869	5808700000	65	0.051181	0.07274	0.052198	0.051805	0.084312	0.061978	0.071247	0.05673	0.072054	0.062007	0.069453	0.062076	0.0625101	0.0758619	0.072685	0.073004	0.054588	0.08253	0.063479	0.055611	0.0758499	0.0557317	0.045874	0.044908
P24539	P24539	ATP synthase F(0) complex subunit B1, mitochondrial	ATP5F1	0.0640963	0.0651014	0.057643	-0.153096	-0.175543	0.0224475	0.0311782	+			DOWN	13	13	13	47.3	47.3	47.3	28.908	0	323.31	143000000000	408	0.05195	0.084653	0.049265	0.047391	0.086568	0.063597	0.070254	0.051593	0.070454	0.060325	0.069526	0.053679	0.0649551	0.0645956	0.081873	0.06991	0.060236	0.082972	0.054791	0.051399	0.0765031	0.0602928	0.053239	0.050517
P55084	P55084	Trifunctional enzyme subunit beta, mitochondrial;3-ketoacyl-CoA thiolase	HADHB	0.058582	0.0687307	0.061024	0.0589193	-0.171578	0.230497	0.0311782	+		UP	DOWN	25	25	25	62.9	62.9	62.9	51.294	0	323.31	248000000000	784	0.053338	0.069775	0.050447	0.047152	0.081412	0.058267	0.060657	0.046331	0.058897	0.061896	0.060467	0.04672	0.0534209	0.0671185	0.07741	0.064688	0.059428	0.086137	0.070283	0.066512	0.10365	0.0671784	0.054574	0.059392
Q96ND0	Q96ND0	Protein FAM210A	FAM210A	0.066929	0.06751	0.054354	-0.300245	-0.312715	0.0124698	0.0315944	+	DOWN			3	3	3	10.7	10.7	10.7	30.776	0	4.9916	975680000	18	0.056883	0.08424	0.05466	0.066593	0.083692	0.069471	0.06533	0.055981	0.077074	0.06228	0.067265	не число	не число	0.0815969	0.081721	0.06751	0.062745	0.074375	не число	не число	не число	0.0636967	0.044629	0.053772
O75947	O75947	ATP synthase subunit d, mitochondrial	ATP5H	0.0586655	0.062783	0.0551588	-0.08892	-0.186783	0.0978629	0.0317209	+	DOWN		DOWN	14	14	14	83.2	83.2	83.2	18.491	0	323.31	92456000000	237	0.05396	0.088345	0.047647	0.045114	0.090479	0.062612	0.073861	0.051694	0.08071	0.052727	0.063068	0.052409	0.062588	0.0547429	0.081322	0.06969	0.055876	0.07962	0.049808	0.049935	0.0859656	0.0558204	0.047782	0.048255
P61981	P61981	14-3-3 protein gamma;14-3-3 protein gamma, N-terminally processed	YWHAG	0.0663015	0.0530025	0.0652368	-0.0233555	0.299626	-0.322981	0.0318039	+			UP	17	14	13	70	64	60.3	28.302	0	323.31	168000000000	550	0.053237	0.059819	0.057395	0.054364	0.071491	0.064954	0.074613	0.056246	0.070513	0.068769	0.067649	0.054972	0.0701988	0.0676938	0.048181	0.061721	0.064128	0.065968	0.053143	0.052862	0.0463855	0.0438571	0.068038	0.060746
P06454	P06454	Prothymosin alpha;Prothymosin alpha, N-terminally processed;Thymosin alpha-1	PTMA	0.0543049	0.065922	0.0708597	0.383883	0.104205	0.279678	0.0319187	+	UP			5	5	5	35.1	35.1	35.1	12.203	0	188.11	1285200000	40	не число	не число	не число	0.074459	0.046368	0.05404	0.056258	0.05095	0.054683	0.06094	0.059752	0.036365	0.0543049	0.0273286	не число	0.069963	0.065922	0.075526	0.050452	0.043372	0.0930071	0.0401375	не число	не число
O75396	O75396	Vesicle-trafficking protein SEC22b	SEC22B	0.0576165	0.068064	0.070086	0.282644	0.0422343	0.24041	0.0321029	+	UP			6	6	6	32.1	32.1	32.1	24.593	0	86.251	2512400000	47	0.040265	0.057507	0.049919	0.057726	0.067539	0.056435	0.067805	0.053148	0.063498	0.059118	0.075372	0.052886	0.0552595	0.074112	0.067207	0.061694	0.065459	0.070418	0.068921	0.077367	0.0867387	0.0604306	0.073689	0.057973
P16452	P16452	Erythrocyte membrane protein band 4.2	EPB42	0.0533765	0.0826535	0.052334	-0.0284562	-0.659327	0.630871	0.0321029	+		UP	DOWN	14	14	14	22	22	22	77.008	0	78.086	2263100000	64	0.040597	0.047182	0.041473	0.058642	0.054964	0.070804	0.065959	0.039247	0.057291	0.046511	0.076495	0.051789	0.0758319	0.0480958	0.14476	0.077794	0.087097	0.062013	0.07821	0.064392	0.0969982	0.139529	0.036679	0.042245
P21810	P21810	Biglycan	BGN	0.041086	0.0567185	0.070121	0.7712	0.306027	0.465172	0.0321029	+	UP			10	9	9	33.7	31.5	31.5	41.654	0	323.31	16266000000	64	0.047717	0.050293	0.045585	0.040612	0.044591	0.032219	0.030466	0.033138	0.041233	0.038384	0.040939	0.045092	0.0262403	0.0701808	0.057042	0.056247	0.056395	0.13086	0.042175	0.041901	0.211531	0.0835146	0.070121	0.058217
P99999;CON__P62894	P99999	Cytochrome c	CYCS	0.0662415	0.066372	0.053941	-0.296353	-0.299192	0.00283941	0.0321029	+	DOWN			9	9	9	71.4	71.4	71.4	11.749	0	128.14	83089000000	195	0.053785	0.081685	0.05335	0.049262	0.080127	0.066889	0.065594	0.048753	0.068785	0.061397	0.07361	0.053765	0.0714093	0.0750229	0.06763	0.073069	0.065114	0.07207	0.055191	0.050905	0.0681013	0.0435078	0.044844	0.038459
Q15436	Q15436	Protein transport protein Sec23A	SEC23A	0.0588575	0.0630469	0.069445	0.238645	0.139445	0.0991992	0.0321029	+	UP			8	8	8	12.7	12.7	12.7	86.16	0	118.69	1116400000	22	0.050429	0.051891	0.055219	0.05882	0.07061	0.058895	0.079361	0.052173	0.065645	0.064292	0.069149	0.04787	0.0484218	0.063415	0.063342	0.05684	0.061392	0.063302	0.0614	0.066413	0.0627918	0.0712535	0.070971	0.062282
Q8NE71;Q12800	Q8NE71	ATP-binding cassette sub-family F member 1	ABCF1	0.062007	0.0616715	0.067532	0.12314	0.130967	-0.00782715	0.0323898	+	UP			19	19	19	24.5	24.5	24.5	95.925	0	139.54	4266300000	90	0.049898	0.05955	0.052115	0.064951	0.063868	0.060602	0.069047	0.055773	0.06512	0.066356	0.063412	0.041643	0.0485872	0.0819924	0.058689	0.070165	0.064654	0.0695	0.050724	0.051245	0.0752267	0.0570711	0.071682	0.05899
P05141	P05141	ADP/ATP translocase 2;ADP/ATP translocase 2, N-terminally processed	SLC25A5	0.0570915	0.069735	0.0613475	0.103729	-0.184878	0.288607	0.0324122	+		UP		12	2	2	36.2	7.7	7.7	32.852	0	8.3621	332060000	5	0.039107	0.059764	0.043402	0.053504	0.064617	0.053449	0.072008	0.056645	0.075228	0.049627	0.059185	0.057727	0.0570915	не число	0.065453	0.073065	0.057344	0.080384	0.066405	0.061964	0.0933666	0.0819565	0.050568	0.055208
B9A064;P0CG04	B9A064;P0CG04	Immunoglobulin lambda-like polypeptide 5;Ig lambda-1 chain C regions	IGLL5;IGLC1	0.0459739	0.0977153	0.046747	0.0240587	-1.06371	1.08777	0.0327905	+		UP	DOWN	8	8	4	38.3	38.3	17.3	23.063	0	323.31	46758000000	177	0.041992	0.042617	0.04119	0.089688	0.031526	0.054416	0.044054	0.052255	0.038471	0.05018	0.077597	0.043967	0.093918	0.0478938	0.11125	0.060574	0.070783	0.088808	0.10195	0.10625	0.0934805	0.120022	0.035191	0.041208
P00441	P00441	Superoxide dismutase [Cu-Zn]	SOD1	0.06268	0.050335	0.066053	0.0756189	0.392062	-0.316443	0.0329907	+			UP	11	11	11	89	89	89	15.936	0	323.31	185000000000	320	0.045834	0.058901	0.055905	0.055277	0.066661	0.063619	0.071715	0.057968	0.063289	0.062071	0.071059	0.046442	0.0685148	0.0680534	0.035822	0.06216	0.06305	0.071445	0.048637	0.052033	0.0471723	0.038034	0.071992	0.060946
P05106	P05106	Integrin beta-3	ITGB3	0.0550665	0.092227	0.0509445	-0.112249	-0.856263	0.744014	0.0330389	+		UP	DOWN	2	2	2	3.3	3.3	3.3	87.057	0	22.977	205800000	9	0.020228	0.047432	0.026536	0.060895	0.075821	0.062	0.073836	0.053025	0.056909	0.054464	0.055669	0.045927	не число	не число	0.21228	0.092227	0.066637	0.05742	0.10804	0.06277	0.329348	не число	0.031552	0.051272
Q9UKX2	Q9UKX2	Myosin-2	MYH2	0.077906	0.060593	0.058536	-0.41241	-0.049827	-0.362583	0.0333032	+	DOWN			226	75	55	77.3	33.7	26.4	223.04	0	323.31	7920000000000	12208	0.060553	0.068685	0.076716	0.033329	0.10321	0.071891	0.099744	0.079886	0.10503	0.079096	0.091015	0.07438	0.0975555	0.0737165	0.061943	0.079486	0.060103	0.047374	0.061083	0.054443	0.0230091	0.0887402	0.058953	0.070047
P30086	P30086	Phosphatidylethanolamine-binding protein 1;Hippocampal cholinergic neurostimulating peptide	PEBP1	0.0620233	0.0563025	0.067409	0.120131	0.259742	-0.139611	0.0334923	+			UP	11	11	11	79.7	79.7	79.7	21.057	0	323.31	197000000000	477	0.047952	0.063048	0.060584	0.04802	0.065641	0.064425	0.082348	0.056133	0.059598	0.075426	0.061914	0.059297	0.0621326	0.0670106	0.050365	0.05937	0.057045	0.063414	0.05556	0.057222	0.0413618	0.0401668	0.073324	0.065918
Q8WWI1	Q8WWI1	LIM domain only protein 7	LMO7	0.0603705	0.0609715	0.068756	0.187642	0.173351	0.0142913	0.0339087	+	UP			26	26	26	18.3	18.3	18.3	192.69	0	295.95	5715200000	99	0.043351	0.054276	0.053704	0.074096	0.068413	0.061588	0.065251	0.051687	0.061451	0.05973	0.061011	0.053705	0.0532052	0.0781211	0.061408	0.060535	0.064225	0.077309	0.0566	0.057927	0.0504875	0.0706242	0.081455	0.057533
P51452	P51452	Dual specificity protein phosphatase 3	DUSP3	0.0711663	0.05923	0.062612	-0.184755	0.0801099	-0.264865	0.0341911	+	DOWN	DOWN		8	8	8	55.1	55.1	55.1	20.478	0	228.22	8988000000	90	0.062486	0.071766	0.060483	0.052944	0.081881	0.061632	0.075709	0.06076	0.071163	0.070819	0.082835	0.079534	0.0711696	0.0728835	0.064285	0.073129	0.058793	0.069188	0.049862	0.043743	0.047409	0.0596671	0.047069	0.067954
O94760	O94760	N(G),N(G)-dimethylarginine dimethylaminohydrolase 1	DDAH1	0.0616965	0.0606346	0.071824	0.219277	0.244324	-0.0250462	0.034223	+	UP		UP	13	13	12	52.6	52.6	49.8	31.121	0	323.31	15957000000	131	0.054272	0.042566	0.065666	0.055534	0.056868	0.068412	0.068174	0.060803	0.06259	0.08489	0.065214	0.045192	0.0562795	0.0850907	0.047579	0.068295	0.060569	0.072843	0.054528	0.056622	0.0607003	0.0608861	0.069948	0.059766
O43181	O43181	NADH dehydrogenase [ubiquinone] iron-sulfur protein 4, mitochondrial	NDUFS4	0.0636757	0.06436	0.055224	-0.205448	-0.220869	0.0154214	0.034381	+	DOWN			5	5	5	31.4	31.4	31.4	20.108	0	136.4	21725000000	133	0.058482	0.083887	0.056085	0.052131	0.085386	0.068526	0.071404	0.052566	0.065668	0.062653	0.068546	0.050749	0.0630794	0.064272	0.088114	0.071634	0.057086	0.077984	0.046422	0.043883	0.0742139	0.0503808	0.043302	0.048514
O94905	O94905	Erlin-2	ERLIN2	0.0562839	0.0717	0.067308	0.258054	-0.0911941	0.349249	0.034381	+	UP	UP		15	15	12	46.3	46.3	40.7	37.839	0	314.63	13865000000	144	0.043143	0.062337	0.053397	0.039534	0.071113	0.061581	0.071774	0.051525	0.057928	0.07411	0.066956	0.053922	0.0527803	0.0546399	0.063084	0.062237	0.075542	0.068661	0.086039	0.076446	0.0690362	0.0743637	0.071044	0.062273
Q01995	Q01995	Transgelin	TAGLN	0.0342895	0.065535	0.066014	0.945005	0.0105064	0.934499	0.0344069	+	UP	UP		16	16	16	71.1	71.1	71.1	22.611	0	248.5	16476000000	174	0.027082	0.030738	0.03509	0.030221	0.033489	0.041093	0.03867	0.031945	0.038243	0.035576	0.049036	0.025882	0.0323086	0.0497534	0.065517	0.10395	0.05818	0.065553	0.053398	0.052747	0.293344	0.0729075	0.048051	0.031645
P02747	P02747	Complement C1q subcomponent subunit C	C1QC	0.0592889	0.092887	0.060615	0.0319128	-0.615802	0.647715	0.0346812	+		UP	DOWN	3	3	3	13.9	13.9	13.9	25.773	0	7.6316	442560000	12	0.044624	0.062093	0.050762	0.088273	0.071178	0.066664	0.060724	не число	не число	не число	не число	0.051144	0.0514781	0.0578538	0.092887	0.076043	0.060355	не число	0.10018	0.084627	0.168132	0.0942835	0.042269	0.050964
Q9NZ45	Q9NZ45	CDGSH iron-sulfur domain-containing protein 1	CISD1	0.0659568	0.0646081	0.057726	-0.192299	-0.162494	-0.0298053	0.0349808	+	DOWN			6	6	6	64.8	64.8	64.8	12.199	0	122.23	46363000000	147	0.051802	0.090802	0.056032	0.047353	0.084307	0.067276	0.072581	0.054481	0.0787	0.062385	0.075782	0.051927	0.0646375	0.080686	0.071458	0.073159	0.058321	0.072162	0.054427	0.051384	0.0704564	0.0587598	0.048955	0.054115
O60763;REV__Q5VZ89	O60763	General vesicular transport factor p115	USO1	0.0649925	0.0542354	0.06558	0.0129827	0.274021	-0.261038	0.0355751	+			UP	22	22	22	22.7	22.7	22.7	107.89	0	323.31	13038000000	189	0.049065	0.05978	0.053033	0.064892	0.067233	0.065093	0.073781	0.052926	0.066153	0.066054	0.071398	0.053668	0.0567996	0.0730693	0.05297	0.058683	0.059798	0.063898	0.053191	0.054468	0.049253	0.0540028	0.06558	0.05936
P40939	P40939	Trifunctional enzyme subunit alpha, mitochondrial;Long-chain enoyl-CoA hydratase;Long chain 3-hydroxyacyl-CoA dehydrogenase	HADHA	0.060122	0.0684975	0.060132	0.000239941	-0.187918	0.188158	0.0356319	+		UP	DOWN	41	41	41	64.1	64.1	64.1	82.999	0	323.31	326000000000	1011	0.053183	0.070474	0.050752	0.048469	0.083183	0.060502	0.063553	0.047402	0.059742	0.062161	0.061838	0.050154	0.0530578	0.0678856	0.078438	0.067168	0.061377	0.083254	0.068512	0.068483	0.103285	0.0666571	0.054474	0.057983
P08311	P08311	Cathepsin G	CTSG	0.037812	0.11228	0.057223	0.597751	-0.972434	1.57018	0.0356499	+		UP		5	5	5	22.7	22.7	22.7	28.837	0	67.618	1916200000	18	0.024017	0.027299	0.030441	0.053965	0.046602	0.046717	0.053737	0.02556	0.037812	0.028419	0.031218	0.043839	0.0684968	не число	0.12416	0.094736	0.086889	0.11228	0.11367	0.18593	0.0781751	не число	0.035009	0.033589
P21291	P21291	Cysteine and glycine-rich protein 1	CSRP1	0.048601	0.070189	0.063398	0.383451	-0.146808	0.530259	0.0356499	+		UP		8	8	8	56	56	56	20.567	0	103.95	4470200000	77	0.038719	0.059655	0.048137	0.044096	0.065758	0.063129	0.063241	0.034612	0.049065	0.041676	0.050117	0.039089	0.0430343	0.0652548	0.065635	0.079555	0.062885	0.069374	0.071004	0.056149	0.250993	0.0747652	0.051483	0.052493
P32969	P32969	60S ribosomal protein L9	RPL9	0.0576065	0.0700874	0.066774	0.213055	-0.0698686	0.282923	0.0356499	+	UP	UP		5	5	5	33.3	33.3	33.3	21.863	0	37.002	2591100000	30	0.050689	0.054253	0.058489	не число	не число	не число	не число	0.056724	0.067747	0.070185	0.061825	0.045703	0.046651	0.0644038	0.062564	не число	не число	0.066837	0.076407	0.067555	0.080668	0.0726198	0.068528	0.063637
P27694	P27694	Replication protein A 70 kDa DNA-binding subunit;Replication protein A 70 kDa DNA-binding subunit, N-terminally processed	RPA1	0.058708	0.0598622	0.0695353	0.244188	0.216099	0.0280894	0.0358139	+	UP			10	10	9	19.3	19.3	16.7	68.137	0	138.9	1237600000	35	0.058708	0.058936	0.047558	0.067505	0.060681	0.05667	0.073165	0.058415	0.057521	0.068835	0.057222	0.047085	0.0608621	не число	0.045504	0.054933	0.06071	0.073142	0.068979	0.063827	0.0590145	0.0446134	0.067279	0.049284
Q9NRX4	Q9NRX4	14 kDa phosphohistidine phosphatase	PHPT1	0.063286	0.048476	0.064971	0.0379095	0.422525	-0.384616	0.0358958	+			UP	10	10	10	83.2	83.2	83.2	13.832	0	241.21	105000000000	267	0.047983	0.063877	0.057481	0.057763	0.065443	0.062695	0.075872	0.056998	0.066218	0.069883	0.065934	0.046784	0.0614314	0.0696954	0.048545	0.055525	0.056946	0.065125	0.042433	0.048407	0.0393512	0.0411125	0.069709	0.068055
P68871	P68871	Hemoglobin subunit beta;LVV-hemorphin-7;Spinorphin	HBB	0.0527045	0.0880605	0.038759	-0.443395	-1.18396	0.740569	0.0359168	+		UP	DOWN	18	18	10	95.9	95.9	67.3	15.998	0	323.31	3260000000000	5839	0.038904	0.043709	0.032849	0.084518	0.0468	0.066647	0.066011	0.045072	0.055007	0.050402	0.078348	0.057189	0.119573	0.0333675	0.11536	0.089475	0.085437	0.07442	0.086646	0.085484	0.0983765	0.150028	0.03358	0.035721
P00915	P00915	Carbonic anhydrase 1	CA1	0.0461325	0.104375	0.033723	-0.452051	-1.62997	1.17792	0.0360568	+		UP	DOWN	15	15	15	65.5	65.5	65.5	28.87	0	323.31	175000000000	478	0.033105	0.037889	0.027803	0.083987	0.045869	0.075654	0.062652	0.029773	0.046396	0.039744	0.079319	0.061948	0.114683	0.0447806	0.11361	0.091711	0.084775	0.064396	0.11518	0.11665	0.0951405	0.160072	0.024478	0.028834
Q9Y3L5	Q9Y3L5	Ras-related protein Rap-2c	RAP2C	0.056221	0.078418	0.066034	0.232099	-0.247977	0.480076	0.0361622	+		UP		3	3	2	18.6	18.6	13.1	20.745	0	14.114	981130000	12	0.045584	0.043237	0.048342	0.079454	0.060248	0.060603	0.06483	0.06339	0.052194	0.048571	0.069233	0.046971	не число	не число	0.085086	0.084023	0.061907	0.078418	0.076026	0.067773	не число	0.0910175	0.049892	0.074623
P69905;P02008	P69905	Hemoglobin subunit alpha	HBA1	0.0486835	0.0979768	0.035794	-0.443715	-1.45272	1.00901	0.0362983	+		UP	DOWN	15	15	12	99.3	99.3	88	15.257	0	323.31	2260000000000	3459	0.037945	0.042471	0.032151	0.088261	0.045945	0.067592	0.066355	0.040807	0.051077	0.04629	0.07987	0.057136	0.116816	0.0349214	0.11052	0.088994	0.088166	0.074972	0.099156	0.097607	0.0983466	0.138012	0.035222	0.035514
A0FGR8	A0FGR8	Extended synaptotagmin-2	ESYT2	0.058013	0.0644997	0.067584	0.220306	0.0673893	0.152916	0.0364664	+	UP			6	6	6	7.9	7.9	7.9	102.36	0	27.585	2132000000	27	0.042167	0.055093	0.053596	0.04905	0.064881	0.069446	0.075564	0.054048	0.063878	0.056974	0.058013	0.060724	не число	0.0639244	0.064227	0.065668	0.067678	0.070317	0.0641	0.057568	не число	0.0644997	0.067452	0.0568
Q9Y383;Q9NQ29	Q9Y383;Q9NQ29	Putative RNA-binding protein Luc7-like 2;Putative RNA-binding protein Luc7-like 1	LUC7L2;LUC7L	0.061531	0.058789	0.0674783	0.133111	0.198878	-0.0657672	0.0366634	+	UP			4	4	4	12.2	12.2	12.2	46.513	0	17.247	1052300000	17	0.050514	0.057312	0.050299	0.06549	0.06206	0.061531	0.066054	0.054745	0.067819	0.070496	0.068272	0.045075	0.0546458	не число	0.062787	0.054072	0.057339	0.060239	0.041941	0.0535	0.065908	0.074112	0.072051	0.055128
Q969G5	Q969G5	Protein kinase C delta-binding protein	PRKCDBP	0.0517205	0.0611335	0.065255	0.335352	0.0941253	0.241227	0.0367996	+	UP			4	4	4	16.5	16.5	16.5	27.701	0	29.562	1592300000	31	0.037788	0.050016	0.050202	0.056023	0.04709	0.050726	0.057969	0.052715	0.064064	0.056369	0.059387	0.037824	0.0541065	0.0456981	0.057317	0.064695	0.057204	0.081357	0.057572	0.044647	0.113856	0.0710437	0.052002	0.045076
P20645	P20645	Cation-dependent mannose-6-phosphate receptor	M6PR	0.05782	0.077411	0.065502	0.17997	-0.241	0.42097	0.0372182	+		UP	DOWN	3	3	3	13.4	13.4	13.4	30.993	0	5.1426	568240000	9	0.038797	0.053859	0.051906	0.065964	0.071175	0.064952	0.060112	0.05669	0.05782	0.059597	0.074061	0.045902	0.0486399	не число	0.06959	0.053745	0.063931	0.077411	0.13106	0.11473	0.0913291	не число	0.044813	0.036465
O95573;O60488	O95573	Long-chain-fatty-acid--CoA ligase 3	ACSL3	0.0584845	0.0704985	0.069405	0.246985	-0.022553	0.269538	0.0376241	+	UP			10	10	10	18.6	18.6	18.6	80.419	0	143.88	4433300000	67	0.051562	0.053534	0.054412	0.056516	0.069959	0.060453	0.060599	0.066099	0.069863	0.070513	0.054984	0.053785	0.0557114	0.06263	0.063487	0.070493	0.073184	0.070504	0.084511	0.079322	0.059108	0.0645536	0.068871	0.067919
O95169	O95169	NADH dehydrogenase [ubiquinone] 1 beta subcomplex subunit 8, mitochondrial	NDUFB8	0.0602195	0.061011	0.049859	-0.272377	-0.291217	0.0188398	0.0380599	+	DOWN			6	6	6	38.7	38.7	38.7	21.766	0	98.353	12042000000	112	0.059822	0.090339	0.053967	0.045928	0.099426	0.060617	0.077151	0.057651	0.074125	0.063303	0.057524	0.041202	0.070031	0.048281	0.091432	0.068615	0.05006	0.083834	0.034661	0.03698	0.0936543	0.0534071	0.035471	0.041179
Q86UE4	Q86UE4	Protein LYRIC	MTDH	0.0604796	0.0652625	0.070691	0.225077	0.115272	0.109804	0.0382445	+	UP			9	9	9	17.5	17.5	17.5	63.836	0	80.582	1748900000	33	0.045381	0.05858	0.052005	0.060301	0.066258	0.063087	0.064632	0.05615	0.06747	0.069035	0.062221	0.0545	0.0434359	0.0606583	0.055617	0.067147	0.061136	0.070211	0.063378	0.063271	0.0695336	0.112993	0.073995	0.06651
P48059	P48059	LIM and senescent cell antigen-like-containing domain protein 1	LIMS1	0.06014	0.0686429	0.070201	0.223167	0.0323821	0.190785	0.0386867	+	UP			5	5	3	17.5	17.5	10.8	37.251	0	9.0769	2103200000	15	не число	не число	не число	0.066111	0.06014	0.05647	0.066819	0.047399	0.05039	0.050432	0.062701	0.051841	0.0612696	0.0655664	не число	0.053715	0.066182	0.084099	0.060184	0.074896	0.0711037	не число	не число	не число
P30040	P30040	Endoplasmic reticulum resident protein 29	ERP29	0.0623004	0.0704515	0.068722	0.141532	-0.0358584	0.17739	0.0388934	+	UP			7	7	7	36	36	36	28.993	0	271.07	5378800000	59	0.046577	0.058622	0.043279	0.059215	0.069917	0.064077	0.065115	0.055744	0.0653	0.067586	0.064209	0.039773	0.0618809	0.0627198	0.057276	0.070817	0.070086	0.074952	0.081461	0.069833	0.0618988	0.0789841	0.070961	0.066833
P35241	P35241	Radixin	RDX	0.063886	0.055192	0.066547	0.0588738	0.269914	-0.211041	0.0390878	+			UP	30	21	19	43.1	29.2	26.6	68.563	0	323.31	29673000000	241	0.049507	0.058712	0.05283	0.06584	0.067875	0.064337	0.068735	0.05351	0.063435	0.068427	0.066697	0.059415	0.0615513	0.0734109	0.05349	0.061546	0.063997	0.06974	0.05337	0.056894	0.0521541	0.0527	0.067986	0.065843
O00483	O00483	Cytochrome c oxidase subunit NDUFA4	NDUFA4	0.063215	0.0613595	0.053999	-0.227334	-0.184354	-0.0429802	0.0391063	+	DOWN			5	5	5	55.6	55.6	55.6	9.3697	0	68.459	43606000000	141	0.057161	0.096383	0.050533	0.049054	0.097365	0.066855	0.073615	0.047662	0.07987	0.059575	0.069152	0.04841	0.0708999	0.0576554	0.078547	0.072905	0.053704	0.067235	0.055484	0.049343	0.0768986	0.0437367	0.048926	0.048295
P06732	P06732	Creatine kinase M-type;Creatine kinase M-type, N-terminally processed	CKM	0.0653875	0.0492265	0.065097	-0.00642381	0.403156	-0.40958	0.0391063	+		DOWN	UP	50	50	48	79.3	79.3	79.3	43.101	0	323.31	5410000000000	9408	0.05719	0.06571	0.058455	0.049066	0.07799	0.061696	0.077737	0.05666	0.074081	0.065065	0.077892	0.064336	0.0687845	0.0731472	0.052454	0.065037	0.058305	0.067526	0.043299	0.045999	0.0328048	0.0457233	0.063652	0.069179
P08697;CON__P28800	P08697	Alpha-2-antiplasmin	SERPINF2	0.05079	0.0791405	0.051739	0.0267077	-0.613164	0.639872	0.0391063	+		UP	DOWN	7	7	7	20	20	20	54.565	0	97.465	3564300000	26	0.038069	0.043325	0.041769	0.065635	0.048907	0.055833	0.077756	0.039583	0.053876	0.052673	0.072644	0.041204	0.0712355	0.0408955	0.11799	0.069072	0.056915	0.083538	0.074743	0.064651	0.0865289	0.0870863	0.040319	0.045276
Q9NP74	Q9NP74	Palmdelphin	PALMD	0.057085	0.058168	0.0650122	0.187599	0.160485	0.027114	0.0391063	+	UP			8	8	7	19.2	19.2	18	62.757	0	184.96	1780900000	39	0.046557	0.050207	0.053042	0.072848	0.062109	0.059938	0.072258	0.051282	0.061165	0.05673	0.05744	0.054539	0.056536	0.0772522	0.050812	0.053384	0.068699	0.080348	0.058168	0.058075	0.0637386	не число	0.071349	0.055508
P07900;Q14568;Q58FG0;Q58FG1	P07900	Heat shock protein HSP 90-alpha	HSP90AA1	0.0611809	0.0645761	0.068332	0.159479	0.0815599	0.0779189	0.0394419	+	UP			37	24	24	56.3	38.1	38.1	84.659	0	323.31	86833000000	428	0.040569	0.056802	0.054992	0.066647	0.067031	0.06687	0.059789	0.053759	0.066127	0.063013	0.061374	0.058246	0.0609879	0.073321	0.061896	0.069336	0.07269	0.068084	0.055359	0.056522	0.0583242	0.0672563	0.06687	0.057046
P53618	P53618	Coatomer subunit beta	COPB1	0.0596115	0.061784	0.069782	0.227264	0.175622	0.0516426	0.039793	+	UP			10	10	10	12	12	12	107.14	0	31.225	999010000	28	0.042027	0.057917	0.044183	0.059699	0.070291	0.059524	0.072057	0.055936	0.06446	0.064264	0.070006	0.052801	0.0506073	0.0709538	0.061229	0.064009	0.057689	0.073817	0.062195	0.061373	0.0564592	0.0875537	0.069403	0.058298
Q58WW2	Q58WW2	DDB1- and CUL4-associated factor 6	DCAF6	0.0602075	0.056768	0.06761	0.167293	0.252159	-0.0848653	0.0401642	+	UP			10	10	10	15	15	15	96.291	0	265.83	1915400000	52	0.047307	0.064902	0.059186	0.048691	0.070615	0.064719	0.070352	0.047828	0.066097	0.061229	0.070083	0.042794	0.0557527	0.0553296	0.061596	0.04898	0.067675	0.071075	0.057086	0.05645	0.0554824	0.0495544	0.069287	0.052663
O43491	O43491	Band 4.1-like protein 2	EPB41L2	0.0544902	0.061319	0.0676	0.311026	0.140689	0.170337	0.0402069	+	UP			16	16	16	20.2	20.2	20.2	112.59	0	119.63	2075800000	50	0.035887	0.054301	0.053774	0.048684	0.060241	0.059666	0.06561	0.052069	0.048169	0.055975	0.06757	0.035865	0.0837483	0.0546794	0.062102	0.06684	0.060536	0.082888	0.053706	0.050776	0.0286818	0.0746633	0.067356	0.059925
P55042	P55042	GTP-binding protein RAD	RRAD	0.058841	0.0645685	0.069572	0.241685	0.107676	0.134009	0.0406836	+	UP			2	2	2	10.7	10.7	10.7	33.245	0	66.233	587160000	19	0.043173	0.051762	0.050488	0.072258	0.065569	0.06169	0.062893	0.04673	0.052542	0.062602	0.055992	0.047607	0.0738124	0.0654945	0.059203	0.057792	0.063533	0.072884	0.067349	0.065604	0.0981968	0.0418484	0.069572	0.066844
Q5VYK3	Q5VYK3	Proteasome-associated protein ECM29 homolog	ECM29	0.060589	0.0666674	0.072203	0.253003	0.115076	0.137927	0.0406836	+	UP			20	20	20	14.2	14.2	14.2	204.29	0	323.31	3159500000	64	0.046686	0.059138	0.060095	0.066147	0.061083	0.061717	0.070689	0.055338	0.063633	0.069768	0.057323	0.058552	0.0527054	0.0720925	0.060528	0.061751	0.066546	0.072051	0.06713	0.061452	0.0667889	0.0824299	0.078172	0.065197
Q6DKJ4	Q6DKJ4	Nucleoredoxin	NXN	0.05912	0.060388	0.0696175	0.235804	0.205188	0.0306156	0.0414072	+	UP		UP	5	5	5	14.3	14.3	14.3	48.392	0	185.16	1622200000	22	0.050615	0.05912	0.055775	0.049815	0.075709	0.067302	0.076495	0.058237	0.066672	0.058719	0.071505	0.043728	0.0610479	не число	0.060462	0.063354	0.051619	0.0644	0.058936	0.060388	0.0573953	не число	0.075155	0.072734
Q9BPX5	Q9BPX5	Actin-related protein 2/3 complex subunit 5-like protein	ARPC5L	0.062679	0.0578195	0.06686	0.0931612	0.209587	-0.116426	0.0414855	+	UP			5	5	5	41.2	41.2	41.2	16.941	0	102.47	2613200000	38	0.048418	0.065862	0.047312	0.062744	0.070924	0.062614	0.068651	0.048355	0.065347	0.060044	0.065852	0.048686	0.0459918	0.070019	0.049723	0.069609	0.05309	0.071598	0.059495	0.056144	0.0689223	0.0524303	0.076427	0.065301
P51148	P51148	Ras-related protein Rab-5C	RAB5C	0.0581165	0.0695075	0.069185	0.251511	-0.00670937	0.258221	0.0418231	+	UP			6	3	3	40.3	25.5	25.5	23.482	0	45.824	673430000	21	0.051151	0.062872	0.056328	0.055045	0.064191	0.058982	0.059909	0.047689	0.060278	0.057251	0.071485	0.042642	0.041876	0.0671545	0.063286	0.066061	0.070821	0.068434	0.070581	0.05284	0.0826157	0.0984844	0.05886	0.059172
P84085	P84085	ADP-ribosylation factor 5	ARF5	0.0602555	0.057398	0.0678498	0.171253	0.241345	-0.0700925	0.0418231	+	UP			6	3	3	40	18.3	18.3	20.529	0	14.211	215980000	9	0.042642	0.057876	0.064265	0.063976	0.062621	0.050422	0.068726	0.043117	0.05813	0.059227	0.061284	не число	0.0717389	не число	0.057376	0.067668	0.05742	0.075716	не число	не число	0.0520108	0.0272897	0.058513	0.062173
Q7KZF4	Q7KZF4	Staphylococcal nuclease domain-containing protein 1	SND1	0.0588024	0.0606825	0.068171	0.213283	0.167878	0.0454055	0.042007	+	UP			13	13	13	19.1	19.1	19.1	102	0	323.31	3094700000	69	0.049564	0.051625	0.053156	0.062372	0.06657	0.057348	0.070331	0.056356	0.064312	0.061408	0.054068	0.050422	0.0602568	0.0631154	0.054937	0.058714	0.063516	0.084206	0.062651	0.056304	0.0962371	0.0514601	0.068317	0.063976
O14949	O14949	Cytochrome b-c1 complex subunit 8	UQCRQ	0.064382	0.0679687	0.0596642	-0.109792	-0.188005	0.0782131	0.0420351	+			DOWN	7	7	7	80.5	80.5	80.5	9.9062	0	70.666	26159000000	136	0.053748	0.076389	0.053161	0.053374	0.087508	0.065901	0.065476	0.048502	0.069946	0.058886	0.072182	0.063288	0.0604666	0.0761555	0.080585	0.073661	0.059331	0.068104	0.067896	0.06697	0.0680414	0.0590175	0.048911	0.049893
O14980	O14980	Exportin-1	XPO1	0.0605768	0.0629085	0.067449	0.155032	0.100542	0.0544896	0.0420351	+	UP			10	10	10	10.9	10.9	10.9	123.38	0	297.27	4881500000	66	0.039168	0.056395	0.052144	0.06364	0.066535	0.061354	0.071448	0.05233	0.057583	0.06927	0.06198	0.050576	0.0597996	0.0697972	0.059678	0.05765	0.069177	0.071355	0.063889	0.061928	0.0667529	0.0522476	0.075361	0.063521
O15144	O15144	Actin-related protein 2/3 complex subunit 2	ARPC2	0.0594985	0.072311	0.067781	0.188028	-0.0933342	0.281362	0.0420351	+	UP	UP		8	8	8	27.3	27.3	27.3	34.333	0	21.374	1957700000	40	0.045045	0.048007	0.045915	0.063613	0.069783	0.061534	0.065391	0.04814	0.052673	0.049995	0.085452	0.057463	0.061737	0.064272	0.066607	0.072311	0.07382	0.074077	0.063635	0.068154	0.102374	не число	0.062824	0.064985
P31946	P31946	14-3-3 protein beta/alpha;14-3-3 protein beta/alpha, N-terminally processed	YWHAB	0.057558	0.062187	0.067725	0.234672	0.123075	0.111597	0.0420351	+	UP			13	7	7	64.6	46.7	46.7	28.082	0	323.31	15781000000	109	0.044099	0.055487	0.056577	0.06072	0.074597	0.058212	0.076948	0.046376	0.056904	0.066436	0.065969	0.050886	0.0607662	0.0560601	0.06231	0.059448	0.058746	0.071063	0.062064	0.056845	0.0665552	0.0668608	0.064625	0.06007
Q13363;P56545	Q13363;P56545	C-terminal-binding protein 1;C-terminal-binding protein 2	CTBP1;CTBP2	0.061046	0.066671	0.068694	0.170287	0.0431247	0.127163	0.0420351	+	UP			4	4	4	12.3	12.3	12.3	47.535	0	55.058	1237200000	14	0.043547	0.05767	0.050306	0.071758	0.065105	0.065518	0.076455	0.048237	0.057333	0.064422	0.070176	0.05198	не число	не число	0.04542	0.047355	0.065558	0.071487	0.069679	0.067784	не число	не число	0.076096	0.064791
P17174	P17174	Aspartate aminotransferase, cytoplasmic	GOT1	0.0657535	0.0529075	0.055154	-0.253602	0.0599933	-0.313595	0.0420804	+	DOWN			24	24	24	71.4	71.4	71.4	46.247	0	323.31	203000000000	546	0.053806	0.076997	0.052855	0.05323	0.080422	0.065611	0.065896	0.056868	0.070286	0.062372	0.074419	0.057888	0.0717329	0.0678496	0.053955	0.069873	0.058202	0.080093	0.05186	0.051091	0.0495874	0.0312467	0.051288	0.047683
P14625;Q58FF3	P14625	Endoplasmin	HSP90B1	0.056133	0.0669415	0.066819	0.251409	-0.00264249	0.254052	0.0421039	+	UP			26	25	25	34.1	32.6	32.6	92.468	0	323.31	10222000000	172	0.042351	0.053194	0.051931	0.057426	0.071613	0.05484	0.068369	0.052631	0.060209	0.060809	0.060545	0.04518	0.0499529	0.0599572	0.062483	0.065834	0.058118	0.079417	0.068049	0.057529	0.0977713	0.0695096	0.063503	0.060474
O43813	O43813	LanC-like protein 1	LANCL1	0.0611675	0.0588151	0.065818	0.105717	0.162296	-0.0565787	0.0422972	+			UP	5	5	5	13	13	13	45.283	0	34.693	5982900000	65	0.047604	0.056712	0.05426	0.052568	0.067619	0.069213	0.069683	0.058872	0.068191	0.077149	0.063463	0.054491	0.0532975	0.072452	0.062826	0.05786	0.059906	0.060198	0.055793	0.052988	0.0545859	0.0597702	0.065785	0.072496
Q9NRV9	Q9NRV9	Heme-binding protein 1	HEBP1	0.0639205	0.0791625	0.0630794	-0.0191098	-0.327648	0.308538	0.0422972	+		UP	DOWN	4	4	4	23.3	23.3	23.3	21.097	0	27.755	1148800000	23	0.050414	0.063907	0.058219	0.063934	0.076449	0.058055	0.067015	0.072378	0.084137	0.061527	0.065965	0.051818	0.0649192	0.0606883	0.082138	0.070661	0.066049	0.088515	0.076187	0.074822	0.0912692	0.084	0.059341	0.057594
P40121	P40121	Macrophage-capping protein	CAPG	0.051544	0.075132	0.06831	0.406292	-0.137331	0.543623	0.0427855	+	UP			5	5	5	20.7	20.7	20.7	38.498	0	30.401	1038100000	17	0.045736	0.048547	0.049256	0.038466	0.056934	0.053832	0.077698	0.045173	0.067997	0.077408	0.075167	0.054383	0.0387442	0.0373634	0.072431	0.07051	0.075132	0.058882	0.094141	0.07587	0.0990477	не число	0.060168	0.060548
Q16853;O75106	Q16853	Membrane primary amine oxidase	AOC3	0.04318	0.0575585	0.068142	0.658181	0.243515	0.414666	0.0428755	+	UP			11	11	11	18.5	18.5	18.5	84.621	0	320.49	2827000000	55	0.022831	0.02842	0.028694	0.042646	0.051035	0.044345	0.05387	0.034973	0.048533	0.045352	0.043802	0.043714	0.0396053	0.0381545	0.049691	0.061358	0.049726	0.084215	0.065171	0.053759	0.155445	0.0509106	0.03124	0.021089
Q8WYQ3	Q8WYQ3	Coiled-coil-helix-coiled-coil-helix domain-containing protein 10, mitochondrial	CHCHD10	0.068085	0.059705	0.0547765	-0.31378	-0.124295	-0.189485	0.0429051	+	DOWN			2	2	2	22.5	22.5	22.5	14.149	0	123.72	3209600000	22	не число	не число	не число	0.066307	0.089802	0.060874	0.082424	0.055456	0.07313	0.071287	0.068085	0.061357	0.0630674	0.071655	не число	0.070558	0.059705	0.068844	0.030319	0.043866	0.0614014	0.0519299	не число	не число
Q9C0C9	Q9C0C9	E2/E3 hybrid ubiquitin-protein ligase UBE2O	UBE2O	0.0670685	0.0719345	0.05572	-0.26744	-0.368489	0.101049	0.0429384	+			DOWN	9	9	9	10	10	10	141.29	0	234.12	1023100000	17	0.043815	0.060385	0.051211	не число	не число	не число	не число	0.069763	0.08091	0.05182	0.10333	0.064374	0.0753405	0.0888781	0.069986	не число	не число	0.064062	0.073883	0.076639	0.113664	0.0595539	0.043133	0.051503
P16989;Q9Y2T7	P16989	Y-box-binding protein 3	YBX3	0.065868	0.0538121	0.065095	-0.017031	0.274616	-0.291647	0.0431642	+			UP	13	13	9	49.2	49.2	30.9	40.089	0	323.31	37302000000	212	0.050387	0.068148	0.055146	0.068017	0.076526	0.067027	0.081776	0.060358	0.070292	0.065293	0.066443	0.053041	0.0620007	0.0637925	0.047013	0.054552	0.062759	0.064253	0.041803	0.04305	0.0595665	0.0530722	0.071007	0.059839
Q9H477	Q9H477	Ribokinase	RBKS	0.0663694	0.05366	0.0615393	-0.10901	0.197661	-0.306671	0.0437171	+	DOWN			5	5	5	16.1	16.1	16.1	34.143	0	8.1579	761920000	20	0.058975	0.11878	0.059065	0.053339	0.074417	0.066355	0.067953	0.096801	0.071559	0.064663	0.078001	0.054192	не число	0.0663694	0.050624	0.070805	0.060573	0.05366	0.055635	0.051688	не число	0.0507913	0.03282	0.028209
Q9Y295	Q9Y295	Developmentally-regulated GTP-binding protein 1	DRG1	0.062517	0.0611665	0.0686465	0.134938	0.166444	-0.0315068	0.0442288	+	UP			5	5	5	17.2	17.2	17.2	40.542	0	51.582	1535900000	27	0.054293	0.053368	0.051399	0.066083	0.069665	0.064983	0.068077	0.062517	0.072579	0.068554	0.0559	0.060126	не число	0.060934	0.059021	0.064604	0.060442	0.071196	0.059573	0.061891	не число	не число	0.075026	0.075008
P07737;CON__P02584	P07737	Profilin-1	PFN1	0.059626	0.065787	0.068171	0.193217	0.0513556	0.141861	0.0444695	+	UP			10	10	10	87.9	87.9	87.9	15.054	0	323.31	42759000000	254	0.049268	0.056985	0.052317	0.054638	0.065977	0.062267	0.070295	0.051479	0.05549	0.063039	0.065	0.052805	0.0640682	0.0651289	0.062658	0.068886	0.064827	0.069318	0.059262	0.058161	0.0726498	0.066747	0.071878	0.062509
P46783;Q9NQ39	P46783;Q9NQ39	40S ribosomal protein S10;Putative 40S ribosomal protein S10-like	RPS10;RPS10P5	0.0581405	0.0636665	0.06818	0.229805	0.0988141	0.130991	0.0444695	+	UP			7	6	6	37.6	33.3	33.3	18.898	0	168.15	9202300000	86	0.045585	0.05431	0.058863	0.066897	0.057418	0.063311	0.05607	0.05566	0.063388	0.068777	0.069156	0.050032	0.0522571	0.0656203	0.051317	0.062054	0.075441	0.067021	0.065279	0.060813	0.059642	0.0667649	0.067975	0.057796
O75347	O75347	Tubulin-specific chaperone A	TBCA	0.0587435	0.0561542	0.065693	0.16131	0.226346	-0.0650353	0.0446294	+	UP			9	9	9	53.7	53.7	53.7	12.855	0	48.503	6691800000	88	0.042334	0.056481	0.062385	0.05686	0.066931	0.058673	0.069382	0.054587	0.065498	0.058814	0.065033	0.042807	0.0723142	0.0397857	0.052268	0.065549	0.057976	0.068724	0.050297	0.044392	0.0556364	0.056672	0.057174	0.0553
P36957	P36957	Dihydrolipoyllysine-residue succinyltransferase component of 2-oxoglutarate dehydrogenase complex, mitochondrial	DLST	0.0624801	0.062113	0.056946	-0.133803	-0.125301	-0.00850267	0.0446294	+	DOWN			21	21	21	53	53	53	48.755	0	323.31	96734000000	345	0.057731	0.098459	0.047524	0.055227	0.091392	0.062582	0.077304	0.055888	0.072642	0.06818	0.066046	0.050574	0.0603168	0.0623783	0.091098	0.063988	0.060238	0.07578	0.046639	0.046021	0.0819685	0.0564509	0.053267	0.053994
O94903	O94903	Proline synthase co-transcribed bacterial homolog protein	PROSC	0.063388	0.055912	0.0655551	0.0484972	0.229549	-0.181052	0.0451048	+			UP	5	5	5	23.3	23.3	23.3	30.344	0	8.0025	1166500000	19	0.046769	0.052551	0.058539	0.04346	0.063388	0.068047	0.079455	0.057219	0.070933	0.065447	0.069601	0.047386	0.0785706	не число	0.055722	0.059375	0.056102	0.067695	0.041254	0.042966	0.0455159	0.0587077	0.07515	0.060827
P19404	P19404	NADH dehydrogenase [ubiquinone] flavoprotein 2, mitochondrial	NDUFV2	0.0636345	0.0602185	0.054566	-0.221807	-0.142204	-0.0796024	0.0451048	+	DOWN			14	14	14	61	61	61	27.391	0	292.39	54508000000	233	0.05514	0.077265	0.05308	0.048425	0.08568	0.062982	0.074118	0.053013	0.066712	0.064287	0.068874	0.049719	0.0599242	0.0658241	0.079605	0.067321	0.053116	0.078975	0.04339	0.038284	0.0837962	0.0498744	0.048893	0.04681
P13535	P13535	Myosin-8	MYH8	0.0457485	0.089494	0.06717	0.554093	-0.413974	0.968067	0.0452695	+	UP			161	38	33	65.2	22.6	20	222.76	0	323.31	68357000000	544	0.025818	0.031275	0.030837	0.069555	0.051852	0.04406	0.04861	0.041956	0.052312	0.054034	0.047437	0.051404	0.0221617	0.042169	0.035009	0.043174	0.099711	0.094364	0.10954	0.084624	0.0334196	0.124421	0.048607	0.045734
Q9UHQ4	Q9UHQ4	B-cell receptor-associated protein 29	BCAP29	0.0609501	0.0676696	0.069733	0.194214	0.0433337	0.15088	0.0453915	+	UP			9	9	9	29.5	29.5	29.5	28.32	0	60.496	3705200000	65	0.051662	0.05942	0.059837	0.052408	0.070382	0.062399	0.071635	0.061835	0.064242	0.072621	0.064662	0.056655	0.0493231	0.0600651	0.057062	0.063551	0.067118	0.068859	0.0691	0.0697	0.0682212	0.0593771	0.078552	0.060347
P09622	P09622	Dihydrolipoyl dehydrogenase, mitochondrial	DLD	0.065529	0.0624225	0.058653	-0.159929	-0.0898612	-0.0700674	0.0455686	+	DOWN			19	19	19	43.2	43.2	43.2	54.177	0	323.31	123000000000	444	0.051568	0.08746	0.05371	0.063085	0.074936	0.066689	0.073869	0.055228	0.071957	0.064389	0.073154	0.058855	0.063385	0.066669	0.068053	0.067067	0.057778	0.068209	0.052472	0.051909	0.0707201	0.0531309	0.053368	0.053636
Q9BTV4	Q9BTV4	Transmembrane protein 43	TMEM43	0.0511989	0.070798	0.0665485	0.378295	-0.0893025	0.467597	0.0458793	+	UP	UP		8	8	8	20	20	20	44.875	0	14.937	2932900000	28	0.040954	0.047772	0.046404	0.0679	0.061712	0.055267	0.079572	не число	не число	не число	не число	0.04302	0.0527366	0.0496611	0.070798	0.059434	0.064616	не число	0.072723	0.063683	0.120981	0.0871761	0.065827	0.064038
Q16816	Q16816	Phosphorylase b kinase gamma catalytic chain, skeletal muscle/heart isoform	PHKG1	0.0663181	0.0643705	0.0611198	-0.117764	-0.0747599	-0.0430041	0.0458982	+	DOWN			16	16	16	53	53	53	45.023	0	323.31	12324000000	103	0.063568	0.058312	0.057409	0.048906	0.074529	0.06501	0.084765	0.069891	0.082527	0.066141	0.082546	0.057766	0.0760297	0.0664953	0.070205	0.069943	0.057772	0.065008	0.059766	0.063733	0.0608022	0.0743817	0.062229	0.063313
P04040	P04040	Catalase	CAT	0.053528	0.085361	0.05331	-0.00588757	-0.679171	0.673283	0.0459154	+		UP	DOWN	28	28	28	59.8	59.8	59.8	59.755	0	323.31	33724000000	310	0.040903	0.049015	0.04575	0.083181	0.055874	0.069567	0.061173	0.036298	0.051182	0.044273	0.070408	0.060935	0.0910594	0.044463	0.088385	0.074235	0.084997	0.087671	0.085725	0.078572	0.0819984	0.100798	0.041205	0.045781
P24310	P24310	Cytochrome c oxidase subunit 7A1, mitochondrial	COX7A1	0.062315	0.0643172	0.0541366	-0.202974	-0.248599	0.0456251	0.0459517	+	DOWN			2	2	2	29.1	29.1	29.1	9.1174	0	94.278	12348000000	41	0.059185	0.10382	0.048382	0.038117	0.10785	0.051784	0.082814	0.055418	0.076434	0.062315	0.065556	0.044487	0.0763892	не число	0.0845	0.076309	0.046434	0.074407	0.050774	0.042596	0.0715711	0.0570633	0.037211	0.04639
P04083	P04083	Annexin A1	ANXA1	0.0489011	0.064361	0.070467	0.527082	0.130761	0.396321	0.0461351	+	UP			16	16	16	54	54	54	38.714	0	323.31	17270000000	185	0.035916	0.042266	0.043741	0.072387	0.055832	0.05322	0.058113	0.04006	0.046982	0.044138	0.059429	0.032317	0.0508201	0.0512959	0.066825	0.061897	0.060905	0.085713	0.047937	0.047954	0.0981788	0.0857978	0.050321	0.090323
P08572	P08572	Collagen alpha-2(IV) chain;Canstatin	COL4A2	0.0511914	0.070283	0.070513	0.461988	0.00471349	0.457274	0.0461351	+	UP			12	12	12	9.2	9.2	9.2	167.55	0	296.1	25480000000	204	0.044427	0.050895	0.051341	0.037108	0.066111	0.065625	0.071266	0.048226	0.059492	0.046813	0.056339	0.050807	0.0510418	0.0604666	0.070402	0.041533	0.091025	0.083181	0.059619	0.070164	0.0919823	0.0408692	0.060681	0.056344
P62829	P62829	60S ribosomal protein L23	RPL23	0.0596755	0.0673416	0.0694437	0.218705	0.0443458	0.174359	0.0461351	+	UP			7	7	7	62.9	62.9	62.9	14.865	0	39.802	2906500000	36	0.044989	0.059135	0.044812	0.073797	0.05753	0.066903	0.066236	0.046892	0.061756	0.063401	0.060216	0.055174	0.0531183	0.0631214	0.058813	0.068152	0.070897	0.07645	0.066213	0.060019	0.0762095	0.0665312	0.075304	0.060591
P10301	P10301	Ras-related protein R-Ras	RRAS	0.051224	0.0618047	0.073162	0.514275	0.243377	0.270898	0.0462433	+	UP			8	6	6	46.8	34.4	34.4	23.48	0	30.242	1397600000	41	0.027769	0.051019	0.051971	не число	не число	не число	не число	0.043196	0.051429	0.058139	0.05831	0.040562	0.0466036	0.0737105	0.055313	не число	не число	0.074688	0.062262	0.058714	0.132877	0.0613475	0.06153	0.047019
P29966	P29966	Myristoylated alanine-rich C-kinase substrate	MARCKS	0.054583	0.052702	0.065426	0.261412	0.312006	-0.050594	0.0465393	+	UP			8	8	8	38.3	38.3	38.3	31.554	0	168.35	3448300000	55	0.031454	0.056655	0.064377	0.063784	0.052511	0.047508	0.074222	0.05021	0.059284	0.044469	0.071685	0.046242	0.0499248	0.0660638	0.039134	0.045109	0.058917	0.071779	0.052499	0.052905	0.0705104	0.0512677	0.055871	0.060931
P35749	P35749	Myosin-11	MYH11	0.040422	0.0668135	0.061468	0.604695	-0.120304	0.724999	0.0465393	+		UP		83	70	64	45.5	40	36.6	227.34	0	323.31	38074000000	579	0.035164	0.038603	0.037379	0.03774	0.04627	0.047946	0.045712	0.039186	0.0466	0.041658	0.060963	0.033974	0.032794	0.0432453	0.068096	0.10586	0.057281	0.06659	0.067037	0.054061	0.337366	0.0587928	0.040674	0.038827
P48047	P48047	ATP synthase subunit O, mitochondrial	ATP5O	0.0616475	0.066102	0.0587	-0.0706819	-0.171333	0.100652	0.0465393	+			DOWN	12	12	12	70	70	70	23.277	0	323.31	91150000000	348	0.053864	0.082494	0.049819	0.05148	0.087639	0.061808	0.063672	0.052618	0.068745	0.061487	0.068661	0.054077	0.0592489	0.0675799	0.077248	0.07105	0.061154	0.081354	0.058058	0.053902	0.0714153	0.0569818	0.0501	0.053156
P53396	P53396	ATP-citrate synthase	ACLY	0.0579725	0.0733005	0.058514	0.0134131	-0.325041	0.338454	0.0465393	+		UP	DOWN	3	3	3	4.1	4.1	4.1	120.84	0	25.479	707160000	11	0.052944	0.052673	0.050865	0.064374	0.066654	0.057029	0.080957	0.058916	0.053878	0.068727	0.0618	0.052212	не число	не число	0.068281	0.070435	0.063492	0.076166	0.10276	0.08996	не число	не число	0.049637	0.050142
P62753	P62753	40S ribosomal protein S6	RPS6	0.0595553	0.0625295	0.068243	0.196452	0.126144	0.0703083	0.0465393	+	UP			9	9	9	29.3	29.3	29.3	28.68	0	150.71	6516200000	91	0.046307	0.057649	0.048807	0.064267	0.070996	0.06073	0.070715	0.055112	0.063805	0.066699	0.065585	0.050368	0.0583805	0.0506757	0.059459	0.06224	0.062819	0.071957	0.067403	0.061296	0.0674841	0.0552301	0.066419	0.054197
Q13683	Q13683	Integrin alpha-7;Integrin alpha-7 heavy chain;Integrin alpha-7 light chain;Integrin alpha-7 70 kDa form	ITGA7	0.060163	0.066414	0.068443	0.186026	0.0434156	0.142611	0.0465393	+	UP	UP		15	15	15	18.5	18.5	18.5	128.95	0	188.05	3084700000	68	0.040258	0.060236	0.055297	0.06009	0.065716	0.061574	0.065239	0.060243	0.073148	0.069271	0.059275	0.047954	0.0539878	0.0599752	0.062025	0.06871	0.065569	0.067259	0.064705	0.059139	0.12155	0.0734288	0.052732	0.050704
Q6P587	Q6P587	Acylpyruvase FAHD1, mitochondrial	FAHD1	0.067634	0.066565	0.056079	-0.270288	-0.247303	-0.0229849	0.0465393	+	DOWN			8	8	8	42.9	42.9	42.9	24.843	0	90.037	4542300000	30	0.048024	0.088071	0.054083	0.050088	0.069631	0.065082	0.067634	0.068975	0.07521	0.055404	0.075305	0.058936	не число	0.0809377	0.078553	0.067106	0.05932	0.08018	0.066565	0.058617	не число	0.0369385	0.054717	0.049539
Q86VS8	Q86VS8	Protein Hook homolog 3	HOOK3	0.046634	0.0581168	0.064672	0.471759	0.154186	0.317573	0.0465393	+	UP			8	8	8	11.3	11.3	11.3	83.125	0	101.08	3950300000	39	0.042853	0.05121	0.052934	0.063619	0.037408	0.056068	0.027067	0.026459	0.017993	0.059089	0.03092	0.041891	0.050415	0.0901126	0.063775	0.056986	0.094523	0.058236	0.057201	0.056431	0.0803924	0.0579976	0.067261	0.054228
Q8NI60	Q8NI60	Atypical kinase ADCK3, mitochondrial	ADCK3	0.0589725	0.0690045	0.059844	0.0211643	-0.205484	0.226648	0.0465393	+			DOWN	23	23	23	42.8	42.8	42.8	71.949	0	323.31	47155000000	276	0.052426	0.072104	0.048865	0.057504	0.073918	0.059918	0.059214	0.053364	0.071043	0.058183	0.058731	0.050783	0.0645716	0.0652847	0.076137	0.079377	0.061872	0.084315	0.055862	0.053327	0.0834666	0.0591218	0.045865	0.05361
Q8TD19	Q8TD19	Serine/threonine-protein kinase Nek9	NEK9	0.0587925	0.0548765	0.0686135	0.22286	0.322304	-0.0994437	0.0465393	+	UP			2	2	2	2.9	2.9	2.9	107.17	0	8.7894	243180000	6	0.04957	0.062508	0.064273	0.053448	0.061223	0.054385	0.07414	0.04687	0.054587	0.061132	0.059167	0.058418	не число	не число	0.047375	0.062378	0.081748	0.081965	0.043632	0.043619	не число	не число	0.065928	0.057765
Q9NVD7	Q9NVD7	Alpha-parvin	PARVA	0.056224	0.063199	0.070938	0.335373	0.166657	0.168716	0.0465393	+	UP			5	3	3	17.5	11.8	11.8	42.243	0	36.122	1381500000	26	0.041178	0.055447	0.047799	0.049676	0.057001	0.051385	0.065421	0.049426	0.059005	0.065554	0.060868	0.052694	0.0653626	0.0646795	0.062904	0.055871	0.063494	0.076017	0.061518	0.058876	0.137335	0.073309	0.055297	0.05845
Q9Y5Z4	Q9Y5Z4	Heme-binding protein 2	HEBP2	0.065249	0.053448	0.068366	0.0673232	0.355143	-0.28782	0.0465393	+			UP	8	8	8	48.8	48.8	48.8	22.875	0	246.28	14320000000	70	0.0496	0.058665	0.060686	0.053711	0.077848	0.066853	0.082098	0.057623	0.064542	0.068788	0.065956	0.055005	0.0679994	0.0707741	0.04626	0.048059	0.056316	0.070435	0.053219	0.053677	0.0415416	0.0547465	0.080459	0.069993
O00159	O00159	Unconventional myosin-Ic	MYO1C	0.055013	0.065664	0.065422	0.250003	-0.00532677	0.25533	0.0465745	+	UP			24	24	24	24.6	24.6	24.6	121.68	0	277.54	5770500000	113	0.03264	0.054592	0.044252	0.057287	0.068719	0.056598	0.06795	0.045631	0.05408	0.055434	0.066353	0.040399	0.0572599	0.0544661	0.066707	0.063053	0.053726	0.078598	0.064621	0.055429	0.118758	0.0692999	0.054753	0.043612
Q16718	Q16718	NADH dehydrogenase [ubiquinone] 1 alpha subcomplex subunit 5	NDUFA5	0.0615489	0.0610505	0.05558	-0.147168	-0.135437	-0.0117311	0.0469499	+	DOWN			6	6	6	57.8	57.8	57.8	13.459	0	323.31	17166000000	90	0.050965	0.074391	0.046625	0.046589	0.09241	0.064308	0.07437	0.055612	0.074957	0.06039	0.064785	0.056379	0.0564491	0.0627079	0.074992	0.065104	0.055827	0.077011	0.056997	0.048741	0.069216	0.0495952	0.049686	0.046803
Q96CX2;Q6ZWB6	Q96CX2	BTB/POZ domain-containing protein KCTD12	KCTD12	0.05222	0.062694	0.069534	0.413116	0.149391	0.263725	0.0469499	+	UP			4	4	4	20.6	20.6	20.6	35.7	0	37.032	1118000000	18	0.040778	0.052013	0.04702	0.050174	0.050242	0.049658	0.077568	0.062592	0.078368	0.055126	0.062403	0.052427	не число	не число	0.05435	0.05435	0.071523	0.067649	0.062694	0.075706	не число	0.049093	0.05834	0.056549
P04196	P04196	Histidine-rich glycoprotein	HRG	0.062141	0.0790783	0.055996	-0.150222	-0.497958	0.347736	0.0470576	+		UP	DOWN	9	9	9	17.7	17.7	17.7	59.578	0	65.183	4075100000	37	0.031211	0.04286	0.03266	0.075028	0.045497	0.067609	0.065617	0.060871	0.065131	0.063411	0.0667	0.039736	0.0710078	0.060107	0.14183	0.060001	0.06778	0.087781	0.075433	0.068749	0.0827236	0.149644	0.03784	0.037637
O15230	O15230	Laminin subunit alpha-5	LAMA5	0.055534	0.068712	0.063149	0.185389	-0.121802	0.307191	0.0472476	+		UP		27	27	27	10.3	10.3	10.3	399.73	0	323.31	5756700000	134	0.041957	0.053114	0.050449	0.049305	0.06504	0.058456	0.066933	0.041938	0.060011	0.05512	0.065283	0.055948	0.0368816	0.0604486	0.064692	0.062709	0.068704	0.074893	0.071035	0.06872	0.231517	0.0505702	0.054635	0.058144
P20810	P20810	Calpastatin	CAST	0.0621224	0.0548446	0.064783	0.0605017	0.240264	-0.179763	0.0473973	+			UP	28	28	28	42.1	42.1	42.1	76.572	0	323.31	12559000000	144	0.048609	0.060384	0.060794	0.06316	0.064116	0.061531	0.079331	0.055097	0.065633	0.059546	0.069307	0.054392	0.0703486	0.0627138	0.043044	0.061942	0.064239	0.071104	0.048784	0.057724	0.0519653	0.0310357	0.071894	0.056855
O14979;REV__Q8N0S2;REV__Q9ULL8	O14979	Heterogeneous nuclear ribonucleoprotein D-like	HNRNPDL	0.062267	0.052851	0.067705	0.120795	0.357332	-0.236537	0.0478033	+			UP	9	8	7	21.9	20	18.3	46.437	0	35.64	847670000	19	0.037803	0.05809	0.055194	0.065615	0.067927	0.069896	0.077126	0.052143	0.066561	0.06525	0.062267	0.033335	не число	0.0529895	0.052851	0.057923	0.061641	0.06909	0.046275	0.043195	не число	0.0503778	0.072606	0.055566
Q9Y639	Q9Y639	Neuroplastin	NPTN	0.0569765	0.0621	0.067792	0.250748	0.126522	0.124226	0.0478033	+	UP			2	2	2	4.8	4.8	4.8	44.387	0.002649	2.2755	353780000	7	0.048464	0.05495	0.052123	0.052254	0.066181	0.06604	0.063908	0.05063	0.068976	0.059003	0.063496	0.040385	не число	не число	0.061109	0.0664	0.0621	0.074831	0.052398	0.045225	не число	0.0670046	0.063365	0.050788
P20774	P20774	Mimecan	OGN	0.033595	0.0527985	0.076289	1.18323	0.530978	0.65225	0.0479677	+	UP			11	11	11	31.5	31.5	31.5	33.922	0	146.44	21092000000	86	0.033734	0.026572	0.036811	0.033456	0.022899	0.028838	0.031172	0.02544	0.053104	0.036109	0.053417	0.018383	0.034958	0.0776477	0.046358	0.048971	0.049446	0.1557	0.056151	0.039205	0.145413	0.0700429	0.034819	0.02612
Q9Y3C6	Q9Y3C6	Peptidyl-prolyl cis-trans isomerase-like 1	PPIL1	0.059509	0.066327	0.070093	0.236162	0.0796741	0.156488	0.0479677	+	UP			3	3	3	25.3	25.3	25.3	18.237	0	30.787	3499100000	38	0.046595	0.062002	0.056341	0.057016	0.052032	0.066763	0.078371	0.041241	0.055477	0.065698	0.069829	0.047415	0.0623243	0.0648233	0.06718	0.053064	0.065474	0.077531	0.05097	0.059726	0.070846	0.0779713	0.073135	0.069337
P03905	P03905	NADH-ubiquinone oxidoreductase chain 4	MT-ND4	0.064976	0.064873	0.0555555	-0.225977	-0.223688	-0.00228878	0.0481132	+			DOWN	2	2	2	5.4	5.4	5.4	51.58	0	54.32	1149200000	24	0.055113	0.079046	0.053916	0.045651	0.087761	0.063311	0.067086	0.048577	0.070551	0.066707	0.066641	0.048603	0.0731412	0.0461775	0.086156	0.077745	0.052001	0.08603	0.049455	0.045123	0.0812374	0.0510406	0.044635	0.044579
Q9UDY4	Q9UDY4	DnaJ homolog subfamily B member 4	DNAJB4	0.065182	0.0551965	0.066422	0.0271875	0.267083	-0.239896	0.0481132	+			UP	12	12	11	34.1	34.1	30.6	37.806	0	189.4	16544000000	128	0.046003	0.047217	0.055268	0.079246	0.064666	0.065698	0.069254	0.060842	0.074283	0.069774	0.059204	0.046175	0.0661477	0.0660518	0.049077	0.070442	0.055945	0.059711	0.056916	0.052869	0.0544481	0.0497672	0.06623	0.0556
P56385	P56385	ATP synthase subunit e, mitochondrial	ATP5I	0.0589995	0.0662865	0.055395	-0.090947	-0.258959	0.168012	0.0483323	+			DOWN	4	4	4	42	42	42	7.9331	0	41.139	33400000000	180	0.05131	0.092689	0.045535	0.042578	0.092788	0.05703	0.075673	0.058194	0.078332	0.059805	0.06869	0.045811	0.0599051	0.0521804	0.08494	0.070442	0.062131	0.091097	0.056514	0.052375	0.082328	0.0500572	0.048634	0.055395
P19827;CON__Q0VCM5	P19827	Inter-alpha-trypsin inhibitor heavy chain H1	ITIH1	0.051303	0.0932635	0.051384	0.00227601	-0.859993	0.862269	0.0484814	+		UP	DOWN	13	13	13	21.2	21.2	21.2	101.39	0	323.31	4140200000	90	0.039153	0.039206	0.043977	0.065673	0.052091	0.054888	0.0632	0.042343	0.050515	0.053801	0.067821	0.043376	0.0781511	0.0489216	0.10263	0.067273	0.062284	0.087346	0.094751	0.091776	0.0955899	0.15647	0.041824	0.049942
Q9NQR4	Q9NQR4	Omega-amidase NIT2	NIT2	0.058867	0.0522015	0.0641581	0.124172	0.29754	-0.173368	0.0484814	+			UP	12	12	12	42.4	42.4	42.4	30.608	0	111.46	4510100000	97	0.035541	0.058793	0.048538	0.055961	0.073848	0.058941	0.083205	0.053117	0.054399	0.059103	0.070539	0.050744	0.0650151	0.0616411	0.046396	0.058007	0.060391	0.075952	0.045854	0.045796	0.0616891	0.0395424	0.068858	0.060731
O15498	O15498	Synaptobrevin homolog YKT6	YKT6	0.057193	0.0621925	0.069394	0.278972	0.15807	0.120902	0.0487283	+	UP			4	4	4	22.7	22.7	22.7	22.417	0	9.2433	952780000	21	0.053183	0.048876	0.058912	0.043019	0.057193	0.070008	0.072886	не число	не число	не число	не число	0.052992	0.0627918	не число	0.068446	0.055308	0.062953	не число	0.052972	0.058843	0.0677477	0.0621925	0.072143	0.063622
Q8NC56	Q8NC56	LEM domain-containing protein 2	LEMD2	0.055997	0.061194	0.071634	0.355295	0.227254	0.128041	0.0487624	+	UP			7	7	7	18.3	18.3	18.3	56.974	0	91.883	1182200000	21	0.035751	0.055997	0.04764	0.081412	0.062745	0.060493	0.071307	0.04865	0.073496	0.0607	0.052929	0.055229	0.0337247	не число	0.044448	0.057548	0.050988	0.074821	0.067847	0.061194	0.0792118	не число	0.072881	0.049217
O43819	O43819	Protein SCO2 homolog, mitochondrial	SCO2	0.070737	0.0681605	0.059975	-0.238104	-0.184575	-0.0535291	0.0487902	+	DOWN			6	6	6	30.8	30.8	30.8	29.81	0	40.53	320020000	13	0.051411	0.067999	0.067468	0.062126	0.075925	0.058908	0.088815	0.074658	0.10311	0.073475	0.081668	0.0566	не число	не число	0.068759	0.071853	0.075048	0.060393	0.067562	0.060546	не число	не число	0.058708	0.057911
O75964	O75964	ATP synthase subunit g, mitochondrial	ATP5L	0.0648205	0.0727525	0.056657	-0.194196	-0.360743	0.166547	0.0491192	+			DOWN	6	6	6	53.4	53.4	53.4	11.428	0	60.619	20743000000	156	0.054497	0.094878	0.047179	0.044291	0.08607	0.06251	0.067131	0.048407	0.07036	0.061372	0.070059	0.049252	0.0677717	0.0705284	0.08587	0.079237	0.067357	0.078148	0.05584	0.051642	0.0801886	0.0572209	0.043665	0.050939
P05090	P05090	Apolipoprotein D	APOD	0.0496735	0.0641689	0.057186	0.203186	-0.166212	0.369398	0.0491192	+		UP	DOWN	4	4	4	25.9	25.9	25.9	21.275	0	32.809	1538000000	34	0.041527	0.048662	0.049106	0.050241	0.062896	0.06272	0.080835	0.044497	0.064594	0.045976	0.089625	0.044775	0.0760956	0.0449334	0.10648	0.056815	0.062262	0.085324	0.044991	0.055768	0.0660758	0.131894	0.054409	0.046586
Q9NX14	Q9NX14	NADH dehydrogenase [ubiquinone] 1 beta subcomplex subunit 11, mitochondrial	NDUFB11	0.061356	0.0590249	0.049677	-0.304626	-0.248746	-0.0558807	0.0494333	+	DOWN			7	7	7	50.3	50.3	50.3	17.316	0	239.09	15976000000	108	0.057373	0.084279	0.046222	0.042368	0.10827	0.061608	0.08688	0.051408	0.069104	0.061104	0.065364	0.030302	0.0701268	0.0601849	0.10165	0.068128	0.045022	0.08108	0.036257	0.036397	0.0780792	0.0499218	0.032973	0.044667
Q01518	Q01518	Adenylyl cyclase-associated protein 1	CAP1	0.053961	0.0749905	0.06174	0.194288	-0.280502	0.474791	0.0495326	+		UP		14	13	13	36	34.3	34.3	51.901	0	195.71	4385600000	62	0.040883	0.051565	0.052577	0.058816	0.056682	0.055345	0.07325	0.047779	0.058982	0.051634	0.063507	0.042426	0.0559007	0.0488179	0.076072	0.077576	0.06269	0.073909	0.077572	0.067473	0.115731	0.0637266	0.054682	0.047834
Q9UBQ0	Q9UBQ0	Vacuolar protein sorting-associated protein 29	VPS29	0.057848	0.0547845	0.063909	0.143752	0.222251	-0.0784993	0.0499823	+	UP			5	5	5	25.8	25.8	25.8	20.505	0	13.163	1503700000	34	0.049617	0.057841	0.049242	не число	не число	не число	не число	0.05141	0.057855	0.066195	0.063207	0.045172	0.0596977	0.0647574	0.052445	не число	не число	0.077611	0.055837	0.053732	0.0682751	0.0443767	0.063909	0.061928
P46020	P46020	Phosphorylase b kinase regulatory subunit alpha, skeletal muscle isoform	PHKA1	0.0675535	0.0650732	0.060355	-0.162557	-0.10859	-0.053967	0.0502835		DOWN			34	34	33	31.6	31.6	30.8	137.31	0	323.31	21869000000	309	0.064094	0.063238	0.060971	0.040836	0.070881	0.066976	0.088254	0.061358	0.08177	0.068131	0.08062	0.070119	0.0740581	0.0617191	0.070882	0.068833	0.056086	0.067643	0.064321	0.064616	0.0523638	0.0655304	0.06222	0.061688
P09001	P09001	39S ribosomal protein L3, mitochondrial	MRPL3	0.062756	0.0692735	0.056516	-0.151094	-0.293644	0.14255	0.0505298		DOWN			4	4	4	10.9	10.9	10.9	38.632	0	6.8136	314790000	10	0.061911	0.09636	0.062368	0.060363	0.092446	0.061989	0.079477	0.063144	0.081284	0.051973	0.082402	0.052255	не число	не число	0.073117	0.084218	0.06543	0.073461	0.06077	0.060057	не число	не число	0.050044	0.060244
P54920;Q9H115	P54920	Alpha-soluble NSF attachment protein	NAPA	0.0618106	0.0632172	0.0669627	0.115505	0.0830406	0.032464	0.0506023		UP			15	15	15	62	62	62	33.232	0	323.31	12673000000	147	0.044692	0.054976	0.051421	0.058808	0.068987	0.062891	0.06929	0.053862	0.063689	0.061974	0.062467	0.053608	0.0616471	0.0655724	0.069874	0.065415	0.061414	0.077032	0.06417	0.062049	0.0599572	0.0622644	0.072356	0.057575
P01591	P01591	Immunoglobulin J chain	IGJ	0.0451205	0.099644	0.058041	0.363289	-0.779711	1.143	0.0506386			UP		2	2	2	16.4	16.4	16.4	18.098	0	11.554	471210000	15	0.026196	0.032672	0.041744	не число	не число	не число	не число	0.041488	0.049375	0.050131	0.051436	0.048497	0.0981069	0.033627	0.092161	не число	не число	0.1269	0.09425	0.09426	0.142435	0.105028	0.028254	0.08818
O75306	O75306	NADH dehydrogenase [ubiquinone] iron-sulfur protein 2, mitochondrial	NDUFS2	0.0645595	0.0645016	0.05643	-0.194167	-0.192874	-0.00129334	0.0516145		DOWN			15	15	15	41	41	41	52.545	0	323.31	49799000000	260	0.055848	0.073109	0.050868	0.051203	0.086347	0.063899	0.071827	0.055306	0.066687	0.06522	0.066544	0.052948	0.0685807	0.0618149	0.074113	0.074235	0.054875	0.076757	0.052532	0.049004	0.0781811	0.0548903	0.051309	0.050959
Q92506	Q92506	Estradiol 17-beta-dehydrogenase 8	HSD17B8	0.061443	0.0669605	0.059305	-0.0510949	-0.175157	0.124062	0.0516145		DOWN			7	7	7	32.2	32.2	32.2	26.973	0	146.56	3444800000	52	0.055283	0.099176	0.061629	0.054147	0.075265	0.059018	0.087481	0.057232	0.077608	0.061257	0.077338	0.052542	0.0801467	0.0545122	0.070304	0.066751	0.053883	0.06717	0.05951	0.05723	0.081561	0.0754064	0.048333	0.056303
P55769	P55769	NHP2-like protein 1;NHP2-like protein 1, N-terminally processed	NHP2L1	0.0590729	0.0651672	0.069408	0.232604	0.0909571	0.141647	0.0516542		UP			2	2	2	14.8	14.8	14.8	14.173	0	19.144	545070000	16	0.041315	0.051807	0.081143	0.058921	0.065239	0.06084	0.079686	0.050678	0.054079	0.067019	0.054542	0.047433	0.0592249	0.0701149	0.053718	0.056186	0.065559	0.069525	0.069663	0.060392	0.0680833	0.0647753	0.068887	0.049235
Q14203	Q14203	Dynactin subunit 1	DCTN1	0.0611369	0.0619995	0.0666	0.123478	0.103266	0.020212	0.0516542		UP			35	35	35	34.8	34.8	34.8	141.69	0	323.31	8910100000	186	0.045804	0.06202	0.052897	0.056001	0.069205	0.061262	0.074953	0.059237	0.063632	0.06424	0.066045	0.05128	0.0543115	0.0610119	0.059095	0.061341	0.058945	0.071574	0.062658	0.059991	0.0656503	0.0667949	0.066851	0.058711
Q9H299	Q9H299	SH3 domain-binding glutamic acid-rich-like protein 3	SH3BGRL3	0.052231	0.082059	0.0627318	0.264291	-0.387465	0.651755	0.051689		UP	UP		2	2	2	31.2	31.2	31.2	10.438	0	107.83	1414500000	24	0.041518	0.050267	0.046937	0.061595	0.05037	0.054092	0.064653	0.04532	0.06046	0.058496	0.063872	0.032582	0.0559505	0.0478309	0.077096	0.083503	0.069568	0.082629	0.084984	0.070272	0.0950566	0.081489	0.056182	0.050234
P62820	P62820	Ras-related protein Rab-1A	RAB1A	0.060791	0.0611482	0.064596	0.0875871	0.0791348	0.00845228	0.0519571		UP			12	12	5	71.7	71.7	34.1	22.677	0	87.314	14496000000	118	0.049579	0.061712	0.053335	0.059111	0.071277	0.061953	0.064378	0.054511	0.05987	0.065799	0.062129	0.046527	0.0580299	0.0643978	0.064525	0.068197	0.061656	0.073404	0.057198	0.053669	0.0594718	0.0606404	0.064596	0.056985
Q00059	Q00059	Transcription factor A, mitochondrial	TFAM	0.059814	0.0714363	0.0596342	-0.00434325	-0.260516	0.256173	0.0519571			UP	DOWN	8	8	8	26	26	26	29.096	0	26.269	5158000000	52	0.047946	0.073488	0.050754	0.048949	0.07803	0.065837	0.058761	0.043433	0.063401	0.060867	0.069153	0.046474	0.0673462	0.056141	0.06862	0.075461	0.072352	0.077875	0.066785	0.060743	0.0722782	0.0705943	0.059348	0.046795
P09211	P09211	Glutathione S-transferase P	GSTP1	0.0646885	0.057959	0.066433	0.0383908	0.196867	-0.158477	0.0522074				UP	14	14	14	67.1	67.1	67.1	23.356	0	323.31	85147000000	387	0.050276	0.058401	0.057261	0.056953	0.067143	0.065705	0.07066	0.055838	0.064099	0.065278	0.069474	0.052993	0.0666391	0.0660398	0.055321	0.058772	0.061798	0.068	0.057146	0.059475	0.0435126	0.0501135	0.071692	0.066267
P54289;Q9NY47	P54289	Voltage-dependent calcium channel subunit alpha-2/delta-1;Voltage-dependent calcium channel subunit alpha-2-1;Voltage-dependent calcium channel subunit delta-1	CACNA2D1	0.061218	0.0647984	0.070166	0.196816	0.114815	0.0820012	0.0524551		UP			38	38	38	38.3	38.3	38.3	124.57	0	323.31	32669000000	366	0.05032	0.061514	0.057944	0.045262	0.072421	0.060922	0.07392	0.058099	0.064086	0.067517	0.07098	0.054616	0.0554033	0.0645296	0.062248	0.065103	0.062153	0.059303	0.072985	0.069117	0.0644937	0.077414	0.082647	0.070353
Q96PU8	Q96PU8	Protein quaking	QKI	0.0623535	0.062447	0.066329	0.0891692	0.0870075	0.00216172	0.0525462		UP			3	3	3	10.3	10.3	10.3	37.67	0	16.144	895660000	11	0.049203	0.065713	0.046593	0.063797	0.067658	0.070449	0.06833	0.052508	0.05748	0.06879	0.06091	0.053682	не число	не число	0.066555	0.061232	0.063662	0.066802	0.058183	0.057172	не число	не число	0.068492	0.061985
Q9P2E9	Q9P2E9	Ribosome-binding protein 1	RRBP1	0.049346	0.063442	0.067301	0.447695	0.0851897	0.362505	0.0525462		UP			10	10	10	20	20	20	152.45	0	44.427	33844000000	36	0.033754	0.047948	0.052198	0.064085	0.059488	0.049346	0.053891	0.03876	0.042587	0.044926	0.06412	0.049055	0.079044	не число	0.051437	0.061408	0.065476	0.10186	0.065863	0.05468	0.0493597	0.0730273	0.051157	0.061404
Q9UHV9	Q9UHV9	Prefoldin subunit 2	PFDN2	0.0598953	0.056744	0.065089	0.119971	0.197946	-0.0779749	0.0531795				UP	5	5	5	41.6	41.6	41.6	16.648	0	73.456	859650000	28	0.054008	0.065601	0.074031	не число	не число	не число	не число	0.054142	0.062991	0.064701	0.070722	0.050421	0.0567996	0.0560511	0.036146	не число	не число	0.056984	0.056504	0.054691	0.0580521	0.0626719	0.062644	0.060529
P62070	P62070	Ras-related protein R-Ras2	RRAS2	0.0563734	0.0623225	0.066757	0.243903	0.099166	0.144737	0.0532695		UP			8	8	6	44.6	44.6	31.4	23.399	0	322.31	4086800000	63	0.043598	0.049727	0.053199	0.074934	0.06351	0.070765	0.055495	0.055382	0.05712	0.070007	0.06552	0.048401	0.0556269	0.0668488	0.059413	0.072	0.065232	0.069667	0.052365	0.049543	0.0770784	0.04727	0.065719	0.062416
P52789	P52789	Hexokinase-2	HK2	0.066559	0.057751	0.059447	-0.16303	0.0417581	-0.204788	0.0534005		DOWN			7	4	4	8.4	5.6	5.6	102.38	0	7.6038	418320000	12	0.05409	0.060194	0.07436	0.055271	0.082074	0.065792	0.076151	0.067326	0.063	0.087771	0.070853	0.056356	не число	не число	0.06285	0.05842	0.040576	0.052618	0.061619	0.057082	не число	не число	0.05139	0.051471
Q8IYS1	Q8IYS1	Peptidase M20 domain-containing protein 2	PM20D2	0.060175	0.0605135	0.06712	0.157578	0.149486	0.00809279	0.0534005		UP			4	4	4	11.5	11.5	11.5	47.776	0	7.3437	1076200000	17	0.0447	0.049808	0.054624	0.071065	0.057363	0.064415	0.066624	0.05704	0.065035	0.062987	0.065235	0.048759	не число	не число	0.05661	0.059821	0.074382	0.082333	0.061206	0.058903	не число	не число	0.068233	0.059619
Q15018	Q15018	BRISC complex subunit Abro1	FAM175B	0.063781	0.0643045	0.068265	0.0980194	0.0862264	0.011793	0.0537872		UP			4	4	4	14.9	14.9	14.9	46.9	0	49.824	209360000	8	0.042926	0.067729	0.047827	0.071328	0.061282	0.063435	0.067822	0.050818	0.064529	0.065383	0.064127	0.053678	не число	не число	0.0523	0.065005	0.067377	0.071382	0.063604	0.053865	не число	не число	0.074819	0.061292
O43488;Q8NHP1;O95154	O43488	Aflatoxin B1 aldehyde reductase member 2	AKR7A2	0.060313	0.0636402	0.064942	0.106683	0.0292146	0.0774682	0.0545847		UP			8	8	8	26.5	26.5	26.5	39.589	0	217.96	8012900000	78	0.039654	0.058473	0.053091	0.061538	0.067274	0.059088	0.067566	0.054332	0.068286	0.064223	0.070254	0.049144	0.0504443	0.0678976	0.064962	0.0679	0.065761	0.072629	0.060879	0.058438	0.0623183	0.0541161	0.069182	0.06041
O75874	O75874	Isocitrate dehydrogenase [NADP] cytoplasmic	IDH1	0.065705	0.0541225	0.064131	-0.0349813	0.244793	-0.279775	0.0545847			DOWN	UP	21	19	19	49.8	45.9	45.9	46.659	0	209.74	13270000000	145	0.053697	0.066733	0.057367	0.057	0.068826	0.064677	0.069301	0.055998	0.061151	0.070259	0.076114	0.05433	0.0695336	0.0686526	0.054205	0.060601	0.06162	0.066155	0.051634	0.05404	0.0477968	0.04136	0.06634	0.066203
P14314	P14314	Glucosidase 2 subunit beta	PRKCSH	0.0592805	0.0639175	0.066603	0.16803	0.0593762	0.108653	0.0545847		UP			12	12	12	30.9	30.9	30.9	59.425	0	225.76	7870000000	99	0.044314	0.058048	0.052025	0.056198	0.079168	0.054365	0.068296	0.061709	0.070965	0.060513	0.067897	0.047829	0.0605744	0.0538452	0.05616	0.061044	0.070593	0.063818	0.052052	0.064017	0.0884406	0.0665732	0.067571	0.059021
Q07960	Q07960	Rho GTPase-activating protein 1	ARHGAP1	0.051847	0.065213	0.0677875	0.386759	0.0558597	0.330899	0.0545847		UP			4	4	4	9.3	9.3	9.3	50.435	0.00037509	4.3347	416790000	11	0.041185	0.043989	0.045418	0.073048	0.048834	0.054457	0.061211	0.038308	0.05803	0.049237	0.060378	0.058353	не число	не число	0.065213	0.061124	0.071589	0.081821	0.053342	0.056	не число	0.0822681	0.053141	0.044682
Q9HDC5	Q9HDC5	Junctophilin-1	JPH1	0.0619562	0.0622745	0.069257	0.160712	0.153318	0.00739404	0.0545847					26	26	26	47.8	47.8	47.8	71.685	0	323.31	27757000000	253	0.052792	0.058552	0.060518	0.048616	0.07019	0.062379	0.07637	0.059867	0.070387	0.071476	0.062799	0.058006	0.0615333	0.0701089	0.061937	0.059487	0.059927	0.06515	0.067679	0.064995	0.0502885	0.062612	0.081935	0.069257
Q16543	Q16543	Hsp90 co-chaperone Cdc37;Hsp90 co-chaperone Cdc37, N-terminally processed	CDC37	0.058731	0.060561	0.06811	0.213744	0.169478	0.0442668	0.0545867		UP			13	13	13	41.5	41.5	41.5	44.468	0	209.13	9477900000	84	0.037634	0.057403	0.053407	0.069708	0.069274	0.058365	0.065483	0.049166	0.065149	0.070001	0.059097	0.051929	0.0576668	0.0696954	0.060507	0.060615	0.061035	0.075444	0.053336	0.053156	0.0661836	0.0537128	0.065349	0.060133
P13693;Q56UQ5;Q9HAU6	P13693	Translationally-controlled tumor protein	TPT1	0.0627435	0.0522035	0.061355	-0.0322851	0.233034	-0.265319	0.0548585			DOWN		7	7	7	37.2	37.2	37.2	19.595	0	145.06	49220000000	220	0.056032	0.071879	0.058499	0.049572	0.077766	0.061563	0.079646	0.059388	0.067917	0.063924	0.07821	0.060985	0.0700849	0.059823	0.05261	0.0585	0.059576	0.063836	0.046592	0.051797	0.0386297	0.0401105	0.056436	0.061676
P31150	P31150	Rab GDP dissociation inhibitor alpha	GDI1	0.0577796	0.0599556	0.068072	0.236501	0.183167	0.0533343	0.0548585		UP			16	9	9	47	27.3	27.3	50.582	0	240.31	9155400000	93	0.053468	0.053331	0.054134	0.054798	0.066871	0.070298	0.066334	0.048997	0.060549	0.062742	0.062213	0.046078	0.0669687	0.0550102	0.060289	0.070864	0.060964	0.071012	0.04977	0.054244	0.0596222	0.0561063	0.077706	0.068072
O95479	O95479	GDH/6PGL endoplasmic bifunctional protein;Glucose 1-dehydrogenase;6-phosphogluconolactonase	H6PD	0.0622825	0.063724	0.068631	0.140034	0.107024	0.03301	0.0549835		UP			11	11	11	15.7	15.7	15.7	88.892	0	129.36	2723600000	52	0.043698	0.063966	0.05796	0.054686	0.066531	0.070446	0.068071	0.060077	0.062072	0.063534	0.062493	0.049885	0.0670106	0.0494939	0.063051	0.060235	0.064397	0.07473	0.065047	0.058623	0.0466989	0.0730633	0.063736	0.057571
Q53GG5	Q53GG5	PDZ and LIM domain protein 3	PDLIM3	0.0612157	0.0552685	0.068239	0.156694	0.304139	-0.147445	0.0553826				UP	20	20	20	71.4	71.4	71.4	39.232	0	323.31	339000000000	900	0.051429	0.056045	0.061054	0.067123	0.057335	0.074241	0.075177	0.056709	0.076715	0.07268	0.057344	0.057739	0.0613775	0.0718108	0.046767	0.06224	0.066839	0.059771	0.052629	0.057908	0.0494903	0.0478555	0.073192	0.062664
Q99497	Q99497	Protein deglycase DJ-1	PARK7	0.0651655	0.0539985	0.06423	-0.0208611	0.250328	-0.271189	0.0553826			DOWN	UP	17	17	17	81	81	81	19.891	0	323.31	232000000000	746	0.049287	0.063976	0.056209	0.049434	0.075056	0.065315	0.077904	0.064438	0.070888	0.065016	0.073974	0.056233	0.0703785	0.0705883	0.046249	0.063207	0.060028	0.064755	0.052351	0.055646	0.0407421	0.040373	0.06308	0.068373
Q9BVV7	Q9BVV7	Mitochondrial import inner membrane translocase subunit Tim21	TIMM21	0.064357	0.073649	0.055986	-0.201031	-0.3956	0.194569	0.0553826		DOWN			6	6	6	23.8	23.8	23.8	28.202	0	28.726	1254600000	26	0.05119	0.085885	0.050994	0.046938	0.10201	0.062476	0.066238	0.056599	0.074929	0.058435	0.067571	не число	не число	0.0796852	0.077536	0.073649	0.059994	0.080559	не число	не число	не число	0.0559271	0.044649	0.048709
P50995;P27216	P50995	Annexin A11	ANXA11	0.06084	0.0654865	0.066129	0.120263	0.0140856	0.106177	0.0565157		UP			18	18	18	37.8	37.8	37.8	54.389	0	323.31	23412000000	201	0.050934	0.057506	0.048738	0.061937	0.071746	0.066337	0.070482	0.051614	0.061597	0.062119	0.065945	0.04729	0.060083	0.0548862	0.06651	0.05977	0.063657	0.071942	0.064463	0.062885	0.0706302	0.0752147	0.065643	0.058216
Q8TBC4	Q8TBC4	NEDD8-activating enzyme E1 catalytic subunit	UBA3	0.059315	0.0636872	0.0657941	0.149561	0.0469548	0.102606	0.0565157		UP			4	4	4	13.4	13.4	13.4	51.852	0	154.44	1878800000	33	0.047242	0.054966	0.049066	0.056074	0.065116	0.061427	0.075628	0.056358	0.066496	0.063535	0.067664	0.057203	0.0629955	0.0442904	0.059628	0.072347	0.063444	0.072439	0.057674	0.055542	0.0639304	0.0706722	0.077634	0.068597
P00338;Q6ZMR3;P07864	P00338	L-lactate dehydrogenase A chain	LDHA	0.0673585	0.0469654	0.052669	-0.354907	0.165357	-0.520264	0.0565496			DOWN		24	24	22	79.2	79.2	73.5	36.688	0	323.31	931000000000	1201	0.059727	0.063623	0.07392	0.029136	0.08469	0.044689	0.12095	0.067239	0.095632	0.054788	0.13505	0.051129	0.0795354	0.0674781	0.036822	0.052069	0.039558	0.046714	0.054027	0.056307	0.0187243	0.0472167	0.052371	0.082174
Q13451	Q13451	Peptidyl-prolyl cis-trans isomerase FKBP5;Peptidyl-prolyl cis-trans isomerase FKBP5, N-terminally processed	FKBP5	0.0584535	0.0640636	0.065878	0.172507	0.0402919	0.132215	0.0566244		UP			7	7	7	24.5	24.5	24.5	51.212	0	272.67	3410000000	56	0.041358	0.046319	0.049877	0.059173	0.063868	0.057734	0.063398	0.048896	0.065534	0.065554	0.062986	0.050561	0.0470411	0.0748971	0.085799	0.067319	0.074288	0.060805	0.047496	0.049539	0.094667	0.0608082	0.082454	0.057611
Q99584	Q99584	Protein S100-A13	S100A13	0.046055	0.049905	0.0721524	0.64769	0.531863	0.115827	0.0566244		UP			5	5	5	48	48	48	11.471	0	106.24	5029700000	59	0.03268	0.038852	0.032076	0.077368	0.062054	0.053731	0.05797	0.058451	0.043797	0.040624	0.048313	0.035308	0.0387957	0.063433	0.052346	0.08541	0.047027	0.15787	0.047464	0.042364	0.10072	0.0400967	0.051803	0.074508
Q99627	Q99627	COP9 signalosome complex subunit 8	COPS8	0.063243	0.0565429	0.065654	0.0539771	0.215538	-0.161561	0.0566244				UP	4	4	4	24.9	24.9	24.9	23.225	0	40.654	1342500000	28	0.065317	0.05364	0.060627	не число	не число	не число	не число	0.061169	0.066334	0.071325	0.071568	0.053946	0.0697313	0.0536175	0.048466	не число	не число	0.063703	0.052656	0.059495	0.0546321	0.0584536	0.065069	0.075114
Q9GZM7	Q9GZM7	Tubulointerstitial nephritis antigen-like	TINAGL1	0.0577435	0.069959	0.067682	0.229114	-0.0477375	0.276851	0.0566244			UP		7	7	7	21.8	21.8	21.8	52.387	0	171.45	2831800000	40	0.042291	0.057552	0.055319	0.050317	0.071021	0.06534	0.071625	0.049127	0.063311	0.057935	0.059373	0.056482	0.0486837	0.058927	0.067999	0.059377	0.06738	0.079991	0.071919	0.072818	0.14805	0.05235	0.058797	0.051638
Q9NUU7;Q9UMR2	Q9NUU7;Q9UMR2	ATP-dependent RNA helicase DDX19A;ATP-dependent RNA helicase DDX19B	DDX19A;DDX19B	0.0626292	0.0597243	0.070085	0.16227	0.230788	-0.0685174	0.0566244					14	14	14	32.8	32.8	32.8	53.974	0	286.29	7788600000	118	0.047416	0.05529	0.051419	0.056966	0.068751	0.065618	0.071837	0.056571	0.061334	0.066482	0.0673	0.057713	0.0639244	0.0666271	0.062474	0.058099	0.05986	0.067809	0.051576	0.053268	0.062552	0.0595886	0.075429	0.065183
O95782	O95782	AP-2 complex subunit alpha-1	AP2A1	0.056583	0.06518	0.0654166	0.209288	0.00522743	0.204061	0.0568887			UP		10	10	6	10	10	6.1	107.54	0	16.376	794170000	26	0.038498	0.056168	0.055714	0.07025	0.066221	0.054834	0.061539	0.053756	0.058596	0.052745	0.058174	0.056583	не число	0.0678137	0.066121	0.060142	0.06518	0.090975	0.05704	0.063082	не число	0.146151	0.067306	0.053332
Q07866	Q07866	Kinesin light chain 1	KLC1	0.05803	0.0599855	0.0666511	0.19983	0.152015	0.0478149	0.0568952		UP			7	7	6	12.4	12.4	11	65.309	0	8.2552	1457800000	21	0.042801	0.057399	0.047245	0.075565	0.064304	0.059476	0.067135	0.055584	0.060409	0.058704	0.058661	0.055614	0.0506091	0.00687365	0.055776	0.059616	0.064884	0.065392	0.052843	0.060355	0.0783848	0.0384559	0.066404	0.065156
P0DP02;P01772;A0A0C4DH42;A0A0J9YVY3;A0A0B4J1X5;A0A0B4J1V1;P01767;P01763;P01762	P0DP02;P01772;A0A0C4DH42;A0A0J9YVY3;A0A0B4J1X5;A0A0B4J1V1;P01767;P01763;P01762	Ig heavy chain V-III region KOL;Ig heavy chain V-III region BUT;Ig heavy chain V-III region WEA;Ig heavy chain V-III region TRO	IGHV3-66;IGHV3-74;IGHV3-21	0.0382528	0.08653	0.0312001	-0.294017	-1.47165	1.17764	0.0571759			UP	DOWN	2	2	0	15.4	15.4	0	12.989	0	63.619	1326200000	18	0.019467	0.030101	0.029694	0.072809	0.031241	0.047039	0.073852	не число	не число	не число	не число	0.036947	0.115306	0.0395586	0.10225	0.028574	0.05214	не число	0.08653	0.17952	0.0580719	0.214953	0.022303	0.028048
P36955;CON__Q95121	P36955	Pigment epithelium-derived factor	SERPINF1	0.058817	0.064617	0.065854	0.163038	0.0273573	0.135681	0.0574324			UP		6	6	6	14.6	14.6	14.6	46.312	0	30.657	1796400000	30	0.051872	0.05219	0.066201	0.054692	0.059485	0.056166	0.065806	0.052033	0.060043	0.058149	0.071672	0.056389	0.0733449	0.0700609	0.065491	0.061442	0.066169	0.063743	0.059994	0.061798	0.160431	0.15502	0.047024	0.04934
P54727	P54727	UV excision repair protein RAD23 homolog B	RAD23B	0.066874	0.0520929	0.066084	-0.0171444	0.343213	-0.360357	0.0574324				UP	11	11	9	29.3	29.3	25.2	43.171	0	294.56	11475000000	119	0.043816	0.061822	0.053749	0.069535	0.0697	0.066859	0.074314	0.050177	0.068836	0.067082	0.066889	0.056065	0.0624562	0.0722063	0.043153	0.060547	0.058523	0.074731	0.047174	0.039658	0.0534245	0.0507614	0.066237	0.067296
P62995	P62995	Transformer-2 protein homolog beta	TRA2B	0.056436	0.0607947	0.0722585	0.356552	0.249222	0.10733	0.0574324		UP			3	3	3	12.5	12.5	12.5	33.665	0	5.5953	623600000	11	0.04154	0.056604	0.047435	0.05829	0.064137	0.055684	0.06512	0.057205	0.050416	0.056436	0.053698	0.044348	0.0587407	не число	0.038748	0.05851	0.067678	0.072165	0.042596	0.043332	0.0630794	0.131169	0.077025	0.051043
Q9UHB9	Q9UHB9	Signal recognition particle subunit SRP68	SRP68	0.055536	0.056738	0.0668145	0.266738	0.235846	0.030892	0.0577943		UP			5	5	5	12.4	12.4	12.4	70.729	0	34.507	145540000	10	0.04099	0.058535	0.050966	0.085326	0.072993	0.049741	0.057823	0.049371	0.056345	0.037668	0.060545	0.054727	не число	не число	0.054904	0.037915	0.062338	0.077493	0.056759	0.056717	не число	не число	0.050514	0.053277
O95613	O95613	Pericentrin	PCNT	0.0611325	0.061968	0.065993	0.110373	0.0907896	0.0195838	0.0582352		UP			4	4	4	1.5	1.5	1.5	378.03	0	47.859	304290000	8	0.043289	0.056773	0.065295	0.055326	0.068446	0.061877	0.065288	0.060388	0.064247	0.058901	0.064329	0.055512	не число	не число	0.060902	0.063034	0.064356	0.070071	0.0561	0.054788	не число	не число	0.070069	0.064603
Q9BZ23	Q9BZ23	Pantothenate kinase 2, mitochondrial	PANK2	0.054018	0.075707	0.068834	0.349681	-0.137305	0.486986	0.0582545			UP		2	2	2	3.9	3.9	3.9	62.68	0.00036941	4.0125	959670000	8	0.053586	0.055228	0.048395	0.071045	0.05445	0.071965	0.076099	0.041084	0.032811	0.087696	0.040093	0.051965	не число	не число	0.062532	0.074673	0.063644	0.076741	0.088159	0.092048	не число	не число	0.067908	0.061158
P53992	P53992	Protein transport protein Sec24C	SEC24C	0.063158	0.0655055	0.068515	0.117454	0.0648038	0.0526506	0.0609038		UP			4	4	4	4.2	4.2	4.2	118.32	0	13.722	501410000	13	0.044897	0.055953	0.069108	0.058919	0.074281	0.05662	0.064138	0.063158	0.063292	0.06941	0.066981	0.05321	не число	0.0555232	0.052038	0.064641	0.062013	0.068889	0.06637	0.069591	не число	не число	0.062662	0.060372
P38919	P38919	Eukaryotic initiation factor 4A-III;Eukaryotic initiation factor 4A-III, N-terminally processed	EIF4A3	0.0565955	0.0657335	0.069095	0.287894	0.0719525	0.215941	0.061109		UP			12	8	8	31.6	25.8	25.8	46.871	0	32.169	937590000	20	0.043664	0.054372	0.051021	0.064839	0.068315	0.068051	0.073111	0.050378	0.056773	0.056418	0.060285	0.055483	0.0517657	0.064236	0.054763	0.057066	0.065698	0.07134	0.07021	0.065769	0.048776	0.0987361	0.085321	0.056081
Q6NVY1	Q6NVY1	3-hydroxyisobutyryl-CoA hydrolase, mitochondrial	HIBCH	0.0676385	0.0599155	0.054793	-0.303852	-0.128938	-0.174914	0.061109					17	17	17	44.3	44.3	44.3	43.482	0	318.51	25462000000	211	0.062729	0.089844	0.057608	0.041331	0.093427	0.050671	0.071531	0.044375	0.075553	0.066055	0.079612	0.044098	0.0692219	0.078223	0.10214	0.085596	0.059888	0.078158	0.059943	0.055003	0.055664	0.0548394	0.047083	0.053326
P0DOY3;P0DOY2	P0DOY3;P0DOY2			0.048703	0.0843355	0.058712	0.269645	-0.522485	0.792129	0.0612651			UP		6	3	2	69.8	34	16	11.265	0	50.631	23940000000	105	0.044355	0.051718	0.044846	0.11379	0.022623	0.051205	0.036828	0.046201	0.044914	0.059331	0.063576	0.055366	0.0787444	0.0379741	0.092576	0.0682	0.063033	0.07989	0.088781	0.074467	0.103303	0.147721	0.056672	0.049192
P10515	P10515	Dihydrolipoyllysine-residue acetyltransferase component of pyruvate dehydrogenase complex, mitochondrial	DLAT	0.065512	0.0645455	0.058664	-0.159284	-0.137841	-0.0214427	0.0612651		DOWN			20	20	20	39.7	39.7	39.7	68.996	0	323.31	51842000000	280	0.053494	0.080503	0.052248	0.047499	0.078428	0.064692	0.073178	0.058054	0.073414	0.065176	0.07018	0.0578	0.065848	0.0666151	0.075592	0.072197	0.060818	0.068273	0.057834	0.0564	0.0721883	0.0597007	0.058299	0.057054
Q9UH99	Q9UH99	SUN domain-containing protein 2	SUN2	0.0559855	0.0620055	0.067777	0.275743	0.1284	0.147343	0.0612651		UP			11	11	10	23.2	23.2	22	80.31	0	323.31	5476700000	75	0.041002	0.047685	0.052463	0.063765	0.057451	0.068689	0.065905	0.050368	0.056373	0.06749	0.055598	0.042052	0.0440759	0.0747592	0.059511	0.060924	0.064614	0.061159	0.071362	0.062852	0.0973398	0.0347344	0.098993	0.050293
P62826	P62826	GTP-binding nuclear protein Ran	RAN	0.0610765	0.0657205	0.066506	0.122867	0.017141	0.105726	0.0613846		UP			8	8	8	33.3	33.3	33.3	24.423	0	24.934	10306000000	106	0.043279	0.055216	0.051293	0.060112	0.069286	0.063952	0.067252	0.049247	0.064455	0.056781	0.062041	0.049678	0.0694976	0.0648053	0.057678	0.065568	0.073415	0.07744	0.065873	0.063961	0.0607482	0.0696894	0.069893	0.061516
P02790	P02790	Hemopexin	HPX	0.0499355	0.0761082	0.0578496	0.212241	-0.395744	0.607985	0.061592			UP		12	12	12	33.8	33.8	33.8	51.676	0	323.31	27104000000	182	0.037679	0.048479	0.042341	0.051997	0.049839	0.049657	0.077751	0.039964	0.053617	0.050052	0.071906	0.041228	0.0727157	0.050032	0.081907	0.055135	0.052094	0.081628	0.068568	0.086803	0.0705883	0.0911733	0.040584	0.046449
Q8WW12	Q8WW12	PEST proteolytic signal-containing nuclear protein	PCNP	0.0562375	0.060413	0.070011	0.316049	0.212723	0.103327	0.061592		UP			4	4	4	25.8	25.8	25.8	18.925	0	6.6667	272250000	10	0.046637	0.051327	0.068246	0.080662	0.065451	0.069195	0.055335	0.047923	0.051497	0.064128	0.056672	0.055803	не число	не число	0.038902	0.092683	0.05248	0.07034	0.061472	0.059354	не число	не число	0.077629	0.059839
P30740	P30740	Leukocyte elastase inhibitor	SERPINB1	0.060378	0.063348	0.06692	0.148414	0.0791395	0.069275	0.0616858		UP			12	12	12	36.7	36.7	36.7	42.741	0	279.87	18273000000	112	0.048719	0.046587	0.056629	0.065064	0.067065	0.062345	0.063915	0.047152	0.056027	0.058411	0.063166	0.049618	0.063415	0.0765391	0.055651	0.07179	0.063209	0.07711	0.05988	0.057439	0.0737465	0.0634869	0.065215	0.057908
P15374	P15374	Ubiquitin carboxyl-terminal hydrolase isozyme L3	UCHL3	0.0637204	0.0563034	0.055474	-0.199942	-0.0214103	-0.178532	0.0617752		DOWN			7	7	7	40	40	40	26.182	0	168.67	7822500000	72	0.039746	0.066927	0.055141	0.053586	0.10168	0.054907	0.064617	0.064583	0.076361	0.054186	0.10264	0.057098	0.0754604	0.0628577	0.059078	0.069387	0.052636	0.062395	0.050268	0.046295	0.0535288	0.0753345	0.048272	0.045511
P22105;Q16473	P22105	Tenascin-X	TNXB	0.0504527	0.0569526	0.067922	0.428947	0.254116	0.174831	0.0620779		UP			53	53	53	21.7	21.7	21.7	458.38	0	323.31	17050000000	241	0.037161	0.04046	0.048897	0.042866	0.047213	0.053664	0.061644	0.044597	0.061797	0.052758	0.052554	0.031404	0.0520084	0.0670466	0.052195	0.053193	0.061927	0.10209	0.04484	0.039886	0.0705044	0.0607123	0.049606	0.049201
P16401	P16401	Histone H1.5	HIST1H1B	0.043926	0.103738	0.0564871	0.362846	-0.876944	1.23979	0.062374			UP		6	2	2	19.5	8.4	8.4	22.58	0	12.207	480720000	10	0.027604	0.035921	0.027599	0.084112	0.065233	0.044975	0.043926	0.045432	0.040538	0.029924	0.051098	не число	0.0447507	0.0300074	0.10964	0.16694	0.097835	0.085534	не число	не число	0.146079	0.0499056	0.033402	0.042302
Q9HC38	Q9HC38	Glyoxalase domain-containing protein 4	GLOD4	0.0611005	0.062166	0.067405	0.141671	0.11673	0.0249416	0.0630123		UP			14	14	13	47.6	47.6	44.1	34.793	0	187.4	4917100000	76	0.050429	0.055528	0.050767	0.061554	0.067282	0.060647	0.077727	0.057836	0.059918	0.066816	0.071752	0.047567	0.062552	0.0658241	0.062645	0.062937	0.061143	0.072327	0.057414	0.062535	0.0447339	0.061797	0.071697	0.06365
P61803	P61803	Dolichyl-diphosphooligosaccharide--protein glycosyltransferase subunit DAD1	DAD1	0.0572395	0.064243	0.070306	0.296637	0.130109	0.166528	0.0633637		UP			2	2	2	17.7	17.7	17.7	12.497	0	8.5103	568970000	19	0.042303	0.051748	0.057617	0.053602	0.070133	0.061775	0.061365	0.053344	0.060416	0.063455	0.056862	0.043339	0.0816808	0.052703	0.062719	0.063584	0.064284	0.073551	0.076875	0.064202	0.052009	0.069198	0.061967	0.068973
Q14249	Q14249	Endonuclease G, mitochondrial	ENDOG	0.0698639	0.0577281	0.0581552	-0.264639	0.0106345	-0.275273	0.0633637		DOWN			9	9	9	40.4	40.4	40.4	32.62	0	48.027	1956900000	47	0.075346	0.093779	0.077052	0.043109	0.087679	0.054181	0.087341	0.054622	0.070404	0.068597	0.080526	0.058651	0.0693238	0.0585645	0.066392	0.054073	0.060728	0.066882	0.058104	0.056897	0.0573522	0.045818	0.057485	0.056486
O43396	O43396	Thioredoxin-like protein 1	TXNL1	0.0610667	0.0654091	0.064518	0.079317	-0.0197896	0.0991067	0.0636401		UP			8	8	8	36	36	36	32.251	0	323.31	6845000000	88	0.04934	0.056469	0.052328	0.063336	0.066317	0.060636	0.073121	0.052108	0.063999	0.065421	0.06316	0.055345	0.0614973	0.0567822	0.067162	0.064172	0.064269	0.071341	0.059264	0.056902	0.0665492	0.0718048	0.060913	0.056667
P20290	P20290	Transcription factor BTF3	BTF3	0.0617625	0.0610724	0.0677585	0.133671	0.149881	-0.0162106	0.0636401					4	3	3	24.3	20.9	20.9	22.168	0	146.14	3431700000	20	не число	не число	не число	0.061004	0.068835	0.066435	0.062828	0.035876	0.063752	0.062521	0.059791	0.056732	0.0605445	не число	не число	0.070235	0.065922	0.061043	0.041948	0.045241	0.0611018	не число	не число	не число
Q9Y376;Q9H9S4	Q9Y376	Calcium-binding protein 39	CAB39	0.0670324	0.057798	0.0674541	0.00904755	0.222887	-0.213839	0.0636401			DOWN	UP	17	17	17	43.4	43.4	43.4	39.869	0	135.91	14956000000	130	0.056554	0.057117	0.062348	0.06482	0.07538	0.064205	0.073254	0.061868	0.075481	0.070951	0.0693	0.065538	0.0685268	0.0789961	0.050826	0.072531	0.057806	0.063985	0.057878	0.05779	0.0403125	0.0470369	0.064785	0.074986
Q8NBF2	Q8NBF2	NHL repeat-containing protein 2	NHLRC2	0.060671	0.052395	0.065377	0.107776	0.319354	-0.211578	0.0641963				UP	8	8	8	12.5	12.5	12.5	79.443	0	37.126	753610000	14	0.048374	0.057583	0.048222	0.094259	0.058927	0.060671	0.071919	0.073695	0.074563	0.079687	0.062082	0.05401	не число	0.0584051	0.052395	0.050468	0.055818	0.067781	0.052876	0.051259	не число	0.0284307	0.065455	0.057366
P60228	P60228	Eukaryotic translation initiation factor 3 subunit E	EIF3E	0.0591615	0.0662535	0.069137	0.224799	0.0614613	0.163338	0.0645053		UP			7	7	7	18.7	18.7	18.7	52.22	0	23.522	1283300000	30	0.046466	0.054889	0.051439	0.063146	0.065629	0.06564	0.075642	0.055177	0.068295	0.070072	0.067942	0.054293	0.0469344	0.050373	0.061569	0.065547	0.062882	0.064893	0.06696	0.067181	0.114251	0.0717988	0.073601	0.055224
P61626	P61626	Lysozyme C	LYZ	0.030767	0.1034	0.056948	0.888261	-0.860519	1.74878	0.0645053			UP		4	4	4	27.7	27.7	27.7	16.537	0	13.118	2123100000	20	0.026156	0.028992	0.030767	0.065556	0.042776	0.050768	0.049954	0.02964	0.02861	0.029207	0.02681	0.055569	не число	0.0631993	0.10002	0.13679	0.1034	0.07092	0.10685	0.19162	не число	0.090592	0.04186	0.20944
P02647;CON__P15497	P02647	Apolipoprotein A-I;Proapolipoprotein A-I;Truncated apolipoprotein A-I	APOA1	0.042813	0.103164	0.040849	-0.0677482	-1.33656	1.26881	0.0645783			UP		23	23	23	69.7	69.7	69.7	30.777	0	323.31	164000000000	367	0.03133	0.034179	0.040605	0.065416	0.030101	0.042289	0.071654	0.030013	0.038376	0.045367	0.073692	0.043337	0.0806141	0.0485201	0.127	0.055488	0.059973	0.11507	0.096516	0.095204	0.109811	0.15309	0.028019	0.03217
P32119	P32119	Peroxiredoxin-2	PRDX2	0.0605474	0.0730255	0.054067	-0.163317	-0.433652	0.270335	0.0647068				DOWN	18	18	17	84.8	84.8	79.3	21.892	0	323.31	281000000000	431	0.04592	0.059987	0.049225	0.069466	0.065427	0.067046	0.072374	0.054153	0.057914	0.057253	0.07854	0.055141	0.0868046	0.0611078	0.066641	0.0712	0.072961	0.074703	0.07309	0.075348	0.0596384	0.076563	0.052817	0.051716
Q03154	Q03154	Aminoacylase-1	ACY1	0.0648623	0.0548565	0.057959	-0.162346	0.0793701	-0.241716	0.0649937		DOWN			15	15	15	42.9	42.9	42.9	45.884	0	138.47	7380900000	91	0.057565	0.066751	0.054139	0.049606	0.079002	0.057093	0.094577	0.066167	0.075899	0.059946	0.079418	0.052887	0.0653267	0.0643978	0.050139	0.063953	0.050115	0.071853	0.056178	0.053535	0.0604306	0.0378171	0.061446	0.048248
Q7Z7B0	Q7Z7B0	Filamin-A-interacting protein 1	FILIP1	0.06111	0.063656	0.0700045	0.196039	0.137151	0.058888	0.0653347		UP			9	9	9	10	10	10	138.11	0	136.48	1049800000	29	0.040857	0.051345	0.050609	0.069352	0.065632	0.062511	0.073612	0.053792	0.06499	0.060433	0.061787	0.057353	не число	не число	0.060297	0.074659	0.0649	0.077621	0.063656	0.059137	не число	0.0537164	0.080884	0.061825
P10644;P31321	P10644	cAMP-dependent protein kinase type I-alpha regulatory subunit;cAMP-dependent protein kinase type I-alpha regulatory subunit, N-terminally processed	PRKAR1A	0.0604795	0.0585955	0.065473	0.114454	0.16011	-0.0456563	0.0654845					17	17	17	46.2	46.2	46.2	42.981	0	323.31	29040000000	254	0.042936	0.05905	0.050862	0.058409	0.068519	0.058771	0.071613	0.054699	0.061909	0.069044	0.066162	0.057744	0.0647574	0.0690362	0.056158	0.060541	0.05899	0.069481	0.058201	0.056827	0.0457562	0.0655364	0.074865	0.065473
Q5TDH0	Q5TDH0	Protein DDI1 homolog 2	DDI2	0.051859	0.070492	0.0594556	0.197218	-0.245647	0.442865	0.0657091			UP		5	5	5	25.1	25.1	25.1	44.522	0	57.261	910290000	23	0.050007	0.049028	0.052315	0.050982	0.051403	0.065205	0.073973	0.059068	0.048116	0.049882	0.064217	0.054957	не число	не число	0.070492	0.068999	0.069605	0.067678	0.1076	0.1056	не число	0.0934325	0.072433	0.060359
Q9H6F2	Q9H6F2	Trimeric intracellular cation channel type A	TMEM38A	0.0613855	0.0696761	0.069239	0.173687	-0.00907899	0.182766	0.0657091		UP			9	9	9	26.4	26.4	26.4	33.26	0	182.61	13257000000	86	0.059891	0.065043	0.055412	0.058542	0.055594	0.074504	0.068558	0.052159	0.063331	0.06288	0.064182	0.04151	0.0580042	0.0629416	0.075112	0.067999	0.06868	0.077521	0.074958	0.058249	0.0706722	0.0641102	0.068884	0.069367
P02746	P02746	Complement C1q subcomponent subunit B	C1QB	0.0513996	0.0781635	0.062356	0.278773	-0.325967	0.604739	0.066658			UP		3	3	3	14.6	14.6	14.6	26.721	0	24.416	1475600000	24	0.043901	0.037899	0.030113	0.12091	0.047011	0.071016	0.046668	0.060327	0.068073	0.064988	0.067329	0.046029	0.0557881	0.043992	0.08109	0.084902	0.063502	0.070841	0.075237	0.065464	0.201206	0.138773	0.074313	0.056687
P18669;Q8N0Y7	P18669	Phosphoglycerate mutase 1	PGAM1	0.058559	0.0628865	0.065967	0.171854	0.0689942	0.102859	0.066658		UP			13	7	7	59.8	41.7	41.7	28.804	0	241.57	10119000000	116	0.044309	0.058735	0.052194	0.06109	0.063492	0.058091	0.067584	0.048296	0.062169	0.058383	0.072403	0.050476	0.0574307	0.0631214	0.046334	0.065756	0.064803	0.075617	0.057154	0.06097	0.0718827	0.045652	0.064366	0.053935
P23381	P23381	Tryptophan--tRNA ligase, cytoplasmic;T1-TrpRS;T2-TrpRS	WARS	0.0591119	0.064679	0.0663454	0.166547	0.0366991	0.129848	0.066658		UP			12	12	12	36.7	36.7	36.7	53.165	0	323.31	9953600000	130	0.043224	0.060188	0.054185	0.061783	0.059226	0.055939	0.069842	0.043831	0.056747	0.059026	0.063013	0.041622	0.0591979	0.0603048	0.064884	0.064474	0.063177	0.091622	0.06539	0.063274	0.0671005	0.0411245	0.069108	0.058843
P48735	P48735	Isocitrate dehydrogenase [NADP], mitochondrial	IDH2	0.0597992	0.0619183	0.05414	-0.143433	-0.19367	0.0502373	0.0678092		DOWN			32	32	30	64.6	64.6	63.1	50.909	0	323.31	532000000000	1148	0.048938	0.1002	0.051435	0.050875	0.080678	0.055194	0.066172	0.049779	0.075016	0.057436	0.075485	0.051341	0.0677118	0.0621625	0.070472	0.071018	0.05836	0.068049	0.052019	0.05077	0.0654765	0.048761	0.047901	0.052921
P35222	P35222	Catenin beta-1	CTNNB1	0.060194	0.07097	0.076257	0.34125	0.10366	0.23759	0.0682227		UP			7	6	6	13.4	11.3	11.3	85.496	0	148.5	7572400000	47	0.046525	0.056794	0.06014	0.060971	0.055903	0.062838	0.054049	0.059518	0.060194	0.064316	0.078266	0.080729	не число	0.0616411	0.059292	0.095276	0.070745	0.07097	0.10196	0.093999	не число	0.0587862	0.08754	0.079727
Q32MK0	Q32MK0	Myosin light chain kinase 3	MYLK3	0.059964	0.0548527	0.0663325	0.145619	0.274153	-0.128534	0.0687594		UP			6	6	6	13.1	13.1	13.1	88.392	0	53.752	886390000	14	не число	не число	не число	0.067233	0.064341	0.060341	0.067857	0.06048	0.055691	0.055	0.059587	0.043708	0.0409986	не число	не число	0.056508	0.048031	0.08239	0.059206	0.050061	0.0531974	не число	не число	не число
Q15631	Q15631	Translin	TSN	0.0574705	0.0568475	0.07312	0.347444	0.363169	-0.0157247	0.069594					6	6	6	18.9	18.9	18.9	26.183	0	60.986	3064600000	39	0.042762	0.065958	0.047672	0.056444	0.055313	0.062828	0.097732	0.043121	0.054184	0.058497	0.062074	0.054634	0.0624562	0.070037	0.044704	0.050757	0.062938	0.078268	0.067066	0.0712	0.0493675	0.032607	0.088017	0.057602
Q86X76	Q86X76	Nitrilase homolog 1	NIT1	0.063848	0.0549454	0.064467	0.0139205	0.230562	-0.216642	0.069594				UP	6	6	6	21.7	21.7	21.7	35.896	0	43.097	2637300000	36	0.047873	0.05897	0.054075	0.064482	0.068099	0.064197	0.068167	0.046158	0.062972	0.065462	0.067647	0.055145	0.0634989	0.0666031	0.047752	0.061826	0.061448	0.070851	0.048666	0.053226	0.0566648	0.0375372	0.067264	0.06063
P07738	P07738	Bisphosphoglycerate mutase	BPGM	0.0542625	0.0814255	0.0524465	-0.049109	-0.634634	0.585525	0.0700781				DOWN	10	10	10	42.9	42.9	42.9	30.005	0	323.31	10503000000	105	0.047187	0.045394	0.047947	0.076646	0.053208	0.06869	0.072141	0.041587	0.06301	0.055317	0.080464	0.050207	0.0944873	0.0530877	0.081925	0.078645	0.080926	0.070032	0.085509	0.076623	0.084791	0.0878413	0.055479	0.053229
O00193	O00193	Small acidic protein	SMAP	0.0599475	0.0690375	0.075002	0.323229	0.119549	0.203681	0.0701682		UP			3	3	3	16.9	16.9	16.9	20.332	0	12.044	1458200000	22	0.043824	0.060268	0.059941	не число	не число	не число	не число	0.05491	0.065398	0.068706	0.071781	0.059954	0.0404928	0.056663	0.028124	не число	не число	0.06962	0.082919	0.068455	0.062576	0.0697133	0.081345	0.066637
P10599	P10599	Thioredoxin	TXN	0.058485	0.066592	0.067678	0.21062	0.0233381	0.187282	0.0703917		UP			7	7	7	72.4	72.4	72.4	11.737	0	168.24	46204000000	146	0.046582	0.05677	0.049089	0.071791	0.062765	0.0602	0.069994	0.039453	0.051917	0.05409	0.061502	0.047775	0.0669986	0.0619168	0.052754	0.069596	0.063588	0.083146	0.071737	0.088419	0.0624981	0.0559031	0.064669	0.068648
P13639	P13639	Elongation factor 2	EEF2	0.061976	0.0555013	0.063548	0.0361371	0.195325	-0.159188	0.0703917				UP	36	36	35	41.4	41.4	40.2	95.337	0	323.31	82219000000	466	0.053776	0.061268	0.058518	0.062283	0.071263	0.061783	0.07534	0.055794	0.06645	0.062169	0.07002	0.060343	0.0586514	0.0679515	0.057991	0.06201	0.060981	0.06579	0.048961	0.051511	0.0530116	0.0473569	0.06348	0.062308
P55087	P55087	Aquaporin-4	AQP4	0.0571825	0.066692	0.076536	0.420565	0.198625	0.22194	0.0703917		UP			4	4	4	14.2	14.2	14.2	34.829	0	10.805	785920000	11	0.034906	0.06288	0.061212	0.037916	0.069524	0.057475	0.092936	0.032825	0.090871	0.053423	0.051446	0.05689	не число	не число	0.066692	0.065708	0.044829	0.04843	0.079919	0.067612	не число	0.092228	0.097318	0.06043
P01112;P01116;P01111	P01112;P01116;P01111	GTPase HRas;GTPase HRas, N-terminally processed;GTPase KRas;GTPase KRas, N-terminally processed;GTPase NRas	HRAS;KRAS;NRAS	0.060542	0.0598295	0.065985	0.124202	0.141281	-0.0170793	0.0706943					3	3	3	23.8	23.8	23.8	21.298	0	40.933	467220000	17	0.060691	0.057549	0.052951	0.060393	0.066275	0.062396	0.062508	не число	не число	не число	не число	0.054358	0.0780253	0.0475199	0.054029	0.067831	0.067364	не число	0.064277	0.055382	0.0480592	не число	0.086975	0.065985
Q9NSB8	Q9NSB8	Homer protein homolog 2	HOMER2	0.0552995	0.059396	0.0669695	0.276238	0.173138	0.103099	0.0706943		UP			4	4	4	8.5	8.5	8.5	40.627	0.00072359	3.4634	416560000	8	0.04374	0.052988	0.052544	0.055465	0.061155	0.046024	0.060605	0.050678	0.064939	0.063621	0.073278	0.055134	не число	не число	0.048752	0.087777	0.059396	0.073046	0.063916	0.058871	не число	0.0581576	0.06804	0.055254
P52209	P52209	6-phosphogluconate dehydrogenase, decarboxylating	PGD	0.0562161	0.0694135	0.062973	0.16375	-0.140483	0.304233	0.0713488			UP		8	8	8	22.6	22.6	22.6	53.139	0	251.81	3565000000	80	0.048357	0.052887	0.050454	0.065895	0.075738	0.056097	0.066899	0.04866	0.051141	0.060687	0.061108	0.049593	0.0726857	0.0563352	0.066684	0.069044	0.066342	0.082034	0.065731	0.069783	0.0703426	0.083185	0.062973	0.065336
P01876;P01877	P01876	Ig alpha-1 chain C region	IGHA1	0.046663	0.081291	0.049873	0.0959799	-0.704837	0.800817	0.0719702			UP		11	11	11	38.8	38.8	38.8	37.654	0	323.31	29555000000	199	0.031642	0.034874	0.030287	0.098609	0.049792	0.050637	0.056171	0.027082	0.047804	0.038582	0.050161	0.045522	0.079859	0.0383546	0.11079	0.074176	0.077527	0.13555	0.085055	0.07703	0.074136	0.157669	0.032822	0.039098
Q96C86	Q96C86	m7GpppX diphosphatase	DCPS	0.060624	0.057617	0.068518	0.176594	0.249988	-0.0733945	0.0719702					6	6	6	22.3	22.3	22.3	38.608	0	79.046	792090000	17	0.049672	0.062836	0.057861	0.063538	0.058412	0.068224	0.071261	0.055682	0.06412	0.06635	0.077281	0.041692	0.0576027	0.049066	0.046212	0.071982	0.057838	0.074606	0.057237	0.057617	0.0474887	не число	0.064384	0.060634
Q16881	Q16881	Thioredoxin reductase 1, cytoplasmic	TXNRD1	0.058905	0.0594655	0.0659	0.161888	0.148226	0.0136628	0.0722066		UP			12	12	12	27.7	27.7	27.7	70.905	0	203.49	4613400000	65	0.049873	0.055693	0.050465	0.06466	0.05877	0.061566	0.064574	0.054483	0.05904	0.053492	0.068776	0.054862	0.0663634	0.0615932	0.057147	0.062445	0.059555	0.084343	0.057886	0.059376	0.050213	0.0640023	0.069458	0.062333
P07384	P07384	Calpain-1 catalytic subunit	CAPN1	0.0599606	0.0639135	0.0670765	0.161793	0.0696867	0.0921059	0.0722168		UP			25	25	25	48.2	48.2	48.2	81.889	0	323.31	25590000000	246	0.048163	0.059078	0.049248	0.060311	0.067273	0.05889	0.074784	0.054866	0.062445	0.063699	0.069761	0.049399	0.0632832	0.0596102	0.061785	0.064148	0.064345	0.075319	0.06264	0.063679	0.0604007	0.0670706	0.067849	0.069147
Q13263	Q13263	Transcription intermediary factor 1-beta	TRIM28	0.060962	0.054741	0.067682	0.150862	0.30615	-0.155288	0.0722168					10	10	10	18.1	18.1	18.1	88.549	0	159.52	1198100000	18	0.03404	0.060962	0.051043	0.061088	0.068964	0.058077	0.07952	0.067663	0.066332	0.063949	0.059349	0.050714	0.0562357	не число	0.063958	0.045877	0.051834	0.057692	0.05221	0.057272	0.0841019	0.0464975	0.066774	0.059447
Q9BV79	Q9BV79	Trans-2-enoyl-CoA reductase, mitochondrial	MECR	0.0638734	0.0608985	0.057925	-0.14103	-0.0722206	-0.0688097	0.0722168		DOWN			8	8	8	20.6	20.6	20.6	40.461	0	58.14	7799200000	68	0.052793	0.076852	0.054689	0.048927	0.084112	0.06181	0.070184	0.052921	0.067792	0.072226	0.06848	0.053673	0.0649971	0.0627498	0.076211	0.065535	0.05895	0.079849	0.060036	0.055657	0.061761	0.0510208	0.050541	0.051311
P17612	P17612	cAMP-dependent protein kinase catalytic subunit alpha	PRKACA	0.0633567	0.061393	0.0699591	0.143013	0.188436	-0.045423	0.0725985					17	17	9	36.2	36.2	20.8	40.589	0	323.31	34933000000	195	0.050043	0.059481	0.05862	0.066024	0.068095	0.060245	0.071858	0.055535	0.064533	0.069983	0.067564	0.058713	0.0621805	0.0693058	0.052374	0.057892	0.059431	0.067034	0.067853	0.072308	0.0475636	0.0633551	0.073415	0.06249
P04217;CON__Q2KJF1	P04217	Alpha-1B-glycoprotein	A1BG	0.0558763	0.076085	0.057617	0.0442568	-0.401118	0.445374	0.0729205				DOWN	10	10	10	30.5	30.5	30.5	54.253	0	238.91	2078500000	33	0.052598	0.065825	0.052844	не число	не число	не число	не число	0.04656	0.05819	0.055499	0.07283	0.044797	0.0962132	0.0562537	0.079249	не число	не число	0.079918	0.072921	0.095211	0.0566067	0.0729135	0.052135	0.044974
O15173	O15173	Membrane-associated progesterone receptor component 2	PGRMC2	0.0580285	0.066575	0.06706	0.208691	0.010472	0.198219	0.0731255		UP			7	7	7	35.4	35.4	35.4	23.818	0	323.31	4659900000	81	0.052469	0.0573	0.052337	0.05676	0.080635	0.059201	0.066277	0.058757	0.068414	0.060681	0.065196	0.041645	0.0450119	0.04481	0.062812	0.069518	0.065595	0.067555	0.059715	0.054758	0.0816808	0.0945052	0.055115	0.054344
P09012	P09012	U1 small nuclear ribonucleoprotein A	SNRPA	0.0574175	0.059027	0.069229	0.269886	0.230003	0.0398833	0.0731255					6	6	4	25.2	25.2	15.6	31.279	0	47.905	1507600000	27	0.046093	0.05676	0.056357	0.047275	0.089663	0.058075	0.091576	0.046858	0.067527	0.066998	0.072738	0.039911	0.0645416	0.0499338	0.047238	0.06374	0.063498	0.062264	0.091415	0.045383	0.0453373	0.0557899	0.083039	0.059054
Q9ULT8	Q9ULT8	E3 ubiquitin-protein ligase HECTD1	HECTD1	0.056834	0.064479	0.065947	0.214553	0.0324777	0.182075	0.0733223		UP			10	10	10	4.8	4.8	4.8	289.38	0	178.97	1181500000	34	0.046237	0.055669	0.055998	0.056834	0.062513	0.055388	0.067765	0.056139	0.066782	0.065901	0.065548	0.05483	не число	0.0621745	0.063914	0.09871	0.070489	0.067397	0.064479	0.056431	не число	0.0621985	0.070556	0.063178
P41236;Q6NXS1	P41236;Q6NXS1	Protein phosphatase inhibitor 2;Protein phosphatase inhibitor 2-like protein 3	PPP1R2;PPP1R2P3	0.0605415	0.0533467	0.066883	0.143715	0.326241	-0.182525	0.073583				UP	5	5	5	29.3	29.3	29.3	23.015	0	25.34	3576900000	44	0.05694	0.057077	0.059509	0.044518	0.070048	0.061574	0.090711	0.057119	0.076437	0.069918	0.071057	0.051335	0.0569321	0.0666511	0.041959	0.067793	0.056381	0.069364	0.051792	0.052521	0.0402771	0.0541724	0.073545	0.076675
P13667	P13667	Protein disulfide-isomerase A4	PDIA4	0.060127	0.0668365	0.0691555	0.201832	0.0492089	0.152623	0.0739507		UP			11	11	11	25.9	25.9	25.9	72.932	0	302.76	2996900000	50	0.03985	0.0528	0.060127	0.051108	0.068008	0.059583	0.076007	0.052924	0.068628	0.061734	0.063839	0.040784	0.0641221	не число	0.062458	0.067395	0.061612	0.079112	0.066278	0.05902	0.0839281	0.0907418	0.072659	0.060804
P13798	P13798	Acylamino-acid-releasing enzyme	APEH	0.0655775	0.061778	0.060002	-0.12819	-0.0420826	-0.0861077	0.0741153		DOWN			18	18	18	31.8	31.8	31.8	81.224	0	323.31	20398000000	247	0.048919	0.06222	0.053099	0.060941	0.078016	0.061903	0.068935	0.061157	0.071369	0.071027	0.080407	0.061774	0.081543	0.0733809	0.048018	0.071964	0.070264	0.067149	0.059173	0.064383	0.0548047	0.0554579	0.062835	0.060002
P01834	P01834	Ig kappa chain C region	IGKC	0.039303	0.0982815	0.045952	0.225488	-1.09679	1.32228	0.0743164			UP		7	7	7	86	86	86	11.765	0	323.31	106000000000	267	0.030907	0.030703	0.029796	0.058971	0.03814	0.053728	0.049285	0.025725	0.045936	0.040466	0.0617	0.03699	0.0889979	0.0374905	0.11371	0.06763	0.059329	0.11483	0.082853	0.075815	0.118692	0.11989	0.034538	0.031907
P33121;Q9ULC5;Q9UKU0	P33121	Long-chain-fatty-acid--CoA ligase 1	ACSL1	0.0624519	0.0655555	0.056527	-0.143805	-0.213777	0.0699714	0.074476					36	36	36	55.6	55.6	55.6	77.942	0	323.31	92812000000	586	0.056464	0.075199	0.050239	0.048096	0.096754	0.062951	0.065316	0.049352	0.066504	0.065961	0.068225	0.05212	0.0619528	0.0619348	0.078667	0.072362	0.058867	0.072244	0.055009	0.053636	0.078211	0.0549677	0.050573	0.052346
P62906	P62906	60S ribosomal protein L10a	RPL10A	0.062055	0.0618398	0.065101	0.0691322	0.0741441	-0.0050118	0.074476		UP			7	7	7	36.9	36.9	36.9	24.831	0	100.14	8686500000	65	0.045845	0.064643	0.053215	0.064998	0.069695	0.065363	0.065647	0.05323	0.065384	0.060515	0.063595	0.048252	0.0522625	0.0573564	0.058931	0.064369	0.064822	0.069215	0.056968	0.059128	0.0729674	0.0593106	0.05928	0.057427
Q8NBN7	Q8NBN7	Retinol dehydrogenase 13	RDH13	0.0697313	0.0638728	0.0535171	-0.381805	-0.255199	-0.126606	0.074476		DOWN			2	2	2	7.3	7.3	7.3	35.932	0	16.38	177190000	9	0.032524	0.074741	0.055784	0.054465	0.092847	0.066151	0.073235	0.077414	0.091642	0.060859	0.086016	не число	0.0679515	0.0697313	0.037821	0.06309	0.064722	0.048289	не число	не число	0.0646555	0.126866	0.05359	0.037458
Q14980	Q14980	Nuclear mitotic apparatus protein 1	NUMA1	0.0548875	0.0567275	0.065152	0.247332	0.199761	0.0475707	0.0748023		UP			19	19	19	11.6	11.6	11.6	238.26	0	199.45	2817100000	50	0.038549	0.051892	0.049934	0.063045	0.055168	0.060632	0.072357	0.049955	0.051935	0.054607	0.075501	0.040796	0.0686287	0.0715172	0.056187	0.055925	0.063042	0.073784	0.054102	0.057268	0.062612	0.054882	0.071272	0.062953
Q9UBY9	Q9UBY9	Heat shock protein beta-7	HSPB7	0.0695945	0.0559227	0.0583565	-0.25408	0.0614593	-0.315539	0.0748023		DOWN	DOWN		10	10	10	67.1	67.1	67.1	18.61	0	323.31	126000000000	499	0.055362	0.07839	0.059138	0.0698	0.076674	0.070393	0.079394	0.068445	0.074475	0.074855	0.069389	0.064824	0.0641461	0.0629416	0.048416	0.068934	0.058965	0.060787	0.046368	0.052352	0.0698752	0.0528804	0.059934	0.050253
O60749	O60749	Sorting nexin-2	SNX2	0.0558533	0.0641598	0.066517	0.252079	0.0520546	0.200025	0.0748118		UP			8	8	7	17.7	17.7	15.6	58.47	0	70.016	1097700000	29	0.048633	0.049309	0.047836	0.040306	0.084968	0.05874	0.076855	0.062634	0.072736	0.061062	0.066706	0.048263	0.0453667	0.0529667	0.061224	0.064503	0.0585	0.072812	0.06604	0.05692	0.0638165	0.0867686	0.075236	0.069336
Q02218;Q9ULD0	Q02218	2-oxoglutarate dehydrogenase, mitochondrial	OGDH	0.0641759	0.0595917	0.057689	-0.153736	-0.0468164	-0.10692	0.0751295		DOWN			48	48	48	56.3	56.3	56.3	115.93	0	323.31	162000000000	822	0.0489	0.08678	0.049335	0.055881	0.086771	0.063626	0.077771	0.058335	0.067748	0.06402	0.07007	0.04958	0.0663335	0.0643319	0.079806	0.06441	0.0536	0.075198	0.049372	0.048346	0.0697253	0.0547735	0.054609	0.055904
O94901	O94901	SUN domain-containing protein 1	SUN1	0.061869	0.066193	0.069553	0.168896	0.0714341	0.0974619	0.0752017		UP			10	9	9	18.1	17.1	17.1	90.063	0	216.46	2544300000	40	0.049067	0.061972	0.048997	0.062213	0.061766	0.063812	0.08062	0.060976	0.065041	0.069199	0.060692	0.047508	0.0777436	0.0536427	0.054312	0.058849	0.055052	0.068935	0.072348	0.063451	0.105778	0.07081	0.080441	0.068648
Q9HA65	Q9HA65	TBC1 domain family member 17	TBC1D17	0.060224	0.0598559	0.0653506	0.117862	0.126708	-0.00884628	0.0756736		UP			7	7	7	11.3	11.3	11.3	72.727	0	126.86	1706000000	26	0.047874	0.061881	0.054002	0.064539	0.061942	0.063718	0.067378	0.058179	0.053966	0.059526	0.065635	0.047457	0.060922	0.0544631	0.062326	0.059353	0.065333	0.074929	0.051329	0.051881	0.0603587	0.0593465	0.067353	0.063411
Q99873;Q9NR22	Q99873	Protein arginine N-methyltransferase 1	PRMT1	0.0627531	0.062972	0.0701748	0.161267	0.156243	0.00502491	0.0759458					9	9	9	22.9	22.9	22.9	42.461	0	27.293	2480500000	75	0.042907	0.061195	0.053804	0.060827	0.070779	0.064909	0.067439	0.058388	0.068371	0.062984	0.07495	0.05694	0.0625221	0.0703306	0.053979	0.063243	0.062701	0.069189	0.065298	0.059151	0.0530698	0.0690002	0.072489	0.066177
P46776	P46776	60S ribosomal protein L27a	RPL27A	0.06085	0.066973	0.0684489	0.16977	0.0314478	0.138322	0.0763678		UP			4	4	4	27.7	27.7	27.7	16.561	0	5.6808	1650700000	21	0.046253	0.057966	0.042618	0.070676	0.068269	0.056828	0.069808	0.04992	0.06085	0.061122	0.064697	не число	0.0546884	0.0622824	0.067047	0.058671	0.066899	0.067693	не число	не число	0.0803564	0.0566139	0.075566	0.051285
O95168	O95168	NADH dehydrogenase [ubiquinone] 1 beta subcomplex subunit 4	NDUFB4	0.0616725	0.0675775	0.056773	-0.119422	-0.251338	0.131916	0.0770975				DOWN	8	8	8	47.3	47.3	47.3	15.208	0	323.31	22632000000	161	0.052175	0.071684	0.047224	0.052771	0.078914	0.061203	0.073624	0.050998	0.059361	0.064088	0.062142	0.051477	0.0659919	0.0621505	0.089036	0.077298	0.061565	0.07359	0.048884	0.036096	0.0829393	0.054514	0.046576	0.048875
P51570	P51570	Galactokinase	GALK1	0.063097	0.0645655	0.072476	0.199932	0.16674	0.0331921	0.0773898		UP			7	7	7	19.4	19.4	19.4	42.272	0	94.38	1430900000	24	0.049646	0.040637	0.050482	0.043344	0.06768	0.063097	0.072819	0.060731	0.068016	0.074421	0.065288	0.051	не число	0.0682152	0.050576	0.063635	0.064733	0.068886	0.064398	0.068822	не число	не число	0.076159	0.05758
P61247	P61247	40S ribosomal protein S3a	RPS3A	0.061338	0.0653662	0.0654765	0.0941961	0.00243238	0.0917637	0.0773898		UP			13	13	13	51.5	51.5	51.5	29.945	0	323.31	8554700000	106	0.04537	0.054625	0.051468	0.076203	0.067814	0.061578	0.067905	0.056026	0.061174	0.064226	0.061502	0.052288	0.0574289	0.0653506	0.058249	0.06053	0.066587	0.070621	0.065148	0.06188	0.0763413	0.0655844	0.068493	0.055376
Q9UMS6	Q9UMS6	Synaptopodin-2	SYNPO2	0.0597135	0.0604119	0.068442	0.196825	0.180048	0.0167768	0.0773898					52	52	51	62	62	62	117.51	0	323.31	132000000000	694	0.056179	0.05902	0.057935	0.056488	0.067031	0.064684	0.068627	0.053294	0.065618	0.079407	0.060192	0.059235	0.0564982	0.0768926	0.053265	0.070083	0.070013	0.061928	0.056974	0.056309	0.0666271	0.0588959	0.072343	0.062735
P07814	P07814	Bifunctional glutamate/proline--tRNA ligase;Glutamate--tRNA ligase;Proline--tRNA ligase	EPRS	0.0602955	0.061625	0.066483	0.140935	0.10947	0.0314654	0.0778236		UP			26	26	25	20.2	20.2	19.6	170.59	0	112.73	6947700000	139	0.044333	0.063664	0.055472	0.055618	0.074137	0.063292	0.068695	0.054718	0.061305	0.062816	0.064281	0.051814	0.059286	0.057949	0.056869	0.062465	0.05874	0.066182	0.060785	0.060671	0.0701029	0.0660818	0.067814	0.055756
P48637	P48637	Glutathione synthetase	GSS	0.059409	0.055683	0.064247	0.112948	0.206392	-0.0934446	0.0778236					11	11	11	26.2	26.2	26.2	52.384	0	122.98	4395300000	58	0.040155	0.058783	0.049737	0.067192	0.060394	0.057221	0.07626	0.052459	0.060035	0.05676	0.075173	0.051496	0.0693837	0.0704145	0.047805	0.064769	0.062543	0.075569	0.055345	0.056021	0.0542443	0.0502652	0.065013	0.056669
P61353	P61353	60S ribosomal protein L27	RPL27	0.0627356	0.064734	0.069201	0.14151	0.0962692	0.0452405	0.0780367		UP			5	5	5	42.6	42.6	42.6	15.798	0	113.96	5687000000	55	0.047837	0.058815	0.054023	0.069869	0.068282	0.065411	0.069773	0.048755	0.060343	0.062973	0.066109	0.053822	0.0656143	0.0624981	0.065519	0.061048	0.063949	0.071985	0.070057	0.068509	0.0583673	0.0611318	0.071317	0.051179
O15372	O15372	Eukaryotic translation initiation factor 3 subunit H	EIF3H	0.060213	0.0664385	0.068013	0.175736	0.033791	0.141945	0.0782574		UP			8	8	8	28.4	28.4	28.4	39.93	0	98.096	1557000000	59	0.048533	0.061232	0.06018	0.062739	0.071292	0.058467	0.072367	0.050141	0.060246	0.06827	0.058761	0.046588	0.0520192	0.0668249	0.059674	0.067034	0.065843	0.077314	0.045106	0.040216	0.0774979	0.0760297	0.067286	0.060489
Q7Z7K6	Q7Z7K6	Centromere protein V	CENPV	0.0725395	0.05345	0.05965	-0.282245	0.158332	-0.440577	0.0784439		DOWN			8	8	8	50.9	50.9	50.9	29.946	0	101.38	853510000	16	0.033507	0.091478	0.056646	не число	не число	не число	не число	0.062091	0.10129	0.084344	0.082988	0.061844	0.0526077	0.140398	0.083488	не число	не число	0.050018	0.052274	0.05345	0.0725899	не число	0.052236	0.060411
P27824	P27824	Calnexin	CANX	0.0600705	0.063649	0.064372	0.0997766	0.0162954	0.0834812	0.0786297		UP			31	31	31	43.9	43.9	43.9	67.567	0	323.31	32905000000	248	0.047344	0.0624	0.053018	0.063328	0.07073	0.060313	0.064789	0.05956	0.060871	0.064918	0.059828	0.047062	0.0547261	0.0502046	0.061051	0.063599	0.063699	0.080188	0.064914	0.059077	0.095554	0.0583739	0.060274	0.055966
Q9H0E2	Q9H0E2	Toll-interacting protein	TOLLIP	0.0571195	0.058483	0.0701471	0.2964	0.262366	0.034034	0.0786297		UP			6	6	6	24.5	24.5	24.5	30.281	0	23.404	1559300000	19	0.041778	0.055457	0.055377	не число	не число	не число	не число	0.048121	0.05953	0.060101	0.058782	0.049621	0.0645296	0.0650151	0.062731	не число	не число	0.075075	0.055805	0.05669	0.058483	не число	0.078137	0.058886
P01706;P01709	P01706;P01709	Ig lambda chain V-II region BOH;Ig lambda chain V-II region MGC		0.041935	0.105395	0.04849	0.209532	-1.12005	1.32958	0.0790075			UP		2	2	2	13.4	13.4	13.4	12.644	0.0079466	1.8153	1273000000	9	0.032564	0.037447	0.051087	0.086055	0.043259	0.034546	0.041935	0.044216	0.030961	0.047076	0.0744	0.032881	не число	0.0399715	0.11381	0.062467	0.072318	0.09698	0.13983	0.12985	не число	не число	0.026688	0.033414
P04114	P04114	Apolipoprotein B-100;Apolipoprotein B-48	APOB	0.051036	0.0832835	0.050327	-0.0201827	-0.726698	0.706515	0.0793188			UP		65	65	65	15.7	15.7	15.7	515.6	0	323.31	11572000000	231	0.040781	0.04449	0.043668	0.057744	0.060086	0.064593	0.07452	0.039344	0.054067	0.048005	0.074292	0.043487	0.0675979	0.043479	0.086308	0.060194	0.068424	0.089495	0.080259	0.073798	0.0902145	0.150082	0.039643	0.041919
Q04828	Q04828	Aldo-keto reductase family 1 member C1	AKR1C1	0.047816	0.07047	0.0678376	0.504592	-0.0549241	0.559516	0.0796816		UP			9	9	0	27.9	27.9	0	36.788	0	273.29	6461400000	62	0.04485	0.04766	0.055965	0.083173	0.074172	0.047972	0.046437	0.061185	0.039477	0.033179	0.039891	0.045935	0.0588707	0.0596156	0.068463	0.072477	0.056927	0.11706	0.056866	0.054836	0.101583	0.0794335	0.045324	0.078128
P46939	P46939	Utrophin	UTRN	0.05704	0.0626245	0.063093	0.145506	0.0107528	0.134753	0.0802254		UP			12	8	8	3.6	2.7	2.7	394.46	0	23.25	305030000	13	0.057181	0.052935	0.050304	0.042881	0.063025	0.057178	0.070263	0.052557	0.056902	0.067901	0.077353	0.0503	не число	не число	0.049475	0.071415	0.062737	0.072989	0.062512	0.050295	не число	не число	0.061989	0.070853
O75746	O75746	Calcium-binding mitochondrial carrier protein Aralar1	SLC25A12	0.065198	0.0634143	0.060751	-0.101918	-0.0619012	-0.0400173	0.0803104		DOWN			32	32	26	51.2	51.2	43.4	74.761	0	323.31	97565000000	459	0.055921	0.071623	0.055989	0.038261	0.085536	0.06323	0.082737	0.05064	0.086768	0.066094	0.076016	0.055875	0.0643019	0.0688564	0.078904	0.066942	0.058351	0.068816	0.063174	0.061154	0.0594874	0.0636547	0.057212	0.059862
P01857	P01857	Ig gamma-1 chain C region	IGHG1	0.041546	0.0815995	0.046604	0.165744	-0.808107	0.973851	0.0803104			UP		15	15	7	61.8	61.8	31.5	36.105	0	323.31	188000000000	650	0.031178	0.037745	0.039274	0.071226	0.03858	0.054659	0.057631	0.038434	0.043818	0.050521	0.070841	0.036974	0.076605	0.0376121	0.1049	0.064835	0.062231	0.087352	0.075847	0.074484	0.118716	0.126542	0.035342	0.036576
P12111	P12111	Collagen alpha-3(VI) chain	COL6A3	0.050267	0.052837	0.06229	0.309389	0.237452	0.071937	0.0803104		UP			107	107	107	39.8	39.8	39.8	343.67	0	323.31	474000000000	1755	0.039548	0.044939	0.049796	0.060007	0.050738	0.059984	0.056786	0.040611	0.051137	0.053479	0.048851	0.035537	0.0378273	0.062582	0.051375	0.053721	0.055991	0.10983	0.051953	0.046123	0.145719	0.0494124	0.047905	0.043845
P63010	P63010	AP-2 complex subunit beta	AP2B1	0.056071	0.0682285	0.06625	0.240666	-0.042454	0.28312	0.0803104		UP			14	14	8	15.5	15.5	9.3	104.55	0	62.066	3312900000	53	0.04872	0.056197	0.048288	0.07358	0.060348	0.064699	0.054052	0.050276	0.07837	0.055945	0.071421	0.051521	0.0608441	0.0558144	0.062649	0.069204	0.067253	0.078047	0.056952	0.059281	0.0796193	0.0728236	0.065179	0.058442
Q99798	Q99798	Aconitate hydratase, mitochondrial	ACO2	0.0637234	0.0648485	0.057637	-0.144827	-0.170078	0.0252511	0.0803104					42	42	42	63.5	63.5	63.5	85.424	0	323.31	486000000000	1202	0.049386	0.088556	0.048504	0.050145	0.085942	0.06381	0.069778	0.051877	0.07288	0.057177	0.073275	0.04767	0.0636367	0.0662915	0.072605	0.068866	0.060831	0.074911	0.050372	0.047762	0.0789302	0.0552877	0.050509	0.049379
Q9BW30	Q9BW30	Tubulin polymerization-promoting protein family member 3	TPPP3	0.043436	0.039213	0.077188	0.829485	0.977045	-0.147559	0.0803104					10	10	10	52.3	52.3	52.3	18.985	0	317.55	8149200000	101	0.033487	0.035105	0.041465	0.21259	0.041816	0.06854	0.048671	0.034827	0.047872	0.058785	0.045056	0.021696	0.0368984	0.0591763	0.03649	0.052676	0.041936	0.072156	0.030874	0.034272	0.0709059	0.0220628	0.055587	0.041208
P62241	P62241	40S ribosomal protein S8	RPS8	0.0618203	0.061305	0.067021	0.116531	0.128608	-0.0120771	0.0803738		UP			7	7	7	31.2	31.2	31.2	24.205	0	104.72	7713400000	59	0.043491	0.053861	0.040906	0.07078	0.074146	0.064709	0.071566	0.054406	0.065604	0.064596	0.061634	0.057351	0.0616052	0.0620067	0.054971	0.065117	0.0617	0.071513	0.065298	0.057831	0.06091	0.0552799	0.077658	0.060504
Q9H9Q2	Q9H9Q2	COP9 signalosome complex subunit 7b	COPS7B	0.0575005	0.0727725	0.072415	0.332714	-0.00710481	0.339819	0.0808291		UP			2	2	2	13.3	13.3	13.3	29.622	0	85.146	509780000	6	0.052422	0.0547	0.056376	0.049506	0.064613	0.067319	0.063969	0.055967	0.058625	0.067294	0.067067	0.053753	не число	не число	0.063255	0.076455	0.070968	0.047848	0.07833	0.074577	не число	не число	0.080163	0.069486
Q05682	Q05682	Caldesmon	CALD1	0.047896	0.0631874	0.062606	0.386396	-0.013336	0.399732	0.0810982			UP		24	24	24	31.3	31.3	31.3	93.23	0	320.87	10351000000	138	0.036634	0.047033	0.04614	0.045121	0.059568	0.048759	0.052297	0.044241	0.054614	0.057285	0.059907	0.03132	0.0405432	0.0651948	0.060416	0.075305	0.058627	0.078388	0.061144	0.050128	0.221671	0.0652308	0.050866	0.048742
Q6P4A7	Q6P4A7	Sideroflexin-4	SFXN4	0.061157	0.072095	0.062708	0.0361319	-0.20125	0.237382	0.0811576			UP		2	2	2	6.8	6.8	6.8	37.998	0	77.579	733120000	11	0.046999	0.064844	0.051312	0.061157	0.071585	0.057735	0.075846	0.060823	0.06483	0.066772	0.064121	0.051111	0.0388466	не число	0.067724	0.059122	0.06047	0.072095	0.084021	0.080426	0.0912752	не число	0.051011	0.062965
P82909	P82909	28S ribosomal protein S36, mitochondrial	MRPS36	0.065409	0.0640301	0.058119	-0.170479	-0.139739	-0.03074	0.0812948		DOWN			6	6	6	68.9	68.9	68.9	11.466	0	164.57	11076000000	74	0.052144	0.078985	0.051923	0.057393	0.083717	0.063902	0.07015	0.053169	0.069758	0.067702	0.066916	0.059118	0.0593346	0.0869964	0.068089	0.069713	0.057673	0.06724	0.047427	0.04295	0.0818966	0.0608201	0.054674	0.054714
P10606	P10606	Cytochrome c oxidase subunit 5B, mitochondrial	COX5B	0.0621947	0.062378	0.056189	-0.146503	-0.15075	0.00424681	0.0813133		DOWN			9	9	9	51.2	51.2	51.2	13.696	0	323.31	51943000000	174	0.058198	0.089262	0.051672	0.058628	0.088669	0.059591	0.069571	0.060411	0.077035	0.065395	0.064319	0.048733	0.0639783	0.0575469	0.074723	0.074653	0.049665	0.070684	0.050421	0.054072	0.0715351	0.0502388	0.041764	0.046106
P50238	P50238	Cysteine-rich protein 1	CRIP1	0.0373615	0.0736189	0.06589	0.818507	-0.160017	0.978524	0.0813133		UP			3	3	3	37.7	37.7	37.7	8.5328	0	8.7054	2043500000	27	0.033894	0.03741	0.039799	0.037313	0.03487	0.025136	0.0452	0.022903	0.03882	0.036165	0.061982	0.016222	0.0544667	0.0469566	0.068008	0.09647	0.055466	0.098873	0.034383	0.029618	0.141254	0.0792298	0.043761	0.052554
Q16363	Q16363	Laminin subunit alpha-4	LAMA4	0.054806	0.062916	0.062136	0.181097	-0.0179964	0.199093	0.0813133			UP		13	13	13	9	9	9	202.52	0	206.38	1855200000	40	0.038743	0.053155	0.04707	0.067039	0.06855	0.054806	0.063941	0.046248	0.05321	0.060727	0.057123	0.055241	0.0313138	не число	0.064347	0.068663	0.057244	0.1078	0.061485	0.060013	0.156122	0.0503431	0.045191	0.047903
Q9UBQ7	Q9UBQ7	Glyoxylate reductase/hydroxypyruvate reductase	GRHPR	0.0647331	0.054587	0.059615	-0.118829	0.127118	-0.245947	0.0813133		DOWN			15	15	15	52.1	52.1	52.1	35.668	0	318.28	21286000000	160	0.052281	0.067845	0.053405	0.054929	0.081804	0.061646	0.082072	0.063828	0.074631	0.058427	0.076525	0.063141	0.0689043	0.0656383	0.063992	0.056485	0.052689	0.074669	0.049045	0.051655	0.0593268	0.052374	0.067438	0.059686
Q15661;P20231;Q9BZJ3;A6NIE9;P05981	Q15661;P20231	Tryptase alpha/beta-1;Tryptase beta-2	TPSAB1;TPSB2	0.056012	0.058159	0.065633	0.228685	0.174419	0.0542665	0.0832314					7	7	7	28.7	28.7	28.7	30.515	0	66.524	9437400000	59	0.038922	0.056576	0.043017	0.067413	0.064427	0.061963	0.076105	0.052133	0.05421	0.055448	0.062982	0.044194	0.0462405	0.0651589	0.047432	0.062377	0.059477	0.070826	0.048725	0.046017	0.056841	0.0638045	0.059912	0.056195
P05114	P05114	Non-histone chromosomal protein HMG-14	HMGN1	0.0581048	0.0647179	0.068374	0.23479	0.079283	0.155507	0.0832672		UP			3	3	3	32	32	32	10.659	0	6.4586	276380000	15	0.038072	0.049145	0.051623	0.059196	0.068175	0.05242	0.074847	0.051163	0.069729	0.062765	0.064394	не число	0.0581048	0.0573048	0.053893	0.073889	0.067531	0.078313	не число	не число	0.0619048	0.038834	0.056478	0.061953
P00414	P00414	Cytochrome c oxidase subunit 3	MT-CO3	0.0633012	0.0705991	0.056343	-0.167995	-0.325414	0.157419	0.0833259					3	3	3	10	10	10	29.95	0	31.3	15565000000	107	0.052749	0.081309	0.055321	0.045191	0.11577	0.061945	0.079012	0.056557	0.081407	0.067763	0.066406	0.054126	0.0622165	0.0643858	0.083987	0.080692	0.049116	0.078338	0.065666	0.056115	0.0755323	0.0454446	0.066848	0.06363
P26583	P26583	High mobility group protein B2	HMGB2	0.054179	0.070118	0.077436	0.515271	0.14322	0.372051	0.0833259		UP			3	3	3	16.3	16.3	16.3	24.033	0	11.937	3421600000	14	0.045587	0.048829	0.050199	0.070966	0.058303	0.060373	0.06161	0.029556	0.042147	0.052918	0.040321	0.05544	0.0663155	0.122509	0.058336	0.069439	0.070797	0.058988	0.099309	0.086444	0.0554704	0.0735187	0.085249	0.054937
Q92841	Q92841	Probable ATP-dependent RNA helicase DDX17	DDX17	0.060586	0.061322	0.0701625	0.211716	0.194295	0.0174203	0.0845569		UP			12	11	9	20.3	18.8	16.5	80.272	0	107.84	2432900000	38	0.044752	0.059168	0.051341	0.059524	0.061648	0.06435	0.078276	0.053559	0.054336	0.062774	0.063383	0.053495	0.0767788	0.0752087	0.058123	0.061704	0.061322	0.070843	0.057012	0.056259	0.0796133	не число	0.073662	0.056416
P22392;O60361	P22392;O60361	Nucleoside diphosphate kinase B;Putative nucleoside diphosphate kinase	NME2;NME2P1	0.0654538	0.0570655	0.051162	-0.355403	-0.157546	-0.197857	0.0851198		DOWN			11	11	6	68.4	68.4	38.2	17.298	0	123.68	28652000000	145	0.047231	0.083272	0.044502	0.055753	0.080885	0.058856	0.06458	0.067164	0.067289	0.047852	0.080498	0.051735	0.0663275	0.0666391	0.057017	0.075912	0.057114	0.083915	0.040664	0.053194	0.0616651	0.046304	0.040898	0.048923
Q8NC51	Q8NC51	Plasminogen activator inhibitor 1 RNA-binding protein	SERBP1	0.06342	0.0587513	0.066084	0.0593631	0.169681	-0.110318	0.0869256				UP	14	14	14	45.6	45.6	45.6	44.965	0	242.24	8794300000	149	0.045518	0.055718	0.058504	0.063137	0.074537	0.065083	0.070655	0.056026	0.065356	0.063703	0.064601	0.058797	0.0569494	0.0710437	0.051175	0.066787	0.060243	0.068332	0.058621	0.057463	0.0588815	0.041312	0.062209	0.059526
P05109	P05109	Protein S100-A8;Protein S100-A8, N-terminally processed	S100A8	0.049577	0.11167	0.0478	-0.0526604	-1.22416	1.1715	0.087481			UP		8	8	8	67.7	67.7	67.7	10.834	0	14.749	5531500000	76	0.034288	0.042554	0.059655	0.054403	0.053391	0.051662	0.066424	0.043577	0.038323	0.04882	0.050334	0.029627	0.0903523	0.0446464	0.069541	0.12083	0.10251	0.065727	0.13877	0.16981	0.172507	0.0596498	0.044457	0.10302
P04439;P01893	P04439	HLA class I histocompatibility antigen, A-3 alpha chain	HLA-A	0.0495034	0.078376	0.063959	0.369621	-0.293265	0.662886	0.0877978			UP		8	8	5	29.9	29.9	16.4	40.84	0	323.31	1286500000	25	0.040343	0.054318	0.053226	0.049028	0.050041	0.044894	0.070971	0.036091	0.040938	0.04552	0.067459	0.042274	0.123162	0.0499787	0.068536	0.080565	0.077641	0.079111	0.063463	0.04827	0.309848	0.0935824	0.053531	0.046211
Q9Y696	Q9Y696	Chloride intracellular channel protein 4	CLIC4	0.049585	0.067173	0.0656143	0.404107	-0.0338712	0.437978	0.0877978		UP			5	5	5	27.7	27.7	27.7	28.772	0	120.49	1897500000	30	0.036025	0.051614	0.039473	0.068471	0.056741	0.048355	0.055467	0.035975	0.050211	0.045686	0.058986	0.048959	0.0359306	0.0514284	0.070146	0.061312	0.071672	0.077866	0.049262	0.039088	0.145168	0.0642	0.055254	0.048421
Q9H8L6	Q9H8L6	Multimerin-2	MMRN2	0.058699	0.070032	0.062822	0.0979339	-0.156744	0.254678	0.0879901			UP		9	9	9	13.9	13.9	13.9	104.41	0	148.74	1398700000	25	0.040303	0.052241	0.048822	0.050561	0.068299	0.058712	0.069045	0.058699	0.068376	0.059302	0.069768	0.051099	0.0478058	не число	0.094791	0.057091	0.070032	0.070552	0.065226	0.052416	0.0834666	не число	0.062822	0.05414
P30041	P30041	Peroxiredoxin-6	PRDX6	0.0601413	0.059983	0.0678436	0.173857	0.177659	-0.00380237	0.0881942		UP			20	20	20	82.6	82.6	82.6	25.035	0	323.31	253000000000	563	0.040559	0.058544	0.061816	0.054265	0.065398	0.060459	0.070161	0.053055	0.058838	0.064336	0.063296	0.050582	0.066723	0.0598236	0.055069	0.058764	0.063361	0.071525	0.061202	0.070222	0.0472053	0.0521235	0.066874	0.059314
O00757	O00757	Fructose-1,6-bisphosphatase isozyme 2	FBP2	0.066237	0.052102	0.064199	-0.0450865	0.301212	-0.346299	0.0883109			DOWN		15	15	13	47.8	47.8	42.5	36.743	0	323.31	99768000000	309	0.047751	0.079358	0.053066	0.032142	0.068423	0.06378	0.10926	0.058808	0.067451	0.065023	0.080455	0.07301	0.0738363	0.0528564	0.043412	0.053677	0.050527	0.060865	0.055606	0.054403	0.0243412	0.0353103	0.066533	0.078962
P05387	P05387	60S acidic ribosomal protein P2	RPLP2	0.0595375	0.0606215	0.065737	0.142907	0.116876	0.0260309	0.0883109		UP			5	5	5	60	60	60	11.665	0	315.47	9489000000	65	0.051286	0.068935	0.055452	0.063623	0.071499	0.066124	0.071515	0.053102	0.069696	0.068162	0.053207	0.050484	0.0483846	0.0428671	0.056862	0.066052	0.057348	0.063895	0.057013	0.053383	0.0781511	0.0833408	0.063635	0.060975
P68366;A6NHL2;Q9H853	P68366	Tubulin alpha-4A chain	TUBA4A	0.065619	0.050706	0.063427	-0.0490165	0.322941	-0.371957	0.0883109				UP	21	4	4	59.2	12.1	12.1	49.924	0	206.6	65717000000	116	0.051395	0.063039	0.052848	0.07208	0.07393	0.067202	0.075023	0.062347	0.070579	0.064036	0.068837	0.054893	0.0561278	0.0673103	0.050715	0.062318	0.058552	0.068583	0.047323	0.050697	0.0493776	0.0447483	0.067005	0.060289
Q6DD88	Q6DD88	Atlastin-3	ATL3	0.0509195	0.075261	0.069317	0.444991	-0.118693	0.563684	0.0888986		UP			5	5	5	11.6	11.6	11.6	60.541	0	10.265	4378100000	15	0.040017	0.04973	0.043402	0.071153	0.073293	0.052109	0.053462	0.041994	0.044194	0.059422	0.073941	0.043357	не число	не число	0.083584	0.075434	0.075088	0.098228	0.065492	0.052417	не число	не число	0.043611	0.042301
O75438	O75438	NADH dehydrogenase [ubiquinone] 1 beta subcomplex subunit 1	NDUFB1	0.0638936	0.0531895	0.0501082	-0.350626	-0.0860948	-0.264531	0.0892066		DOWN			3	3	3	34.5	34.5	34.5	6.9611	0	31.639	9157500000	30	0.05568	0.076487	0.051996	0.042381	0.10334	0.055901	0.081166	0.062958	0.077898	0.06592	0.070341	0.039356	0.0648293	0.0560374	0.073382	0.061805	0.044574	0.066379	0.034337	0.028666	0.0809737	0.0397953	0.04779	0.043648
Q9H0U4;Q92928;Q92930	Q9H0U4	Ras-related protein Rab-1B	RAB1B	0.0638705	0.0608185	0.067168	0.0726243	0.143264	-0.0706395	0.0897409					11	4	4	65.2	26.9	26.9	22.171	0	158.82	4318600000	47	0.048427	0.063795	0.051667	0.056123	0.066112	0.068485	0.076139	0.0527	0.067559	0.069933	0.063946	0.051305	0.0518365	0.0648053	0.060307	0.063878	0.06133	0.071647	0.063009	0.055897	0.0513822	0.0534323	0.0665	0.060241
O43615	O43615	Mitochondrial import inner membrane translocase subunit TIM44	TIMM44	0.0588043	0.0635451	0.057448	-0.0336662	-0.145525	0.111859	0.0901143				DOWN	16	16	16	33.4	33.4	33.4	51.355	0	102.04	5954900000	105	0.052434	0.081604	0.046753	0.046813	0.092563	0.055137	0.069667	0.055469	0.075365	0.05722	0.069838	0.051992	0.0603887	0.0623962	0.088492	0.073612	0.05829	0.080277	0.059013	0.057703	0.0680773	0.0583907	0.053017	0.051497
P50454	P50454	Serpin H1	SERPINH1	0.054127	0.06666	0.065415	0.273273	-0.0271998	0.300473	0.0901143		UP			4	4	4	12	12	12	46.44	0	124.03	950130000	15	0.043326	0.052496	0.042655	0.071258	0.054127	0.051814	0.0597	0.05815	0.059241	0.051114	0.060787	0.039397	не число	0.0765091	0.06666	0.065451	0.059929	0.073129	0.076149	0.05384	не число	0.0814411	0.058643	0.055763
Q6UW68	Q6UW68	Transmembrane protein 205	TMEM205	0.061632	0.067292	0.067988	0.141601	0.0148451	0.126755	0.0911276		UP			4	4	4	27	27	27	21.198	0	32.146	6152300000	22	0.040381	0.054567	0.07912	0.047833	0.059987	0.057413	0.070345	0.064584	0.069594	0.063277	0.072319	0.066557	0.0413432	0.0462021	0.065911	0.061147	0.080552	0.065436	0.068673	0.057519	0.0696774	0.0878533	0.058495	0.071272
P23526	P23526	Adenosylhomocysteinase	AHCY	0.0626915	0.0638055	0.06853	0.128466	0.103055	0.0254109	0.0911934					18	18	17	44	44	42.4	47.716	0	323.31	19049000000	161	0.04318	0.061154	0.050914	0.067518	0.069418	0.059296	0.071959	0.053244	0.060403	0.064229	0.072341	0.051976	0.065866	0.0682631	0.047059	0.061738	0.06755	0.071045	0.065873	0.06874	0.053391	0.0532208	0.070845	0.065124
Q96MF6	Q96MF6	Coenzyme Q-binding protein COQ10 homolog A, mitochondrial	COQ10A	0.0663493	0.0665071	0.0579976	-0.194088	-0.197515	0.00342712	0.0911934		DOWN			8	8	7	30.8	30.8	26.7	27.686	0	26.242	5415300000	101	0.057208	0.078493	0.051744	0.042433	0.087077	0.067684	0.074591	0.053165	0.072658	0.066521	0.069833	0.052985	0.0661776	0.0621385	0.064865	0.069198	0.056728	0.070614	0.057683	0.051579	0.0681492	0.0688684	0.057732	0.055794
O00764	O00764	Pyridoxal kinase	PDXK	0.0502835	0.052835	0.066772	0.409158	0.337749	0.0714089	0.0920943					6	6	6	24.4	24.4	24.4	35.102	0	156.91	2186000000	44	0.051677	0.051146	0.04786	не число	не число	не число	не число	0.049421	0.037304	0.084554	0.042179	0.048742	0.0666031	0.077402	0.053577	не число	не число	0.080598	0.051089	0.052093	0.0470549	0.053835	0.065422	0.059515
O94875	O94875	Sorbin and SH3 domain-containing protein 2	SORBS2	0.060879	0.067102	0.065865	0.113567	-0.0268437	0.140411	0.0938425			UP	DOWN	10	10	10	12.2	12.2	12.2	124.11	0	20.834	1340900000	20	0.055509	0.060681	0.051613	0.066828	0.069587	0.075819	0.063943	0.046459	0.060879	0.073059	0.056785	0.061227	0.0388778	не число	0.069095	0.063838	0.067102	0.071833	0.066475	0.053797	0.300493	не число	0.070896	0.056108
P07954	P07954	Fumarate hydratase, mitochondrial	FH	0.0640496	0.0652474	0.058119	-0.14018	-0.166912	0.026732	0.0938425					20	20	20	47.8	47.8	47.8	54.636	0	323.31	127000000000	385	0.051087	0.083108	0.052318	0.054589	0.087455	0.06324	0.070208	0.052701	0.068348	0.063127	0.070698	0.052714	0.0648592	0.0692279	0.075638	0.072472	0.05878	0.073043	0.05394	0.049274	0.0717149	0.0545146	0.0534	0.05447
P15121;C9JRZ8	P15121	Aldose reductase	AKR1B1	0.0688253	0.053626	0.0622584	-0.144669	0.215336	-0.360005	0.0938425			DOWN		20	20	20	73.1	73.1	73.1	35.853	0	323.31	191000000000	465	0.045141	0.0657	0.059078	0.048654	0.072427	0.068051	0.084136	0.067215	0.069832	0.070789	0.077243	0.05448	0.0709538	0.0695995	0.052163	0.055089	0.057813	0.064329	0.04852	0.058192	0.0397995	0.0496581	0.073484	0.062158
P63027;P23763	P63027	Vesicle-associated membrane protein 2	VAMP2	0.0578899	0.0666948	0.064818	0.163083	-0.0411809	0.204264	0.0938425		UP			4	4	1	34.5	34.5	13.8	12.663	0	321.06	1989200000	32	0.051245	0.056771	0.052716	0.057518	0.072046	0.060284	0.072494	0.052327	0.057989	0.059496	0.063749	0.048767	0.0653866	0.0577908	0.06425	0.066409	0.067677	0.077393	0.066366	0.070324	0.0669807	0.0663155	0.071411	0.066282
P98160	P98160	Basement membrane-specific heparan sulfate proteoglycan core protein;Endorepellin;LG3 peptide	HSPG2	0.059948	0.0674765	0.064735	0.110834	-0.0598392	0.170674	0.0938425			UP		134	134	134	45.7	45.7	45.7	468.83	0	323.31	173000000000	1745	0.047071	0.060764	0.052085	0.059132	0.069673	0.064177	0.072603	0.054358	0.065775	0.057765	0.065631	0.05134	0.0505043	0.0649971	0.071496	0.063302	0.068538	0.081809	0.064523	0.066415	0.103111	0.0552565	0.054009	0.052268
Q13554	Q13554	Calcium/calmodulin-dependent protein kinase type II subunit beta	CAMK2B	0.0596505	0.0625364	0.067582	0.180105	0.111942	0.0681631	0.0938425		UP			18	18	10	34.8	34.8	21.3	72.677	0	323.31	17681000000	175	0.05349	0.056583	0.052243	0.064284	0.067788	0.064373	0.073849	0.047569	0.060763	0.066786	0.058538	0.056933	0.055679	0.0630075	0.0613	0.061924	0.060792	0.071607	0.067009	0.062395	0.0668428	0.0626779	0.07218	0.057309
Q53GQ0	Q53GQ0	Very-long-chain 3-oxoacyl-CoA reductase	HSD17B12	0.0558505	0.0671495	0.058514	0.0672116	-0.198595	0.265806	0.0938425			UP		5	5	5	21.5	21.5	21.5	34.324	0	60.29	4281100000	54	0.04146	0.058512	0.048457	0.073816	0.06964	0.063132	0.066784	0.054988	0.055124	0.056577	0.059359	0.048007	0.0538938	0.0460685	0.070582	0.07237	0.063717	0.090666	0.058307	0.054221	0.117224	0.05356	0.054961	0.058359
Q9NRG7	Q9NRG7	Epimerase family protein SDR39U1	SDR39U1	0.0547752	0.063557	0.066802	0.286368	0.0718403	0.214528	0.0938425		UP			3	3	3	9.2	9.2	9.2	31.076	0	12.451	604350000	15	0.058205	0.050279	0.045652	0.044543	0.054231	0.068817	0.075247	0.064456	0.081838	0.051274	0.062866	0.052126	0.052253	0.0553194	0.054754	0.063458	0.063495	0.072249	0.074302	0.063619	0.0898129	0.0559948	0.086926	0.062081
P62854;Q5JNZ5	P62854;Q5JNZ5	40S ribosomal protein S26;Putative 40S ribosomal protein S26-like 1	RPS26;RPS26P11	0.0598375	0.0636155	0.0675739	0.175417	0.0870878	0.0883296	0.0944151		UP			3	3	3	27	27	27	13.015	0	18.02	2031400000	12	0.042771	0.059514	0.048578	не число	не число	не число	не число	0.036062	0.062662	0.066706	0.062493	0.054588	0.0601609	0.0722902	0.064451	не число	не число	0.07663	0.06278	0.06271	0.0581126	0.0661956	0.069517	0.048273
Q9H444;P59074;Q96CF2	Q9H444	Charged multivesicular body protein 4b	CHMP4B	0.0611499	0.0598585	0.066029	0.11075	0.141544	-0.030794	0.0944151				UP	11	11	11	64.7	64.7	64.7	24.95	0	123.93	4766600000	86	0.055683	0.063738	0.061032	0.059541	0.061222	0.059394	0.067414	0.054593	0.064803	0.066157	0.064381	0.057881	0.0610778	0.0811894	0.04645	0.063468	0.060256	0.070018	0.05515	0.059461	0.0602748	0.0480431	0.07675	0.063088
P32456;Q9H0R5	P32456	Interferon-induced guanylate-binding protein 2	GBP2	0.0592405	0.058476	0.068275	0.204774	0.223513	-0.0187392	0.0946284		UP			5	5	4	8.8	8.8	6.8	67.208	0	38.743	744930000	22	0.04675	0.055015	0.065935	0.073981	0.0618	0.059578	0.065742	0.049498	0.061059	0.058903	0.058338	0.041883	не число	не число	0.061327	0.055748	0.058476	0.078351	0.051715	0.050527	не число	0.0778335	0.063514	0.046209
O75533	O75533	Splicing factor 3B subunit 1	SF3B1	0.0703875	0.051236	0.068032	-0.0491057	0.409056	-0.458161	0.0948366			DOWN	UP	3	3	3	4.4	4.4	4.4	145.83	0	318.69	370430000	11	0.062298	0.043375	0.079456	0.032561	0.090633	0.076307	0.098361	0.07213	0.093626	0.059911	0.068645	0.045466	не число	не число	0.039823	0.04754	0.054885	0.055973	0.057454	0.047587	не число	не число	0.071771	0.075473
P01619;A0A0C4DH25	P01619;A0A0C4DH25	Ig kappa chain V-III region B6	IGKV3D-20	0.050399	0.089359	0.051693	0.0365738	-0.789644	0.826218	0.0949136			UP		3	3	3	27.6	27.6	27.6	12.557	0	317.86	3531100000	28	0.043129	0.04136	0.05014	0.094958	0.028244	0.038735	0.053695	0.050658	0.05727	0.061395	0.065352	0.029425	0.0760237	0.0343785	0.080639	0.064236	0.059409	0.079466	0.11479	0.098079	0.124619	0.119297	0.051693	0.051875
P0DPI2;A0A0B4J2D5	P0DPI2;A0A0B4J2D5			0.059813	0.066122	0.055166	-0.116678	-0.261351	0.144672	0.0952721					13	13	13	57.5	57.5	57.5	28.17	0	323.31	112000000000	292	0.046214	0.083346	0.051944	0.049758	0.087755	0.056743	0.066304	0.051957	0.07232	0.060419	0.06832	0.047093	0.0592069	0.06097	0.070418	0.073949	0.061826	0.073958	0.048966	0.046588	0.0817288	0.0506223	0.049142	0.046431
P82979	P82979	SAP domain-containing ribonucleoprotein	SARNP	0.0689265	0.055413	0.071074	0.0442631	0.359097	-0.314834	0.0960702				UP	3	3	3	12.9	12.9	12.9	23.671	0	12.838	1384400000	17	не число	не число	не число	0.059148	0.077471	0.068076	0.072356	0.070089	0.069777	0.066713	0.063985	0.052717	0.0810755	не число	не число	0.055413	0.068388	0.064234	0.051124	0.053514	0.0696414	0.0518892	не число	не число
Q9Y450	Q9Y450	HBS1-like protein	HBS1L	0.0627175	0.061161	0.0690122	0.137983	0.174239	-0.0362561	0.096226					12	12	12	21.8	21.8	21.8	75.472	0	99.564	6931700000	55	0.057589	0.067776	0.056348	0.064909	0.067291	0.062676	0.073259	0.049174	0.062759	0.059716	0.065428	0.062175	0.069977	0.05516	0.060572	0.063578	0.058776	0.063289	0.06175	0.052978	0.0565407	0.0707681	0.071722	0.063025
P61077	P61077	Ubiquitin-conjugating enzyme E2 D3	UBE2D3	0.060207	0.0576862	0.063678	0.0808638	0.14257	-0.0617063	0.0963611					3	3	1	24.5	24.5	4.8	16.687	0	89.211	3747000000	29	0.040766	0.05431	0.05511	0.058548	0.069769	0.063461	0.069651	0.058659	0.062643	0.068899	0.066675	0.055018	0.061755	0.0569003	0.059323	0.066921	0.066011	0.067914	0.044448	0.053581	0.0532669	0.0560493	0.070488	0.058347
P08758	P08758	Annexin A5	ANXA5	0.0584454	0.060998	0.067058	0.19832	0.136648	0.0616725	0.0972297		UP			21	21	21	68.4	68.4	68.4	35.936	0	323.31	58865000000	267	0.042157	0.048352	0.04645	0.068429	0.052224	0.053981	0.076434	0.058771	0.06308	0.058418	0.07205	0.036806	0.0584728	0.0612576	0.062625	0.054378	0.054109	0.082702	0.059371	0.055823	0.0786964	0.0752566	0.049017	0.058506
P62244	P62244	40S ribosomal protein S15a	RPS15A	0.061051	0.066106	0.06722	0.138876	0.0241093	0.114766	0.0972297		UP			6	6	6	41.5	41.5	41.5	14.839	0	46.483	5978700000	77	0.045925	0.058327	0.053093	0.064311	0.065261	0.061333	0.071701	0.051102	0.066873	0.061658	0.060769	0.059123	0.0574984	0.0623123	0.057	0.064656	0.061799	0.072052	0.077454	0.072671	0.067556	0.057149	0.062628	0.063922
Q13283	Q13283	Ras GTPase-activating protein-binding protein 1	G3BP1	0.05773	0.0587232	0.067779	0.231517	0.206909	0.0246081	0.0972297					7	7	7	23.4	23.4	23.4	52.164	0	18.939	863440000	45	0.042485	0.057162	0.058298	0.061978	0.067122	0.068336	0.067864	0.056737	0.05629	0.067547	0.067315	0.053626	0.0516129	0.0464754	0.049728	0.060541	0.0592	0.070149	0.057568	0.054366	0.0646914	0.0582463	0.066339	0.057073
Q14204	Q14204	Cytoplasmic dynein 1 heavy chain 1	DYNC1H1	0.0606706	0.0636331	0.065203	0.103941	0.0351609	0.0687798	0.0972297		UP			113	113	113	28.4	28.4	28.4	532.4	0	323.31	38360000000	645	0.049342	0.057385	0.052533	0.067109	0.069119	0.060557	0.068167	0.057311	0.067052	0.062489	0.064799	0.050752	0.0559559	0.0607842	0.059971	0.066068	0.063168	0.072638	0.059406	0.056203	0.0801527	0.0640982	0.065203	0.062051
Q15008	Q15008	26S proteasome non-ATPase regulatory subunit 6	PSMD6	0.0610388	0.0625115	0.066382	0.121065	0.0866705	0.034395	0.0972297		UP			13	13	13	26.7	26.7	26.7	45.531	0	137.63	7056200000	72	0.047625	0.061623	0.051178	0.06597	0.064693	0.061701	0.072818	0.055337	0.068248	0.059664	0.068448	0.054194	0.0604546	0.0565923	0.05844	0.06293	0.062941	0.07094	0.056372	0.062093	0.0725719	0.0543216	0.063435	0.061698
Q9BVG4	Q9BVG4	Protein PBDC1	PBDC1	0.060933	0.0574175	0.065112	0.0956997	0.181433	-0.0857333	0.0972297					5	5	5	21	21	21	26.056	0	6.4781	297460000	12	0.045822	0.054179	0.056121	0.062467	0.062874	0.062252	0.076293	0.052527	0.05677	0.059614	0.072701	0.063073	не число	не число	0.047422	0.061864	0.063179	0.076096	0.047548	0.052971	не число	не число	0.05935	0.060382
Q9H078	Q9H078	Caseinolytic peptidase B protein homolog	CLPB	0.065849	0.070229	0.062893	-0.0662621	-0.159167	0.0929054	0.0972297				DOWN	6	6	6	10.5	10.5	10.5	78.728	0	60.506	674590000	20	0.055825	0.065761	0.053449	0.052666	0.07411	0.054679	0.065937	0.062561	0.066582	0.068549	0.066194	0.053769	0.0687066	0.0728116	0.082577	0.077022	0.071314	0.062522	0.069144	0.063025	0.0794815	0.0585195	0.057909	0.05796
O75131;Q96FN4;Q8IYJ1;Q96A23;O95741;Q86YQ8;Q9HCH3;Q9UBL6	O75131	Copine-3	CPNE3	0.0589336	0.07433	0.067233	0.19008	-0.144775	0.334855	0.0982002			UP		11	11	11	25.5	25.5	25.5	60.13	0	205.32	3484600000	48	0.04464	0.05979	0.049001	0.056046	0.062024	0.055359	0.066363	0.048951	0.061944	0.058448	0.063273	0.05544	0.0594191	0.10238	0.065214	0.067016	0.069918	0.078742	0.05217	0.090115	0.0834786	0.0859357	0.059763	0.066046
O14521	O14521	Succinate dehydrogenase [ubiquinone] cytochrome b small subunit, mitochondrial	SDHD	0.062296	0.0598195	0.05579	-0.159133	-0.100609	-0.0585237	0.098508		DOWN			2	2	2	10.7	10.7	10.7	17.043	0	8.0893	1548100000	22	0.052824	0.083155	0.049782	0.061241	0.083262	0.062296	0.075683	0.061664	0.071198	0.061225	0.071377	0.049524	не число	0.0639543	0.078429	0.064573	0.055066	0.066266	0.050805	0.053989	не число	не число	0.053366	0.05316
Q4G0W2	Q4G0W2	Dual specificity phosphatase 28	DUSP28	0.0568845	0.057079	0.0711105	0.322027	0.317103	0.00492446	0.098545					2	2	2	19.3	19.3	19.3	18.324	0	41.818	745810000	12	0.040356	0.055672	0.056228	0.058273	0.05429	0.039109	0.082451	0.054931	0.070579	0.070962	0.072685	0.057541	не число	не число	0.053642	0.055925	0.061033	0.059882	0.057079	0.060627	не число	0.0337151	0.071092	0.063955
Q99613;B5ME19	Q99613;B5ME19	Eukaryotic translation initiation factor 3 subunit C;Eukaryotic translation initiation factor 3 subunit C-like protein	EIF3C;EIF3CL	0.0640735	0.062631	0.067447	0.0740265	0.106879	-0.032852	0.098545					15	15	15	20.5	20.5	20.5	105.34	0	227.23	4760100000	81	0.044531	0.064127	0.054432	0.054893	0.073242	0.06402	0.070251	0.060738	0.067878	0.068319	0.067629	0.057876	0.0477368	0.0684968	0.060486	0.065861	0.06259	0.064175	0.06431	0.062367	0.0626719	0.0586364	0.064967	0.059839
O75832	O75832	26S proteasome non-ATPase regulatory subunit 10	PSMD10	0.0611935	0.057354	0.0690373	0.173998	0.267482	-0.0934843	0.0997063					7	7	7	39.4	39.4	39.4	24.428	0	323.31	2628000000	41	0.043158	0.061672	0.054306	0.056485	0.060715	0.066173	0.075106	0.059191	0.052842	0.067869	0.066526	0.071402	0.0524136	0.0742618	0.062741	0.049889	0.056728	0.068195	0.057354	0.069239	0.0526185	не число	0.068325	0.063323
P04406;O14556	P04406	Glyceraldehyde-3-phosphate dehydrogenase	GAPDH	0.0669005	0.0583725	0.061566	-0.119883	0.076845	-0.196728	0.0997063			DOWN		27	27	27	88.1	88.1	88.1	36.053	0	323.31	1840000000000	3154	0.060754	0.067528	0.058523	0.045488	0.078596	0.062526	0.076869	0.066273	0.083548	0.064508	0.082577	0.06624	0.0730753	0.0738363	0.04831	0.070662	0.058712	0.067575	0.058033	0.062531	0.0279357	0.0377266	0.061566	0.073508
Q13232	Q13232	Nucleoside diphosphate kinase 3	NME3	0.0573405	0.0576755	0.064658	0.173274	0.16487	0.00840412	0.0998476		UP			2	2	2	10.1	10.1	10.1	19.015	0.0019967	2.3424	177010000	7	0.044652	0.062893	0.038888	0.052489	0.067471	0.057773	0.069674	0.057163	0.054602	0.057518	0.063307	0.035436	не число	не число	0.054716	0.060635	0.063127	0.075762	0.04602	0.043385	не число	не число	0.052088	0.053274
Q16531	Q16531	DNA damage-binding protein 1	DDB1	0.06228	0.060187	0.065302	0.0683582	0.117675	-0.049317	0.0998476					33	33	33	31.7	31.7	31.7	126.97	0	323.31	17607000000	258	0.047972	0.059546	0.053554	0.06196	0.068392	0.063169	0.072384	0.051971	0.0626	0.06523	0.071925	0.050287	0.0655304	0.0594244	0.059543	0.065903	0.060831	0.070301	0.059017	0.058172	0.0653387	0.0527569	0.070469	0.059182
Q9NSD9	Q9NSD9	Phenylalanine--tRNA ligase beta subunit	FARSB	0.0587535	0.0641915	0.06402	0.123848	-0.0038596	0.127707	0.0998476		UP			13	13	13	22.6	22.6	22.6	66.115	0	33.545	10924000000	75	0.045343	0.050071	0.047966	0.058861	0.069026	0.063518	0.066147	0.060146	0.053962	0.058646	0.058934	0.054008	0.0537595	0.0635169	0.063678	0.067079	0.064622	0.091604	0.063761	0.061087	0.0704265	0.0517741	0.067271	0.058153
P49721	P49721	Proteasome subunit beta type-2	PSMB2	0.063116	0.0624453	0.066278	0.0705243	0.0859382	-0.0154139	0.100307					6	6	6	37.8	37.8	37.8	22.836	0	163.15	2474700000	42	0.054599	0.066705	0.057149	0.066485	0.066816	0.066481	0.062294	0.046786	0.057306	0.066407	0.063938	0.05944	0.074154	0.0572245	0.052979	0.057319	0.067289	0.067778	0.064049	0.061086	0.0638045	0.0548874	0.067086	0.054587
P17568	P17568	NADH dehydrogenase [ubiquinone] 1 beta subcomplex subunit 7	NDUFB7	0.064777	0.0584086	0.057227	-0.178786	-0.0294836	-0.149302	0.100414		DOWN			7	7	7	58.4	58.4	58.4	16.402	0	323.31	18851000000	166	0.047219	0.065076	0.053629	0.049321	0.081813	0.064478	0.08462	0.05401	0.069819	0.064262	0.070413	0.050701	0.0694676	0.0657282	0.071712	0.060105	0.053312	0.072775	0.05297	0.053087	0.0719127	0.0567121	0.053374	0.05355
Q7Z406	Q7Z406	Myosin-14	MYH14	0.0588855	0.0620551	0.065522	0.154067	0.0784308	0.0756362	0.100801		UP			75	67	67	41.1	37.4	37.4	227.87	0	323.31	37079000000	516	0.045162	0.056523	0.050738	0.079197	0.065363	0.064057	0.065563	0.056805	0.059829	0.067434	0.057942	0.051321	0.0565971	0.0629356	0.058512	0.064362	0.058887	0.076661	0.060767	0.059438	0.0796313	0.0633431	0.063473	0.058907
P29144	P29144	Tripeptidyl-peptidase 2	TPP2	0.061204	0.068466	0.065599	0.100048	-0.0617139	0.161762	0.101115					19	19	19	19.2	19.2	19.2	138.35	0	264.44	5689200000	83	0.046866	0.060014	0.050917	0.051837	0.074426	0.062394	0.077225	0.058229	0.062442	0.064832	0.069181	0.054169	0.0643858	0.0517448	0.06329	0.070344	0.06677	0.069671	0.067261	0.066652	0.0710138	0.0764971	0.069309	0.057764
Q9H3N1	Q9H3N1	Thioredoxin-related transmembrane protein 1	TMX1	0.0590345	0.062421	0.069052	0.226125	0.145652	0.0804732	0.103192		UP			3	3	3	8.2	8.2	8.2	31.791	0.00037106	4.0699	597130000	13	0.042471	0.059464	0.055203	0.079377	0.063585	0.065394	0.069808	0.04788	0.058605	0.058465	0.065042	0.050303	не число	не число	0.066405	0.059845	0.062159	0.07466	0.062683	0.055143	не число	не число	0.073507	0.058152
Q96L96	Q96L96	Alpha-protein kinase 3	ALPK3	0.0591682	0.060197	0.064965	0.134839	0.109971	0.0248684	0.103238					26	26	26	19.9	19.9	19.9	201.27	0	323.31	5416100000	124	0.052041	0.054551	0.050015	0.066634	0.060584	0.061531	0.070812	0.056978	0.066534	0.062832	0.057037	0.053857	0.0577525	0.0630195	0.062152	0.058585	0.061809	0.084377	0.055479	0.051873	0.0640562	0.0479262	0.064891	0.056559
O60784	O60784	Target of Myb protein 1	TOM1	0.0631365	0.0547635	0.062722	-0.00950272	0.195757	-0.20526	0.103265				UP	15	15	15	40	40	40	53.818	0	323.31	10146000000	118	0.048687	0.065494	0.056013	0.061912	0.06204	0.059069	0.073039	0.064233	0.066607	0.060368	0.074904	0.060277	0.0661477	0.0688983	0.055079	0.054448	0.061069	0.068334	0.044559	0.045128	0.0575134	0.0536139	0.065341	0.055667
P26640	P26640	Valine--tRNA ligase	VARS	0.0587935	0.0650196	0.064955	0.143784	-0.0014341	0.145218	0.103321		UP			17	17	17	16.8	16.8	16.8	140.47	0	290.84	2945500000	58	0.048934	0.054523	0.051805	0.066899	0.074015	0.07358	0.058987	0.0586	0.07334	0.048859	0.070637	0.052605	0.0461793	0.0688144	0.05389	0.074575	0.066804	0.067803	0.06118	0.056912	0.0632352	0.0794935	0.066549	0.06214
Q8N142;P30520	Q8N142	Adenylosuccinate synthetase isozyme 1	ADSSL1	0.0639963	0.0547265	0.065045	0.0234497	0.249199	-0.225749	0.103321				UP	22	22	22	57.3	57.3	57.3	50.208	0	323.31	74347000000	377	0.052556	0.068659	0.060671	0.044571	0.076955	0.059034	0.084191	0.056494	0.074137	0.065908	0.073971	0.056161	0.0697553	0.0620846	0.055806	0.063639	0.054658	0.064068	0.053202	0.054795	0.0325033	0.0462339	0.070498	0.06835
Q8N3V7	Q8N3V7	Synaptopodin	SYNPO	0.0625815	0.05574	0.063927	0.0306892	0.197711	-0.167022	0.103321				UP	28	28	28	38.3	38.3	38.3	99.462	0	323.31	25827000000	203	0.044913	0.067765	0.056705	0.058101	0.077024	0.07904	0.079618	0.060475	0.064688	0.073894	0.066553	0.057063	0.0534611	0.0568446	0.055212	0.06071	0.053402	0.059874	0.048076	0.045734	0.0589804	0.0562681	0.074026	0.057397
Q9Y4E8	Q9Y4E8	Ubiquitin carboxyl-terminal hydrolase 15	USP15	0.0633445	0.0725875	0.06439	0.0236173	-0.172884	0.196502	0.103321			UP		10	10	10	11.9	11.9	11.9	112.42	0	157.42	1362000000	46	0.054179	0.063203	0.056856	0.063486	0.07294	0.063676	0.07128	0.050988	0.06907	0.063027	0.073701	0.057564	0.0507907	0.0695336	0.070321	0.075856	0.071504	0.072184	0.072991	0.054882	0.0811175	0.0901425	0.056171	0.05678
P62851	P62851	40S ribosomal protein S25	RPS25	0.0611985	0.0622748	0.068161	0.15545	0.130299	0.025151	0.103375		UP			6	6	6	43.2	43.2	43.2	13.742	0	8.0094	2438300000	21	0.054921	0.064152	0.055264	0.066041	0.068491	0.062527	0.068578	0.05987	0.062601	0.066148	0.057925	0.056571	0.057668	0.0596468	0.056376	0.062345	0.06127	0.076431	0.073086	0.065029	0.0622045	0.0595137	0.070744	0.068161
P35555	P35555	Fibrillin-1	FBN1	0.055631	0.0645425	0.066836	0.264736	0.0503759	0.21436	0.104009		UP			88	88	84	36.5	36.5	35.5	312.3	0	323.31	97117000000	1020	0.034381	0.056887	0.053977	0.04336	0.055609	0.055653	0.059358	0.041136	0.058881	0.042746	0.057192	0.041909	0.055661	0.0655963	0.065831	0.044701	0.070962	0.096724	0.038124	0.063254	0.0939359	0.0354571	0.037281	0.040579
P02743	P02743	Serum amyloid P-component;Serum amyloid P-component(1-203)	APCS	0.037238	0.081375	0.0711336	0.933756	-0.194054	1.12781	0.104158		UP			6	6	6	28.3	28.3	28.3	25.387	0	44.749	11224000000	97	0.032001	0.037428	0.041309	0.031246	0.037048	0.039713	0.046997	0.035313	0.046803	0.042839	0.048068	0.019878	0.0352468	0.024415	0.14807	0.057647	0.080396	0.082354	0.04286	0.034311	0.157105	0.143316	0.057901	0.04874
P30566	P30566	Adenylosuccinate lyase	ADSL	0.070802	0.05972	0.06318	-0.164321	0.0812538	-0.245575	0.104236			DOWN		19	19	19	45.5	45.5	45.5	54.889	0	323.31	16823000000	186	0.057096	0.071786	0.059362	0.050142	0.072057	0.064941	0.08853	0.055966	0.075407	0.07068	0.084313	0.06111	0.0730453	0.0709239	0.047034	0.059598	0.059842	0.063471	0.060512	0.065411	0.0350305	0.048254	0.068718	0.071319
Q13698;Q01668;Q13936;O60840	Q13698	Voltage-dependent L-type calcium channel subunit alpha-1S	CACNA1S	0.061458	0.0625672	0.068761	0.16199	0.136185	0.0258046	0.104505		UP			25	25	25	16.2	16.2	16.2	212.35	0	245	13230000000	178	0.046989	0.057468	0.057023	0.041235	0.078483	0.06281	0.078244	0.060106	0.072199	0.075173	0.067636	0.049451	0.0634989	0.0495868	0.064452	0.060499	0.060181	0.066718	0.066201	0.059403	0.0606823	0.0751128	0.071062	0.067186
Q9UN37;O75351;Q6PIW4	Q9UN37	Vacuolar protein sorting-associated protein 4A	VPS4A	0.0597012	0.064394	0.0662575	0.150324	0.0411575	0.109166	0.104511					8	8	8	22.4	22.4	22.4	48.897	0	23.128	3300100000	30	0.050599	0.061949	0.046806	0.05737	0.072323	0.056837	0.067484	0.06391	0.064919	0.064378	0.076034	0.052604	0.0574534	0.055682	0.066384	0.069526	0.064394	0.036735	0.06044	0.059944	0.0679874	не число	0.06976	0.058461
P49189	P49189	4-trimethylaminobutyraldehyde dehydrogenase	ALDH9A1	0.0613266	0.056679	0.067911	0.147132	0.260831	-0.113699	0.104933				UP	19	19	19	45.3	45.3	45.3	53.801	0	323.31	51050000000	301	0.046749	0.058766	0.053998	0.058103	0.060215	0.069256	0.082552	0.04835	0.066584	0.074428	0.073578	0.053702	0.0624382	0.0797631	0.046134	0.04845	0.06826	0.064908	0.065539	0.075284	0.0475984	0.0441208	0.076233	0.063664
P53990	P53990	IST1 homolog	IST1	0.0586896	0.0646563	0.0690002	0.233497	0.0938096	0.139687	0.104933			UP		4	4	4	11	11	11	39.75	0	17.804	615520000	22	0.053064	0.065574	0.048373	не число	не число	не число	не число	0.054559	0.067874	0.069841	0.064906	0.062258	0.0525022	0.0551211	0.06173	не число	не число	0.071428	0.062883	0.063962	0.128862	0.0653506	0.071973	0.069238
Q00169	Q00169	Phosphatidylinositol transfer protein alpha isoform	PITPNA	0.056767	0.065653	0.0652875	0.201754	-0.00805414	0.209808	0.105029			UP		4	4	4	17.8	17.8	17.8	31.806	0	82.523	1389300000	21	0.046004	0.051014	0.05262	0.056513	0.068303	0.057021	0.061018	0.053017	0.053015	0.064849	0.06785	0.055297	0.0690901	0.0712715	0.063181	0.072332	0.065653	0.074782	0.055916	0.060651	0.160959	не число	0.064467	0.063278
Q9UNH7;Q86XE0	Q9UNH7	Sorting nexin-6;Sorting nexin-6, N-terminally processed	SNX6	0.059654	0.065527	0.068447	0.198368	0.0628978	0.135471	0.105369		UP			5	4	4	11.8	9.4	9.4	46.648	0	6.6537	499830000	17	0.043944	0.056019	0.054136	0.059112	0.061104	0.055932	0.079288	0.065275	0.066927	0.060196	0.066694	0.047138	не число	не число	0.058709	0.062678	0.062883	0.072681	0.073816	0.068171	не число	не число	0.059112	0.059648
O60506	O60506	Heterogeneous nuclear ribonucleoprotein Q	SYNCRIP	0.0613385	0.062907	0.064815	0.0795348	0.0431072	0.0364277	0.105525					19	19	14	39.2	39.2	31.3	69.602	0	323.31	12048000000	170	0.046279	0.059717	0.054192	0.060548	0.065596	0.063991	0.067979	0.053935	0.062129	0.063133	0.065408	0.046937	0.0583619	0.070792	0.061358	0.064065	0.064092	0.070908	0.052145	0.048508	0.0668129	0.061749	0.064575	0.058848
P02760	P02760	Protein AMBP;Alpha-1-microglobulin;Inter-alpha-trypsin inhibitor light chain;Trypstatin	AMBP	0.0539285	0.059427	0.0630275	0.224934	0.0848629	0.140071	0.106022		UP			9	9	9	26.1	26.1	26.1	38.999	0	323.31	4883700000	65	0.040271	0.041574	0.054442	0.059079	0.059561	0.064662	0.068858	0.028244	0.042198	0.04051	0.053415	0.046008	0.0813872	0.0581636	0.086082	0.059427	0.068375	0.089686	0.058902	0.058396	0.0569225	не число	0.056322	0.045929
P12110	P12110	Collagen alpha-2(VI) chain	COL6A2	0.049586	0.053855	0.063778	0.363126	0.243979	0.119147	0.106455		UP			29	29	29	28.1	28.1	28.1	108.58	0	323.31	104000000000	447	0.036199	0.046055	0.049705	0.05094	0.046854	0.059487	0.05748	0.04125	0.055171	0.054166	0.049467	0.038243	0.0356951	0.0628337	0.052373	0.055337	0.059291	0.092065	0.049532	0.048759	0.154936	0.0454398	0.046543	0.040282
Q9BR39;Q8WXH2	Q9BR39	Junctophilin-2	JPH2	0.066308	0.0595837	0.0674541	0.0247232	0.178987	-0.154264	0.106534				UP	20	20	20	39.8	39.8	39.8	74.221	0	323.31	39832000000	249	0.053701	0.065096	0.051194	0.047766	0.079	0.060449	0.076334	0.056307	0.068353	0.072216	0.070079	0.060984	0.06752	0.0691261	0.06243	0.061083	0.063242	0.062691	0.056641	0.05477	0.0542665	0.0580845	0.071338	0.063392
P16298;P48454	P16298	Serine/threonine-protein phosphatase 2B catalytic subunit beta isoform	PPP3CB	0.065083	0.059332	0.07032	0.111654	0.245125	-0.13347	0.107789					11	11	7	27.5	27.5	19.7	59.024	0	126.95	7960600000	98	0.056093	0.057144	0.062181	0.043604	0.065953	0.064213	0.074677	0.061442	0.070847	0.07373	0.075373	0.053842	0.0704564	0.0686766	0.053303	0.064692	0.066921	0.058292	0.060372	0.058091	0.0452714	0.0618569	0.083282	0.07032
P49411	P49411	Elongation factor Tu, mitochondrial	TUFM	0.0650425	0.0634316	0.058647	-0.149325	-0.113143	-0.0361821	0.108207					27	27	27	60.4	60.4	60.4	49.541	0	323.31	119000000000	562	0.04852	0.072209	0.051543	0.055304	0.078506	0.065022	0.069015	0.059078	0.069423	0.060852	0.069036	0.054617	0.065063	0.0670226	0.068514	0.07294	0.061057	0.076886	0.052358	0.053578	0.0658061	0.0575104	0.055123	0.05364
Q7LBR1	Q7LBR1	Charged multivesicular body protein 1b	CHMP1B	0.0580229	0.0619612	0.064446	0.151468	0.0567257	0.0947427	0.108515		UP			4	4	4	16.1	16.1	16.1	22.109	0	15.491	457580000	18	0.047898	0.059614	0.058083	не число	не число	не число	не число	0.061732	0.064741	0.050689	0.063542	0.048584	0.0536726	0.0579628	0.063276	не число	не число	0.086739	0.058579	0.059551	0.0900287	0.0606464	0.063407	0.075566
Q9GZT8	Q9GZT8	NIF3-like protein 1	NIF3L1	0.0675285	0.0543145	0.059952	-0.171689	0.14247	-0.314159	0.108515			DOWN		5	5	5	16.7	16.7	16.7	41.968	0	19.766	960680000	22	0.051688	0.065409	0.05299	0.045674	0.074965	0.060427	0.089837	0.069648	0.087988	0.057842	0.10825	0.05221	0.0699591	0.08726	0.048614	0.062739	0.063747	0.055727	0.052902	0.060417	0.0233746	0.0355644	0.059675	0.062468
Q9NX46	Q9NX46	Poly(ADP-ribose) glycohydrolase ARH3	ADPRHL2	0.0606293	0.0603715	0.066978	0.143672	0.14982	-0.00614752	0.108966					9	9	9	32.5	32.5	32.5	38.946	0	224.76	6535200000	84	0.046969	0.053392	0.05719	0.047786	0.072243	0.062272	0.08656	0.058938	0.072253	0.064402	0.073987	0.054052	0.0613655	0.0598931	0.05458	0.061095	0.060627	0.071061	0.046489	0.060116	0.0627498	0.0571358	0.075298	0.071163
O43414	O43414	ERI1 exoribonuclease 3	ERI3	0.0645536	0.061216	0.070399	0.125057	0.201646	-0.0765888	0.109243					2	2	2	4.7	4.7	4.7	37.238	0.0067416	1.9361	744400000	15	0.055793	0.057153	0.054513	0.05276	0.069909	0.066207	0.075698	0.05605	0.063471	0.069442	0.065989	0.065112	0.0645536	не число	0.05884	0.058706	0.061216	0.067315	0.072356	0.07059	0.0463106	не число	0.071602	0.060973
Q86TC9	Q86TC9	Myopalladin	MYPN	0.0627408	0.063599	0.068136	0.119013	0.0994132	0.0196002	0.109243					36	36	35	35.6	35.6	34.8	145.26	0	323.31	24234000000	284	0.048755	0.060225	0.058977	0.058496	0.07285	0.066299	0.071156	0.058083	0.068316	0.068031	0.06485	0.051725	0.0607722	0.0647094	0.057647	0.06272	0.066114	0.063682	0.066482	0.063516	0.05602	0.0702587	0.067344	0.058042
P05198	P05198	Eukaryotic translation initiation factor 2 subunit 1	EIF2S1	0.062154	0.0602364	0.067107	0.110616	0.155829	-0.0452129	0.109312					11	11	11	42.2	42.2	42.2	36.112	0	323.31	6472800000	103	0.048833	0.058757	0.057251	0.066438	0.071508	0.067507	0.070393	0.056937	0.065551	0.06556	0.066842	0.05145	0.058465	0.057469	0.058641	0.062215	0.060072	0.072416	0.060951	0.05351	0.0596018	0.0604007	0.071658	0.057717
P26440	P26440	Isovaleryl-CoA dehydrogenase, mitochondrial	IVD	0.0543465	0.055893	0.0623004	0.197054	0.156574	0.0404805	0.109312					10	10	10	22.3	22.3	22.3	46.65	0	76.728	2864100000	64	0.045423	0.06438	0.048775	0.069083	0.068477	0.0519	0.076784	0.050924	0.057881	0.051395	0.058676	0.056793	0.0508788	0.0507308	0.047791	0.054468	0.058898	0.064245	0.057318	0.054294	0.070864	0.0526029	0.062024	0.052712
P37840	P37840	Alpha-synuclein	SNCA	0.060516	0.0765955	0.044817	-0.433271	-0.773214	0.339943	0.109321				DOWN	5	5	3	42.9	42.9	30	14.46	0	18.278	4761700000	57	0.041466	0.042061	0.043941	0.07304	0.056075	0.071397	0.080799	0.087291	0.091424	0.063305	0.057727	0.053728	0.0880451	0.0482558	0.07827	0.088425	0.074921	0.061967	0.088454	0.069371	0.0744596	0.114797	0.043566	0.045138
Q9NXA8	Q9NXA8	NAD-dependent protein deacylase sirtuin-5, mitochondrial	SIRT5	0.0629885	0.0549615	0.061774	-0.0280887	0.168578	-0.196667	0.109321					7	7	7	34.5	34.5	34.5	33.881	0	75.869	3328200000	47	0.043907	0.060672	0.052714	0.065361	0.080151	0.064569	0.078835	0.053927	0.054333	0.061408	0.073815	0.046554	0.0756581	0.0803564	0.049977	0.062329	0.053494	0.072299	0.056429	0.056871	0.0306672	0.0354038	0.067374	0.066677
Q13423	Q13423	NAD(P) transhydrogenase, mitochondrial	NNT	0.0574755	0.0573315	0.055735	-0.0443635	-0.0407444	-0.00361909	0.109418					47	47	47	46.9	46.9	46.9	113.89	0	323.31	241000000000	1141	0.051367	0.087977	0.047802	0.046777	0.084337	0.056144	0.075331	0.050718	0.076579	0.058807	0.070805	0.04784	0.0552787	0.0681612	0.08378	0.062685	0.051978	0.07523	0.051632	0.047274	0.0999826	0.0517148	0.043043	0.055556
Q9UK76	Q9UK76	Hematological and neurological expressed 1 protein;Hematological and neurological expressed 1 protein, N-terminally processed	HN1	0.0577895	0.0511385	0.067564	0.225447	0.401845	-0.176398	0.109523					2	2	2	24.7	24.7	24.7	16.014	0	36.454	564750000	8	0.052021	0.058124	0.049981	0.068322	0.067858	0.059451	0.075826	0.061441	0.053872	0.057455	0.054865	0.050879	не число	не число	0.036819	0.058128	0.052919	0.074479	0.049358	0.046506	не число	не число	0.077862	0.068192
Q12906	Q12906	Interleukin enhancer-binding factor 3	ILF3	0.062209	0.059597	0.069992	0.170067	0.23195	-0.0618836	0.109961					14	14	12	23.3	23.3	20.8	95.337	0	270.17	3178500000	70	0.041739	0.052183	0.062451	0.053778	0.072021	0.061967	0.078708	не число	не число	не число	не число	0.053784	0.0686227	0.0689702	0.054304	0.063712	0.059597	не число	0.064826	0.059562	0.0795114	0.0558552	0.067579	0.049164
Q9H511	Q9H511	Kelch-like protein 31	KLHL31	0.0729945	0.061971	0.060208	-0.277833	-0.0416381	-0.236195	0.110003		DOWN			6	6	6	13.1	13.1	13.1	70.245	0	47.46	1673700000	19	0.034296	0.11039	0.073897	0.048234	0.074335	0.063478	0.089645	0.057462	0.072092	0.0772	0.06999	0.079662	не число	не число	0.050388	0.059911	0.064227	0.068114	0.060304	0.063638	не число	не число	0.035615	0.045575
Q96AN5	Q96AN5	Transmembrane protein 143	TMEM143	0.065244	0.0712887	0.059314	-0.137473	-0.2653	0.127827	0.110075				DOWN	12	12	12	33.6	33.6	33.6	51.714	0	154.39	5580500000	75	0.049643	0.081462	0.048837	0.047923	0.08161	0.065419	0.066677	0.053179	0.072289	0.06177	0.070871	0.050042	0.065069	0.0782949	0.075032	0.072786	0.064162	0.073039	0.056314	0.055044	0.0827715	0.0697913	0.058051	0.057238
P12109	P12109	Collagen alpha-1(VI) chain	COL6A1	0.051582	0.0548395	0.0603587	0.226694	0.138346	0.0883477	0.110548		UP			35	35	35	41.1	41.1	41.1	108.53	0	323.31	162000000000	595	0.041483	0.045773	0.052239	0.056159	0.053478	0.06457	0.058708	0.043654	0.05458	0.050747	0.050925	0.035441	0.0400955	0.0636847	0.052439	0.05724	0.057256	0.11325	0.049738	0.047719	0.141314	0.0461661	0.048529	0.047398
P62280	P62280	40S ribosomal protein S11	RPS11	0.0634945	0.0668315	0.0671125	0.0799499	0.00605324	0.0738966	0.110548		UP			7	7	7	38.6	38.6	38.6	18.431	0	24.004	10192000000	78	0.046843	0.060943	0.052858	0.068037	0.066359	0.065621	0.066566	0.053434	0.069534	0.064064	0.062925	0.053093	0.0644398	0.0618089	0.060174	0.061018	0.068012	0.066738	0.066925	0.063791	0.0762514	0.0814831	0.066655	0.055184
Q13049	Q13049	E3 ubiquitin-protein ligase TRIM32	TRIM32	0.05906	0.062717	0.068428	0.212405	0.12573	0.0866752	0.110548		UP			3	3	3	5.5	5.5	5.5	71.988	0	53.144	122680000	9	0.039251	0.063551	0.058699	0.052932	0.059421	0.054066	0.06237	0.062999	0.062238	0.066702	0.053157	0.057486	не число	не число	0.055759	0.058781	0.07767	0.071611	0.054636	0.062717	не число	0.0849109	0.069372	0.05204
Q8N6M0	Q8N6M0	OTU domain-containing protein 6B	OTUD6B	0.0571165	0.060012	0.066441	0.218166	0.146823	0.0713434	0.110548					4	4	4	14.7	14.7	14.7	33.812	0	8.0271	186550000	9	0.052085	0.054173	0.054101	0.06006	0.068753	0.048491	0.07531	0.04776	0.071227	0.060458	0.074904	0.045353	не число	не число	0.054582	0.067023	0.062574	0.062053	0.050866	0.057971	не число	не число	0.073506	0.066135
P40925	P40925	Malate dehydrogenase, cytoplasmic	MDH1	0.063588	0.051805	0.056323	-0.17503	0.120633	-0.295663	0.110624					19	19	19	57.2	57.2	57.2	36.426	0	323.31	464000000000	678	0.044992	0.081484	0.050234	0.059389	0.076383	0.064006	0.065075	0.054697	0.063155	0.06317	0.072608	0.052554	0.0677118	0.0676698	0.050645	0.063389	0.05605	0.07019	0.048894	0.052965	0.0487736	0.0307319	0.056294	0.053104
P28070	P28070	Proteasome subunit beta type-4	PSMB4	0.0617345	0.065306	0.067729	0.133697	0.0525581	0.0811386	0.110855					7	7	7	40.9	40.9	40.9	29.204	0	323.31	6618200000	60	0.051923	0.061231	0.055845	0.064706	0.072331	0.057101	0.065278	0.054622	0.068452	0.062238	0.075087	0.053664	0.0541712	0.0850367	0.059934	0.066145	0.064467	0.068893	0.066252	0.060572	0.0730453	0.0573546	0.073143	0.061409
P15880	P15880	40S ribosomal protein S2	RPS2	0.0639165	0.0618165	0.069336	0.117416	0.165613	-0.0481964	0.112046					8	8	8	24.9	24.9	24.9	31.324	0	36.51	7591800000	56	0.046333	0.054471	0.0524	0.07318	0.073048	0.067333	0.067506	0.058615	0.06442	0.068402	0.063413	0.049859	0.0513205	0.0698931	0.062302	0.057722	0.060536	0.065738	0.063252	0.061331	0.0777256	0.0471346	0.070315	0.052999
P49748	P49748	Very long-chain specific acyl-CoA dehydrogenase, mitochondrial	ACADVL	0.0607636	0.0589235	0.05684	-0.0963008	-0.0519366	-0.0443642	0.114049					36	36	36	69.3	69.3	69.3	70.389	0	323.31	261000000000	936	0.054829	0.091009	0.049452	0.046026	0.091347	0.05967	0.072243	0.050754	0.06732	0.060785	0.068317	0.052285	0.0607422	0.0649731	0.07803	0.058791	0.059056	0.081189	0.053688	0.049769	0.0755323	0.0521301	0.04828	0.05735
Q16586	Q16586	Alpha-sarcoglycan	SGCA	0.0617545	0.067353	0.066983	0.117251	-0.00794721	0.125198	0.115547					9	9	9	32	32	32	42.875	0	96.681	9384000000	107	0.044217	0.05359	0.049656	0.064184	0.072808	0.068035	0.068057	0.056674	0.059325	0.067295	0.067771	0.050322	0.0506972	0.0735127	0.063611	0.067315	0.062554	0.073466	0.071349	0.067391	0.0845573	0.0659559	0.066648	0.056942
P62841	P62841	40S ribosomal protein S15	RPS15	0.0652185	0.0600085	0.0684485	0.0697377	0.189852	-0.120114	0.115583					4	4	4	29	29	29	17.04	0	6.866	1019000000	14	не число	не число	не число	0.06871	0.067106	0.067861	0.063331	0.043293	0.041137	0.056491	0.07743	0.071541	не число	0.0498337	не число	0.059479	0.060538	0.057273	0.063326	0.060845	не число	0.0563502	не число	не число
P50990	P50990	T-complex protein 1 subunit theta	CCT8	0.0618303	0.0690095	0.0649611	0.0712621	-0.0872189	0.158481	0.115807					25	25	25	49.3	49.3	49.3	59.62	0	323.31	17854000000	234	0.043554	0.054906	0.051288	0.070522	0.066252	0.060516	0.066136	0.061546	0.067041	0.065544	0.062893	0.055256	0.0605685	0.0621146	0.060447	0.068467	0.066463	0.072543	0.069552	0.06717	0.0770724	0.0696055	0.066215	0.059322
Q15276	Q15276	Rab GTPase-binding effector protein 1	RABEP1	0.0654745	0.060037	0.06166	-0.0865982	0.038483	-0.125081	0.116595		DOWN			8	8	8	9.5	9.5	9.5	99.289	0	19.084	1136200000	17	0.062396	0.066356	0.061039	0.052439	0.062689	0.084583	0.11832	0.070258	0.070855	0.064593	0.073167	0.052677	0.0725599	0.0571706	0.054514	0.052157	0.056206	0.065489	0.065527	0.060037	0.0645296	не число	0.056803	0.066644
P49368	P49368	T-complex protein 1 subunit gamma	CCT3	0.0634771	0.0681935	0.065919	0.0544593	-0.0489399	0.103399	0.116929		UP			17	17	17	34.3	34.3	34.3	60.533	0	323.31	11227000000	142	0.041616	0.054446	0.049776	0.06396	0.068964	0.05834	0.066915	0.053588	0.069264	0.064245	0.063611	0.053618	0.0633431	0.0674541	0.054926	0.066723	0.072511	0.073049	0.067993	0.068394	0.0811115	0.061773	0.066658	0.057058
Q9HBL7	Q9HBL7	Plasminogen receptor (KT)	PLGRKT	0.068999	0.057453	0.063225	-0.12608	0.138113	-0.264193	0.117603			DOWN		6	6	6	32	32	32	17.201	0	46.371	6112100000	52	0.05914	0.08772	0.057566	0.054106	0.08147	0.06868	0.074151	0.048186	0.071509	0.069318	0.07497	0.049262	0.0631813	0.0725899	0.070701	0.052626	0.064523	0.06228	0.034611	0.029631	0.0631453	0.0489264	0.060639	0.03508
O75251	O75251	NADH dehydrogenase [ubiquinone] iron-sulfur protein 7, mitochondrial	NDUFS7	0.0646565	0.060337	0.056878	-0.184925	-0.0851722	-0.0997524	0.117625					4	4	4	18.3	18.3	18.3	23.563	0	82.8	22035000000	97	0.054305	0.068786	0.05216	0.052323	0.085617	0.066323	0.074555	0.056026	0.066467	0.06299	0.068284	0.047779	0.0663814	0.0623483	0.072582	0.067859	0.052815	0.089956	0.046745	0.042238	0.0746573	0.0508656	0.055282	0.058158
P35613	P35613	Basigin	BSG	0.0689179	0.0601124	0.060252	-0.193869	0.00334531	-0.197214	0.118491		DOWN			11	11	11	36.4	36.4	36.4	42.2	0	323.31	13920000000	128	0.048872	0.069261	0.049428	0.052149	0.079917	0.069687	0.079302	0.059659	0.082645	0.059443	0.081259	0.057984	0.0941697	0.0685747	0.076182	0.072745	0.060517	0.069075	0.055728	0.055469	0.0542347	0.0597079	0.061588	0.057098
O60662	O60662	Kelch-like protein 41	KLHL41	0.069081	0.0566273	0.059262	-0.221181	0.0656083	-0.286789	0.118979					33	33	33	63.2	63.2	63.2	68.036	0	323.31	582000000000	1225	0.055878	0.064504	0.05726	0.070391	0.073412	0.068886	0.081863	0.061024	0.078874	0.069398	0.073311	0.057424	0.0692759	0.0684908	0.052897	0.064842	0.062301	0.068954	0.052039	0.054239	0.0590157	0.0466498	0.060423	0.052395
Q10589	Q10589	Bone marrow stromal antigen 2	BST2	0.055659	0.065513	0.064695	0.217039	-0.018127	0.235166	0.118979					3	3	3	13.9	13.9	13.9	19.769	0	259.14	1459600000	22	0.040288	0.069468	0.054684	0.052523	0.062731	0.055599	0.061276	0.051676	0.060821	0.055659	0.062631	не число	0.0571005	0.0467798	0.068107	0.06083	0.062919	0.083956	не число	не число	0.117667	0.040524	0.059069	0.051593
Q16555	Q16555	Dihydropyrimidinase-related protein 2	DPYSL2	0.0567743	0.064305	0.065857	0.214099	0.0344059	0.179693	0.118979		UP			18	14	14	46.7	37.8	37.8	62.293	0	323.31	9930500000	125	0.039609	0.054829	0.046475	0.047097	0.064613	0.052876	0.073043	0.065033	0.056743	0.062562	0.068822	0.049427	0.0568056	0.0633011	0.066627	0.069578	0.061983	0.071675	0.058854	0.057452	0.0850068	0.0587838	0.056766	0.052483
O75390	O75390	Citrate synthase, mitochondrial	CS	0.0618188	0.0646563	0.058417	-0.0816574	-0.146403	0.0647453	0.119314					17	17	17	48.9	48.9	48.9	51.712	0	323.31	141000000000	448	0.050906	0.083195	0.049012	0.049287	0.087033	0.059553	0.07042	0.051519	0.070032	0.059929	0.073078	0.051402	0.0637086	0.0690541	0.076338	0.068352	0.057569	0.072795	0.061463	0.058823	0.0678496	0.0582295	0.051835	0.056265
O00567	O00567	Nucleolar protein 56	NOP56	0.060647	0.0640695	0.066981	0.143316	0.0641142	0.0792014	0.119383		UP			5	5	5	10.8	10.8	10.8	66.049	0	16.212	602720000	19	0.048426	0.059375	0.048764	0.061919	0.068921	0.067765	0.079105	0.037875	0.069765	0.057736	0.068956	0.042773	не число	не число	0.055743	0.062765	0.058503	0.065374	0.065758	0.070371	не число	не число	0.073144	0.055289
Q5JRX3	Q5JRX3	Presequence protease, mitochondrial	PITRM1	0.057367	0.0729162	0.066075	0.203883	-0.142136	0.346019	0.119477			UP		18	18	18	19.8	19.8	19.8	117.41	0	63.902	3199800000	68	0.057759	0.076058	0.054846	0.056975	0.079943	0.051392	0.072405	0.046168	0.075109	0.07408	0.046493	0.04747	0.0489438	0.0725119	0.07214	0.086013	0.059696	0.10723	0.064747	0.059615	0.0849828	0.0736925	0.066075	0.061395
P30533	P30533	Alpha-2-macroglobulin receptor-associated protein	LRPAP1	0.0636278	0.0693995	0.069912	0.135882	0.0106148	0.125267	0.119733		UP			12	12	12	33.1	33.1	33.1	41.465	0	248.46	3398800000	63	0.045951	0.054073	0.050448	0.062762	0.057237	0.068304	0.077292	0.049907	0.070054	0.068399	0.062444	0.067594	0.0704924	0.0644937	0.063002	0.065659	0.076785	0.068057	0.070742	0.088074	0.0498361	0.075742	0.067978	0.060114
Q14764	Q14764	Major vault protein	MVP	0.057737	0.0595435	0.0718934	0.316364	0.271916	0.0444479	0.120387		UP			14	14	14	18.6	18.6	18.6	99.326	0	55.457	2314200000	33	0.041093	0.051472	0.049387	0.059403	0.063938	0.056314	0.067248	0.057737	0.072091	0.064632	0.070422	0.040375	0.0463705	не число	0.073063	0.06032	0.058767	0.082991	0.057842	0.050721	0.0971001	0.0571496	0.065556	0.065026
P51884	P51884	Lumican	LUM	0.038054	0.053322	0.064391	0.758811	0.272128	0.486683	0.12072		UP			12	12	8	42.3	42.3	28.4	38.429	0	323.31	85030000000	267	0.027456	0.030108	0.041573	0.036172	0.036968	0.03914	0.045897	0.02847	0.051235	0.032492	0.04869	0.022727	0.0454974	0.075736	0.05207	0.050037	0.054574	0.17277	0.03987	0.030229	0.115899	0.0768627	0.038256	0.031662
P13533	P13533	Myosin-6	MYH6	0.056103	0.063343	0.0645177	0.201617	0.0265098	0.175107	0.121097			UP		161	11	10	55.5	7.8	7.5	223.73	0	215.2	44003000000	96	0.050619	0.061698	0.054226	0.061538	0.064887	0.064545	0.058937	0.046331	0.051906	0.070562	0.05798	0.049713	0.0277709	0.0497264	0.064876	0.065267	0.06181	0.072422	0.053441	0.055083	0.329204	0.0538063	0.060964	0.054486
Q9H4M9;Q9NZN3	Q9H4M9	EH domain-containing protein 1	EHD1	0.0603845	0.081529	0.06484	0.102706	-0.330429	0.433135	0.121097				DOWN	13	12	12	36.9	35.2	35.2	60.626	0	323.31	2274200000	40	0.042756	0.05154	0.050462	0.063649	0.059431	0.061338	0.066733	0.044971	0.064633	0.050749	0.076777	0.045623	0.206659	0.0940858	0.08493	0.069016	0.078556	0.084502	0.067123	0.060649	0.35936	0.113448	0.049677	0.049755
Q9NUJ1	Q9NUJ1	Mycophenolic acid acyl-glucuronide esterase, mitochondrial	ABHD10	0.0598165	0.0663677	0.06372	0.0912028	-0.0587339	0.149937	0.121097					8	8	8	33.3	33.3	33.3	33.932	0	107.05	1569200000	48	0.043578	0.061755	0.050606	0.051729	0.069686	0.06547	0.065446	0.043971	0.054932	0.074544	0.062306	0.057878	0.0538614	0.0620367	0.072896	0.060098	0.060387	0.082315	0.068729	0.06793	0.0640502	0.0648053	0.066908	0.055972
O43674	O43674	NADH dehydrogenase [ubiquinone] 1 beta subcomplex subunit 5, mitochondrial	NDUFB5	0.0624485	0.0654945	0.057788	-0.111897	-0.180604	0.0687068	0.121177					7	7	6	30.2	30.2	25.4	21.75	0	306.64	14429000000	118	0.056587	0.07484	0.051971	0.052286	0.082805	0.061337	0.07222	0.048497	0.066646	0.066912	0.06356	0.05593	0.0648832	0.0444426	0.081004	0.07373	0.057259	0.077226	0.054092	0.050511	0.0770844	0.0558222	0.045228	0.051345
Q9NZ01	Q9NZ01	Very-long-chain enoyl-CoA reductase	TECR	0.0618723	0.0682795	0.070518	0.188699	0.0465391	0.14216	0.12134		UP			11	11	11	31.2	31.2	31.2	36.034	0	38.164	10333000000	71	0.043423	0.061606	0.058524	0.042082	0.075365	0.063946	0.071323	0.051196	0.079169	0.069059	0.069318	0.048578	0.0518916	0.0621385	0.067676	0.065469	0.072042	0.069773	0.068883	0.061812	0.0637146	0.071673	0.067608	0.056006
Q9UKY7	Q9UKY7	Protein CDV3 homolog	CDV3	0.065846	0.061511	0.068885	0.0650941	0.163345	-0.0982514	0.121896					9	9	9	61.6	61.6	61.6	27.335	0	323.31	3458800000	61	не число	не число	не число	0.06649	0.068406	0.072512	0.074138	0.052903	0.048329	0.062646	0.065846	0.060016	0.0723442	0.0431242	не число	0.061321	0.067658	0.067827	0.061511	0.058193	0.0734109	0.0482145	не число	не число
Q9BXN1	Q9BXN1	Asporin	ASPN	0.035539	0.04266	0.068796	0.952922	0.689441	0.263481	0.123094		UP			12	12	12	35	35	35	43.417	0	323.31	13599000000	76	0.026255	0.025966	0.041988	0.025799	0.03148	0.02943	0.043866	0.030375	0.046727	0.045051	0.039598	0.025978	0.0460613	0.0702767	0.038151	0.041878	0.043442	0.16534	0.036987	0.031793	0.0764791	0.0768986	0.035047	0.025116
P55884	P55884	Eukaryotic translation initiation factor 3 subunit B	EIF3B	0.063543	0.062808	0.0692399	0.12387	0.140655	-0.0167849	0.1233					10	10	10	18.8	18.8	18.8	92.48	0	205.17	3402800000	66	0.049469	0.06006	0.054405	0.058065	0.07033	0.060014	0.071242	0.048074	0.070086	0.067107	0.067026	0.050584	0.0717509	0.0788223	0.062769	0.062847	0.067433	0.065256	0.061241	0.055456	0.0443509	0.079895	0.070861	0.064255
P11766	P11766	Alcohol dehydrogenase class-3	ADH5	0.0597543	0.0574346	0.065272	0.127421	0.184545	-0.0571249	0.123947					15	15	15	41.7	41.7	41.7	39.724	0	221.33	13427000000	131	0.040794	0.070534	0.054224	0.049595	0.074381	0.056652	0.073316	0.055752	0.062432	0.064681	0.071168	0.049235	0.0590421	0.0604666	0.050716	0.061019	0.063616	0.079595	0.054001	0.050392	0.0608681	0.0493716	0.078113	0.065266
Q9UJY1	Q9UJY1	Heat shock protein beta-8	HSPB8	0.059515	0.061026	0.065602	0.140486	0.104316	0.0361707	0.124292		UP			8	8	8	42.9	42.9	42.9	21.604	0	77.989	7769300000	68	0.052724	0.055726	0.049222	0.078872	0.066779	0.057534	0.063207	0.052413	0.064685	0.0562	0.061496	0.056368	0.0620846	0.0664114	0.055929	0.07247	0.062512	0.075717	0.05954	0.058669	0.0818606	0.0527821	0.067751	0.065431
P14621	P14621	Acylphosphatase-2	ACYP2	0.064495	0.0467355	0.0594011	-0.118698	0.345971	-0.464668	0.124927			DOWN		9	9	9	69.7	69.7	69.7	11.139	0	298.68	71105000000	174	0.053922	0.060658	0.064519	0.05475	0.092362	0.056356	0.069964	0.066836	0.061598	0.061805	0.076639	0.064471	0.0715172	0.0695336	0.047075	0.069708	0.064352	0.063468	0.040825	0.046396	0.0417489	0.0397899	0.050891	0.059605
P27348	P27348	14-3-3 protein theta	YWHAQ	0.0541545	0.0600705	0.066142	0.288485	0.13891	0.149575	0.125369		UP			10	5	5	48.2	33.9	33.9	27.764	0	216.55	3851400000	31	0.037597	0.052579	0.044794	0.066984	0.063177	0.0484	0.077468	0.044771	0.05573	0.049781	0.059422	0.037987	0.0568476	0.0671844	0.060816	0.059325	0.054452	0.084622	0.058195	0.044215	0.0621685	0.0715112	0.062559	0.054734
P62140	P62140	Serine/threonine-protein phosphatase PP1-beta catalytic subunit	PPP1CB	0.065351	0.0583656	0.062354	-0.0677283	0.0953638	-0.163092	0.125369					12	12	5	39.1	39.1	20.2	37.186	0	151.56	17868000000	137	0.052626	0.072278	0.057619	0.060737	0.07467	0.062187	0.083403	0.064069	0.074397	0.06332	0.080431	0.055248	0.0692939	0.0666331	0.057782	0.061881	0.059089	0.066172	0.052988	0.057778	0.0589492	0.0549059	0.061973	0.05041
P08133	P08133	Annexin A6	ANXA6	0.06066	0.0649425	0.0671784	0.147252	0.0488345	0.0984174	0.127017		UP			49	49	49	69.1	69.1	69.1	75.872	0	323.31	345000000000	1025	0.048919	0.059455	0.052629	0.054311	0.068616	0.061375	0.072051	0.056556	0.063884	0.059945	0.070219	0.051826	0.0633011	0.0635948	0.060292	0.063178	0.056431	0.076253	0.070552	0.066707	0.0595329	0.0706842	0.068044	0.065489
P12270	P12270	Nucleoprotein TPR	TPR	0.061236	0.0647293	0.068376	0.15911	0.0790711	0.0800389	0.127017		UP			18	18	18	8.5	8.5	8.5	267.29	0	77.111	1759300000	36	0.065179	0.065592	0.036417	0.061236	0.067063	0.054358	0.074699	0.053172	0.059874	0.062427	0.066091	0.047101	0.0593429	не число	0.082856	0.059348	0.07065	0.067088	0.064869	0.064376	0.0626899	0.0645896	0.060118	0.064921
Q15746	Q15746	Myosin light chain kinase, smooth muscle;Myosin light chain kinase, smooth muscle, deglutamylated form	MYLK	0.0586215	0.065238	0.063194	0.108358	-0.045925	0.154283	0.127017			UP		7	7	7	4.1	4.1	4.1	210.71	0	28.942	2662900000	56	0.041099	0.063386	0.059913	0.040262	0.059746	0.045	0.057497	0.057117	0.059952	0.07278	0.066012	0.032324	0.0469488	0.0623842	0.065238	0.083239	0.058687	0.064631	0.065368	0.052311	0.258556	не число	0.070428	0.063366
Q9Y6M9	Q9Y6M9	NADH dehydrogenase [ubiquinone] 1 beta subcomplex subunit 9	NDUFB9	0.06352	0.0607255	0.056645	-0.165262	-0.100354	-0.0649084	0.127017					9	9	9	62	62	62	21.831	0	323.31	28141000000	198	0.05381	0.073612	0.055852	0.049164	0.080636	0.063318	0.076265	0.057886	0.06653	0.065976	0.063722	0.057269	0.0608201	0.064254	0.070751	0.067073	0.054378	0.075463	0.049314	0.048206	0.0771863	0.0542096	0.056352	0.055645
P04075;P05062	P04075	Fructose-bisphosphate aldolase A	ALDOA	0.0655815	0.0596745	0.066271	0.0150888	0.151263	-0.136174	0.127566					45	45	38	95.9	95.9	82.1	39.42	0	323.31	3320000000000	4755	0.057163	0.059879	0.058314	0.043586	0.073631	0.06355	0.083427	0.059411	0.078499	0.067613	0.075899	0.061463	0.0725359	0.0738603	0.051013	0.065302	0.058094	0.061394	0.061255	0.065525	0.0286488	0.0405396	0.069279	0.075114
O43760	O43760	Synaptogyrin-2	SYNGR2	0.062328	0.06157	0.065772	0.0775931	0.095246	-0.0176529	0.128008					4	4	4	17	17	17	24.81	0	10.145	1431900000	28	0.055961	0.059954	0.058486	0.071356	0.066667	0.066532	0.074395	0.067393	0.061843	0.065196	0.062813	0.041214	0.0411101	0.052836	0.051599	0.067784	0.064543	0.065807	0.058597	0.051479	0.0718587	0.0543025	0.061822	0.061597
O60841	O60841	Eukaryotic translation initiation factor 5B	EIF5B	0.0591735	0.0576356	0.0681868	0.204544	0.242533	-0.0379898	0.128008					15	15	15	16	16	16	138.83	0	134.13	1169400000	34	0.04538	0.05732	0.055589	0.061971	0.070234	0.05781	0.066796	0.054403	0.075807	0.059436	0.069695	0.045674	0.0597229	0.0589109	0.050442	0.06636	0.071078	0.071	0.057644	0.049761	0.0576272	0.0333201	0.078144	0.057795
Q8N5M9	Q8N5M9	Protein jagunal homolog 1	JAGN1	0.059578	0.0724975	0.065991	0.14749	-0.135662	0.283152	0.128008					2	2	2	13.1	13.1	13.1	21.125	0	223.8	804740000	14	0.048685	0.048686	0.059252	0.04632	0.071874	0.056494	0.076109	0.059904	0.066366	0.077117	0.06747	0.057377	0.0332057	0.064236	0.064712	0.07386	0.073985	0.076464	0.071135	0.069197	0.107719	0.0463375	0.072192	0.065973
P00156	P00156	Cytochrome b	MT-CYB	0.0644936	0.070063	0.0576297	-0.162346	-0.281842	0.119496	0.130149					2	2	2	5	5	5	42.717	0	4.7108	2978100000	12	не число	не число	не число	0.058182	0.080515	0.064846	0.066812	0.050655	0.06708	0.06417	0.06347	0.044932	0.0648173	не число	не число	0.080516	0.06	0.070855	0.069271	0.065736	0.0769586	не число	не число	не число
P27816	P27816	Microtubule-associated protein 4	MAP4	0.0631115	0.0533105	0.06279	-0.0073681	0.236115	-0.243483	0.131434					47	47	47	52.6	52.6	52.6	121	0	323.31	35424000000	425	0.050039	0.061995	0.050725	0.085236	0.063063	0.067942	0.074179	0.054072	0.06316	0.066138	0.065258	0.054818	0.0586436	0.0677298	0.048338	0.056531	0.059711	0.068201	0.048958	0.05009	0.0644577	0.0384517	0.067987	0.055172
Q00688	Q00688	Peptidyl-prolyl cis-trans isomerase FKBP3	FKBP3	0.0605735	0.0578655	0.068574	0.178975	0.244958	-0.0659833	0.13188					10	10	10	51.8	51.8	51.8	25.177	0	323.31	68141000000	235	0.051421	0.061352	0.051679	0.054923	0.076924	0.059795	0.069679	0.056192	0.069943	0.065071	0.068582	0.055315	0.0579514	0.0693418	0.058527	0.070918	0.058357	0.075575	0.057374	0.057279	0.0455902	0.0502328	0.06858	0.070263
Q86U42	Q86U42	Polyadenylate-binding protein 2	PABPN1	0.0589905	0.058475	0.064498	0.128772	0.141434	-0.0126627	0.132104					2	2	2	7.8	7.8	7.8	32.749	0	25.515	125140000	8	0.061722	0.040015	0.050304	0.056259	0.06308	0.073625	0.073465	не число	не число	не число	не число	0.050062	0.0415745	0.0684848	0.058475	0.06028	0.058864	не число	0.053548	0.055843	0.0879912	0.052057	0.064456	0.063733
Q8N1F7	Q8N1F7	Nuclear pore complex protein Nup93	NUP93	0.059991	0.0666465	0.068406	0.189377	0.0375938	0.151783	0.132104		UP			3	3	3	3.7	3.7	3.7	93.487	0.001998	2.3479	211890000	6	0.048116	0.05386	0.050463	0.057175	0.060347	0.059635	0.07898	0.056887	0.061382	0.069918	0.063851	не число	0.071631	не число	0.062444	0.058632	0.065562	0.067731	не число	не число	0.0867567	0.0717569	0.068225	0.064295
Q9NZU5	Q9NZU5	LIM and cysteine-rich domains protein 1	LMCD1	0.0641675	0.0542962	0.064558	0.00875423	0.249745	-0.24099	0.132104				UP	25	25	25	75.9	75.9	75.9	40.832	0	323.31	125000000000	558	0.048681	0.071606	0.059616	0.060754	0.07857	0.064015	0.078213	0.060007	0.06437	0.073181	0.065747	0.055484	0.060934	0.0643199	0.056302	0.051659	0.062128	0.060392	0.044816	0.053336	0.0547843	0.0538081	0.076485	0.067829
Q9UNF0	Q9UNF0	Protein kinase C and casein kinase substrate in neurons protein 2	PACSIN2	0.0594958	0.0614685	0.0657821	0.144908	0.0978478	0.0470607	0.132397					7	7	7	18.9	18.9	18.9	55.738	0	127.95	794450000	20	0.04318	0.051837	0.051862	0.048468	0.064707	0.057638	0.082193	0.069167	0.061591	0.065195	0.066112	0.04335	0.0613535	0.049214	0.061892	0.056442	0.065698	0.063399	0.045036	0.061045	0.0849468	0.0500548	0.063636	0.05904
P55060	P55060	Exportin-2	CSE1L	0.058357	0.0645442	0.065932	0.176073	0.0306903	0.145383	0.134181		UP			17	17	16	19.6	19.6	17.9	110.42	0	41.849	2160800000	69	0.040427	0.056664	0.05289	0.049802	0.071153	0.05993	0.075741	0.056635	0.064144	0.063832	0.069417	0.053161	0.0671365	0.056784	0.066111	0.078331	0.066424	0.068372	0.060558	0.056586	0.0572485	0.0629775	0.066815	0.060851
P12955	P12955	Xaa-Pro dipeptidase	PEPD	0.0615933	0.0541761	0.053177	-0.21197	-0.0268542	-0.185116	0.134573					13	13	13	30.2	30.2	30.2	54.548	0	116.23	4312500000	47	0.047072	0.086712	0.055334	0.042836	0.092436	0.050949	0.092175	0.097564	0.082956	0.049711	0.079751	0.038279	0.0597415	0.063445	0.049349	0.041848	0.069353	0.062013	0.051719	0.05352	0.0548322	0.0563196	0.027346	0.025528
P60842	P60842	Eukaryotic initiation factor 4A-I	EIF4A1	0.0569435	0.0717988	0.063746	0.162804	-0.171625	0.334429	0.134753					14	4	4	31.8	11.1	11.1	46.153	0	14.939	873530000	11	0.046025	0.05725	0.040679	0.062155	0.061595	0.06902	0.080888	0.049382	0.054284	0.049817	0.058168	0.047939	не число	0.0569435	0.082884	0.075269	0.050988	0.074628	0.057742	0.053295	не число	0.0717988	0.058112	0.061566
P07585	P07585	Decorin	DCN	0.0472579	0.0557264	0.06879	0.541642	0.303839	0.237803	0.135035		UP			12	12	11	32.9	32.9	30.6	39.746	0	323.31	61346000000	331	0.036932	0.033584	0.052765	0.03524	0.048013	0.04905	0.05456	0.028684	0.048135	0.04366	0.055734	0.025303	0.0465029	0.0783309	0.055561	0.05289	0.057039	0.16276	0.041828	0.032124	0.0992994	0.0558917	0.045956	0.036785
P30038	P30038	Delta-1-pyrroline-5-carboxylate dehydrogenase, mitochondrial	ALDH4A1	0.060768	0.0619615	0.067347	0.148302	0.120242	0.0280603	0.136116		UP			31	31	31	64.3	64.3	64.3	61.719	0	323.31	48202000000	374	0.044171	0.068734	0.049213	0.067323	0.074505	0.069268	0.053974	0.035445	0.059208	0.064533	0.062328	0.047427	0.053174	0.0677118	0.073592	0.068212	0.052553	0.07638	0.055711	0.055008	0.0811774	0.0490666	0.06416	0.050351
Q8NDY3	Q8NDY3	[Protein ADP-ribosylarginine] hydrolase-like protein 1	ADPRHL1	0.0625826	0.0547625	0.068587	0.132175	0.324747	-0.192572	0.137748					15	15	15	40.1	40.1	40.1	40.104	0	306.7	28302000000	188	0.06478	0.062631	0.042308	0.061533	0.05394	0.057597	0.081545	0.05488	0.067292	0.066195	0.066086	0.057716	0.0742918	0.0625341	0.051165	0.063754	0.050141	0.054749	0.054776	0.056832	0.0378411	0.0792777	0.068587	0.035569
P49755	P49755	Transmembrane emp24 domain-containing protein 10	TMED10	0.058489	0.0638745	0.065908	0.172288	0.0452135	0.127075	0.13805					5	5	5	26.9	26.9	26.9	24.976	0	126.37	3045700000	41	0.043237	0.055398	0.053847	0.050478	0.079151	0.058816	0.064987	0.058162	0.070611	0.068507	0.070591	0.044813	0.0533125	0.0621805	0.057232	0.085518	0.059201	0.068548	0.05779	0.047065	0.129023	0.080704	0.079337	0.058307
P40261	P40261	Nicotinamide N-methyltransferase	NNMT	0.0419982	0.0540175	0.0737395	0.81211	0.449011	0.363099	0.138464		UP			5	5	5	19.7	19.7	19.7	29.574	0	84.572	1402400000	18	0.048286	0.035953	0.043337	0.11532	0.058767	0.064474	0.060921	0.034401	0.038612	0.030549	0.031608	0.013442	0.0419982	не число	0.051102	0.056788	0.059409	0.10451	0.051247	0.045588	0.154031	0.0445127	0.074701	0.059647
O43242	O43242	26S proteasome non-ATPase regulatory subunit 3	PSMD3	0.05923	0.0607913	0.065658	0.148643	0.111105	0.037538	0.138605					17	17	17	38	38	38	60.977	0	323.31	8860300000	148	0.053153	0.064594	0.055707	0.057875	0.071555	0.062286	0.076005	0.055734	0.060585	0.057802	0.066276	0.054215	0.0521667	0.075772	0.057677	0.060335	0.063741	0.069494	0.061242	0.056084	0.0786964	0.0603407	0.062614	0.05931
Q9BQ69	Q9BQ69	O-acetyl-ADP-ribose deacetylase MACROD1	MACROD1	0.0665798	0.0605586	0.059891	-0.152745	-0.0159938	-0.136751	0.138605		DOWN			10	10	10	33.8	33.8	33.8	35.505	0	323.31	25208000000	131	0.046262	0.077451	0.051208	0.050248	0.078429	0.066095	0.073103	0.063327	0.075341	0.065705	0.075358	0.065817	0.0735727	0.0670646	0.071789	0.065677	0.060332	0.064154	0.055515	0.060423	0.0507955	0.0606943	0.04931	0.049847
P37108	P37108	Signal recognition particle 14 kDa protein	SRP14	0.061347	0.070181	0.069269	0.175217	-0.0188707	0.194088	0.139002		UP			4	4	4	22.8	22.8	22.8	14.57	0	8.9009	822780000	21	0.037974	0.049375	0.063293	0.05302	0.068278	0.062799	0.0623	0.049015	0.071532	0.058344	0.061347	не число	0.0525064	0.0870922	0.048858	0.070646	0.076997	0.069716	не число	не число	0.0558516	0.0771983	0.069501	0.048026
P26196	P26196	Probable ATP-dependent RNA helicase DDX6	DDX6	0.0658145	0.05905	0.0651948	-0.0136486	0.14282	-0.156468	0.140144					7	7	7	18.6	18.6	18.6	54.416	0	78.639	1673200000	38	0.048358	0.06493	0.053942	0.048753	0.069125	0.06989	0.072602	0.061535	0.073234	0.070753	0.069946	0.057231	0.054716	0.066699	0.059254	0.066643	0.058461	0.059163	0.053453	0.058937	0.0480982	0.0690721	0.067276	0.052175
P29218	P29218	Inositol monophosphatase 1	IMPA1	0.0649368	0.0548756	0.062069	-0.0651645	0.177707	-0.242871	0.140144					12	12	12	45.1	45.1	45.1	30.188	0	270.08	4825100000	91	0.056475	0.066436	0.054258	0.05868	0.076487	0.064589	0.079446	0.061881	0.071909	0.066042	0.075502	0.050732	0.0652847	0.060149	0.037722	0.068198	0.052614	0.071866	0.056129	0.056259	0.0536223	0.043286	0.069049	0.055344
P51888	P51888	Prolargin	PRELP	0.04873	0.0544225	0.06544	0.425363	0.26597	0.159393	0.14018		UP			13	13	13	36.9	36.9	36.9	43.809	0	216.14	16498000000	124	0.038394	0.050047	0.048601	0.043608	0.043886	0.048859	0.054522	0.042468	0.051822	0.054536	0.054117	0.035715	0.0422265	0.0504216	0.052161	0.056684	0.050032	0.12522	0.04621	0.040169	0.140038	0.0891118	0.057411	0.048955
P01034	P01034	Cystatin-C	CST3	0.054858	0.080038	0.074982	0.450842	-0.0941408	0.544983	0.140225					3	3	3	28.8	28.8	28.8	15.799	0	19.784	418000000	20	0.058535	0.020507	0.061006	0.046327	0.047461	0.052998	0.06382	0.048678	0.060037	0.045904	0.069895	0.056718	0.0337816	0.10703	0.10187	0.09435	0.07207	0.088006	0.064785	0.059107	0.0551906	0.150244	0.021167	0.083943
P07437;A6NNZ2;CON__ENSEMBL:ENSBTAP00000025008;Q9H4B7	P07437	Tubulin beta chain	TUBB	0.0600225	0.0603549	0.066672	0.151578	0.143611	0.0079663	0.140346					18	4	3	57.4	15.5	12.2	49.67	0	323.31	19288000000	93	0.056677	0.06147	0.051046	0.076263	0.071766	0.061817	0.074737	0.053388	0.061713	0.058575	0.061499	0.050123	0.0554075	0.0558402	0.060973	0.061094	0.057031	0.082575	0.058659	0.053662	0.0744536	0.0597367	0.076489	0.068322
P67809	P67809	Nuclease-sensitive element-binding protein 1	YBX1	0.058947	0.063593	0.068209	0.210544	0.101094	0.10945	0.141037					12	9	9	60.2	49.1	49.1	35.924	0	323.31	3508200000	37	0.050034	0.059398	0.048097	0.090152	0.064348	0.054657	0.057043	0.046483	0.058496	0.063116	0.063693	0.072405	0.0635768	0.0544667	0.054271	0.063593	0.072874	0.075742	0.044245	0.049892	0.0671125	не число	0.068659	0.054356
P39019	P39019	40S ribosomal protein S19	RPS19	0.0606405	0.0648145	0.0655184	0.111618	0.0155835	0.096035	0.141141					9	9	9	54.5	54.5	54.5	16.06	0	54.629	9255900000	79	0.046347	0.054395	0.048909	0.072237	0.069229	0.05995	0.073376	0.054953	0.061331	0.064448	0.062918	0.050036	0.0554453	0.0651888	0.065677	0.065379	0.063152	0.073026	0.06425	0.058583	0.0657162	0.0553692	0.065442	0.055802
Q8TAT6	Q8TAT6	Nuclear protein localization protein 4 homolog	NPLOC4	0.063343	0.0591715	0.0655963	0.0504292	0.148712	-0.0982827	0.141454					12	12	12	27.1	27.1	27.1	68.119	0	180.97	4217700000	80	0.051149	0.062733	0.058106	0.059631	0.073419	0.064131	0.075418	0.061158	0.063953	0.067079	0.065007	0.05517	0.061779	0.0662735	0.061326	0.061279	0.06348	0.070812	0.057064	0.056244	0.0538182	0.0481377	0.059312	0.059516
Q9C0C2	Q9C0C2	182 kDa tankyrase-1-binding protein	TNKS1BP1	0.0542125	0.063415	0.065494	0.272737	0.0465386	0.226199	0.141682					3	3	3	3	3	3	181.79	0	27.3	203240000	7	0.036518	0.049961	0.062071	0.062444	0.066817	0.055399	0.067596	0.051509	0.051068	0.052192	0.066088	0.053026	не число	не число	0.043137	0.059763	0.062395	0.073459	0.063415	0.071445	не число	0.0751428	0.059432	0.047175
P43686	P43686	26S protease regulatory subunit 6B	PSMC4	0.0606295	0.062078	0.065895	0.120149	0.0860869	0.0340622	0.141917					18	18	18	54.8	54.8	54.8	47.366	0	323.31	14682000000	115	0.051979	0.058905	0.056537	0.061837	0.070676	0.058587	0.069947	0.054913	0.065924	0.062805	0.069233	0.056117	0.0647993	0.059422	0.058593	0.070143	0.062	0.071998	0.062156	0.063143	0.060119	0.0599572	0.071514	0.063769
Q14008	Q14008	Cytoskeleton-associated protein 5	CKAP5	0.0572105	0.057882	0.066271	0.212098	0.195263	0.0168348	0.142081					4	4	4	2.1	2.1	2.1	225.49	0	7.4989	1100300000	19	0.050492	0.056424	0.049951	0.062686	0.075123	0.058195	0.06556	0.045582	0.064018	0.057997	0.058962	0.04547	0.0506517	0.0537661	0.054254	0.056666	0.059098	0.087222	0.044919	0.044369	0.101726	0.12167	0.075302	0.065887
P12814	P12814	Alpha-actinin-1	ACTN1	0.066673	0.0671505	0.064363	-0.0508711	-0.0611666	0.0102955	0.14258					43	19	18	51.6	29.3	25.8	103.06	0	262.7	51579000000	241	0.056971	0.055756	0.049895	0.053157	0.072604	0.071624	0.069726	0.062769	0.067106	0.06624	0.069603	0.073742	0.0386579	0.0821303	0.052118	0.071917	0.059009	0.056943	0.067499	0.066802	0.240907	0.0709898	0.069893	0.063215
Q04760	Q04760	Lactoylglutathione lyase	GLO1	0.064194	0.054687	0.0639663	-0.00512642	0.226114	-0.231241	0.142611					10	10	10	64.7	64.7	64.7	20.777	0	245.48	32599000000	123	0.052702	0.065044	0.065913	0.04539	0.06778	0.063344	0.090598	0.05683	0.062811	0.069179	0.077324	0.054463	0.0626359	0.068389	0.051802	0.054192	0.057303	0.060299	0.055182	0.065963	0.0442047	0.0424045	0.074425	0.042023
Q93034	Q93034	Cullin-5	CUL5	0.0638565	0.0613065	0.067811	0.0866858	0.145479	-0.0587934	0.143208					25	25	25	30.9	30.9	30.9	90.954	0	173.6	11562000000	143	0.050919	0.062914	0.059606	0.050763	0.069674	0.064799	0.075195	0.061917	0.072349	0.072563	0.069076	0.054407	0.0611977	0.0657761	0.059896	0.063791	0.060646	0.066445	0.061967	0.062471	0.059334	0.0545883	0.068125	0.062758
Q9H9Q4	Q9H9Q4	Non-homologous end-joining factor 1	NHEJ1	0.0620635	0.061144	0.066974	0.109856	0.13139	-0.0215341	0.143208					2	2	2	12.7	12.7	12.7	33.337	0	54.967	373880000	8	0.046973	0.045786	0.058285	0.043905	0.065465	0.063561	0.081925	0.062899	0.061228	0.073705	0.067581	0.041923	не число	не число	0.059051	0.070707	0.063119	0.061288	0.061	0.056896	не число	не число	0.068611	0.064177
Q9UJ70	Q9UJ70	N-acetyl-D-glucosamine kinase	NAGK	0.05695	0.0640885	0.06373	0.162277	-0.00809284	0.17037	0.143208					7	7	7	24.1	24.1	24.1	37.375	0	147.39	1493500000	29	0.040402	0.063784	0.054529	0.045643	0.065479	0.059371	0.078047	0.049678	0.053118	0.052751	0.067839	0.053092	0.0711456	0.0672743	0.049748	0.063388	0.064789	0.087931	0.055963	0.060786	0.074939	0.0854742	0.058872	0.058183
P47755	P47755	F-actin-capping protein subunit alpha-2	CAPZA2	0.0627375	0.065657	0.067477	0.105068	0.039447	0.0656208	0.143306					15	15	13	74.8	74.8	65.4	32.949	0	323.31	102000000000	337	0.051493	0.059705	0.058646	0.045841	0.07128	0.065815	0.072813	0.053053	0.06577	0.068744	0.067299	0.052227	0.057626	0.0698632	0.064309	0.068189	0.057566	0.062135	0.067005	0.062206	0.0670286	0.0704924	0.069991	0.066358
Q15172	Q15172	Serine/threonine-protein phosphatase 2A 56 kDa regulatory subunit alpha isoform	PPP2R5A	0.06122	0.063598	0.066257	0.11407	0.0590915	0.0549784	0.14374					6	6	6	16.5	16.5	16.5	56.193	0	57.758	1859000000	34	0.050477	0.058295	0.055708	0.072729	0.07227	0.068096	0.068777	0.056063	0.069191	0.069052	0.06122	0.056807	0.0445319	не число	0.063598	0.070371	0.069584	0.068578	0.042075	0.044745	0.0630375	не число	0.066257	0.062567
Q9H987	Q9H987	Synaptopodin 2-like protein	SYNPO2L	0.0656718	0.0607865	0.063625	-0.0456791	0.0658428	-0.111522	0.144178					29	28	28	40.3	40.3	40.3	102.48	0	323.31	52772000000	328	0.05283	0.056334	0.054386	0.067441	0.064213	0.067553	0.071458	0.059954	0.066043	0.067312	0.065849	0.056663	0.0654945	0.0664713	0.050772	0.060671	0.064792	0.060902	0.062357	0.062257	0.0537248	0.0551726	0.066684	0.059737
P48681	P48681	Nestin	NES	0.052524	0.0441455	0.062454	0.249817	0.500528	-0.25071	0.144916					31	31	31	24.8	24.8	24.8	177.44	0	323.31	10984000000	167	0.035782	0.040457	0.043291	0.13468	0.051575	0.062012	0.053473	0.048226	0.071397	0.056832	0.054933	0.040827	0.040678	0.0571916	0.044862	0.045058	0.043429	0.068891	0.040633	0.037932	0.0811175	0.0364915	0.051543	0.049776
P31944	P31944	Caspase-14;Caspase-14 subunit p17, mature form;Caspase-14 subunit p10, mature form;Caspase-14 subunit p20, intermediate form;Caspase-14 subunit p8, intermediate form	CASP14	0.053444	0.041707	0.060552	0.180147	0.537885	-0.357738	0.14665					9	9	9	37.2	37.2	37.2	27.679	0	167.34	2489900000	47	0.03497	0.029809	0.077882	0.07015	0.076378	0.056245	0.067766	0.056256	0.048818	0.050643	0.071034	0.027761	0.0392577	0.0332944	0.03861	0.068281	0.063831	0.051146	0.041707	0.036874	0.0386363	не число	0.04253	0.053956
O95425	O95425	Supervillin	SVIL	0.064555	0.0621548	0.066893	0.0513264	0.105989	-0.054663	0.14672					73	73	73	41.1	41.1	41.1	247.74	0	323.31	23684000000	457	0.050753	0.056195	0.056438	0.074586	0.064281	0.064829	0.071396	0.058071	0.067188	0.070315	0.06541	0.054928	0.0530392	0.0725	0.056436	0.064573	0.063064	0.065362	0.05753	0.056027	0.0612456	0.0638585	0.07342	0.061588
O75431	O75431	Metaxin-2	MTX2	0.0680236	0.0628489	0.059496	-0.193244	-0.0790948	-0.114149	0.146798					8	8	8	41.1	41.1	41.1	29.763	0	268.84	9204500000	83	0.050363	0.076384	0.055364	0.057592	0.078479	0.068761	0.074653	0.060088	0.070391	0.064792	0.070473	0.051739	0.0722243	0.0672863	0.073484	0.070497	0.061324	0.075081	0.05718	0.054098	0.0597768	0.0643738	0.048413	0.051738
Q05707	Q05707	Collagen alpha-1(XIV) chain	COL14A1	0.029984	0.054293	0.0589355	0.974944	0.118371	0.856573	0.147283					16	16	16	12	12	12	193.51	0	125.87	1640700000	46	0.023556	0.030047	0.02929	0.029984	0.028835	0.039598	0.034471	0.027947	0.032926	0.027467	0.044836	0.045229	0.0291061	не число	0.033273	0.066895	0.054293	0.12357	0.049471	0.045762	0.267629	не число	0.036707	0.030463
Q15382	Q15382	GTP-binding protein Rheb	RHEB	0.059655	0.062612	0.0684755	0.198945	0.129149	0.0697961	0.147283					2	2	2	11.4	11.4	11.4	20.497	0.0010267	2.6976	257030000	4	0.044986	0.057991	0.051798	0.068612	0.073615	0.061319	0.066739	0.047554	0.06155	0.062731	0.057143	0.049283	не число	не число	0.064863	0.061273	0.057209	0.072715	0.056032	0.062612	не число	0.0732431	0.057239	0.060476
P07108	P07108	Acyl-CoA-binding protein	DBI	0.055078	0.0428355	0.060194	0.128144	0.490813	-0.362669	0.14834					6	6	5	65.5	65.5	58.6	10.044	0	119.98	25991000000	92	0.049526	0.060083	0.050564	0.049226	0.093448	0.068853	0.065745	0.051316	0.072715	0.055159	0.054997	0.047995	0.074921	0.0502975	0.046549	0.068985	0.051127	0.068012	0.039122	0.038415	0.0368307	0.032284	0.05404	0.062852
P11021	P11021	78 kDa glucose-regulated protein	HSPA5	0.061067	0.0636064	0.065996	0.111986	0.0532067	0.058779	0.149174					31	29	29	50.5	49.4	49.4	72.332	0	323.31	45098000000	333	0.047246	0.05973	0.050908	0.065784	0.069069	0.060344	0.068627	0.057195	0.06179	0.064456	0.062173	0.049108	0.0569806	0.0618209	0.061051	0.068313	0.064469	0.073253	0.060924	0.05458	0.0925217	0.0627438	0.066901	0.055912
Q16762	Q16762	Thiosulfate sulfurtransferase	TST	0.066757	0.05811	0.057736	-0.209448	-0.00931529	-0.200133	0.150223					7	7	7	32.7	32.7	32.7	33.429	0	247.97	12532000000	69	0.044285	0.061018	0.054043	0.057007	0.089777	0.066347	0.080026	0.074611	0.078205	0.083342	0.067167	0.041864	0.0517526	0.113886	0.064265	0.062779	0.053441	0.06938	0.039119	0.035748	0.0824359	0.0446841	0.059954	0.053645
Q96KP4	Q96KP4	Cytosolic non-specific dipeptidase	CNDP2	0.0599274	0.0608205	0.064829	0.113424	0.0920816	0.0213419	0.151883					9	9	9	21.9	21.9	21.9	52.878	0	28.442	1487300000	34	0.045005	0.061617	0.054122	0.060848	0.065766	0.061689	0.06888	0.050135	0.065714	0.055062	0.073089	0.052227	0.0590068	0.0578987	0.052309	0.059162	0.062479	0.074119	0.050771	0.042567	0.0660937	0.0659319	0.058866	0.054066
Q86VN1	Q86VN1	Vacuolar protein-sorting-associated protein 36	VPS36	0.0586655	0.0580745	0.067649	0.205556	0.220164	-0.0146075	0.152729					5	5	5	15.3	15.3	15.3	43.816	0	37.685	451590000	12	0.047226	0.062749	0.04634	0.041692	0.077232	0.061207	0.073379	0.055643	0.056124	0.068146	0.071817	0.055517	не число	не число	0.057614	0.072251	0.058535	0.07053	0.056652	0.050338	не число	не число	0.065627	0.055509
Q8WZA0	Q8WZA0	Protein LZIC	LZIC	0.060123	0.06385	0.067744	0.172176	0.0854066	0.0867696	0.152729					5	5	5	27.9	27.9	27.9	21.494	0	6.4037	226430000	8	0.046993	0.047573	0.054117	0.060479	0.070615	0.059767	0.062436	0.055558	0.061452	0.069453	0.075039	не число	не число	0.045314	0.049249	0.06385	0.068403	0.070533	не число	не число	не число	0.048909	0.072221	0.067744
Q16821	Q16821	Protein phosphatase 1 regulatory subunit 3A	PPP1R3A	0.0683875	0.0624535	0.061803	-0.146056	-0.0151056	-0.13095	0.152826					51	51	51	54.1	54.1	54.1	125.77	0	323.31	19996000000	317	0.057657	0.074226	0.067357	0.054221	0.079606	0.059484	0.079214	0.069418	0.080768	0.073672	0.074255	0.05875	0.0620606	0.0593034	0.060637	0.068384	0.063433	0.067401	0.061474	0.059134	0.0384367	0.0659379	0.059555	0.06124
P00738;P00739	P00738;P00739	Haptoglobin;Haptoglobin alpha chain;Haptoglobin beta chain;Haptoglobin-related protein	HP;HPR	0.0389055	0.0897785	0.046733	0.264468	-0.941928	1.2064	0.153189					22	22	22	59.6	59.6	59.6	45.205	0	323.31	60527000000	353	0.032519	0.035698	0.032269	0.037469	0.032897	0.051374	0.042784	0.022504	0.03998	0.037831	0.046491	0.052328	0.0867147	0.0424153	0.11958	0.05904	0.069363	0.11366	0.045746	0.041121	0.110194	0.165597	0.029552	0.035317
Q15293	Q15293	Reticulocalbin-1	RCN1	0.057477	0.067529	0.06516	0.181002	-0.0515206	0.232522	0.153189					8	8	8	35.6	35.6	35.6	38.89	0	76.93	1881900000	28	0.051468	0.049832	0.046805	0.064911	0.073137	0.067531	0.071548	0.057352	0.057602	0.058637	0.07859	0.05398	0.0524975	0.0251023	0.060055	0.057333	0.064826	0.068808	0.074047	0.06625	0.123252	0.0693298	0.056361	0.054177
Q9BQE5	Q9BQE5	Apolipoprotein L2	APOL2	0.0570444	0.059251	0.0649336	0.186878	0.132125	0.054753	0.153189					3	3	3	8.6	8.6	8.6	37.092	0	19.333	466910000	19	0.049295	0.062186	0.054897	0.059417	0.071442	0.060373	0.068725	0.044424	0.039643	0.079778	0.054073	0.052089	0.0591919	0.0370422	0.066313	0.059251	0.065619	0.079843	0.056368	0.053323	0.045127	не число	0.068743	0.068642
P63151;Q00005;Q9Y2T4	P63151	Serine/threonine-protein phosphatase 2A 55 kDa regulatory subunit B alpha isoform	PPP2R2A	0.0618543	0.0591756	0.066494	0.10435	0.168222	-0.0638715	0.153645					13	13	9	34.7	34.7	25.7	51.691	0	323.31	6541000000	87	0.051102	0.059402	0.053235	0.05718	0.068849	0.062463	0.0795	0.058746	0.065907	0.063959	0.067745	0.052693	0.0612456	0.0766949	0.057223	0.061454	0.059553	0.073119	0.054858	0.058479	0.0587982	0.0632052	0.063674	0.071551
P23434	P23434	Glycine cleavage system H protein, mitochondrial	GCSH	0.0596485	0.059973	0.055179	-0.112367	-0.120194	0.00782728	0.154259					2	2	2	17.3	17.3	17.3	18.884	0	94.895	7252300000	35	0.047336	0.075414	0.052918	0.05781	0.087861	0.061174	0.059042	0.057103	0.066612	0.060255	0.063084	0.055346	0.0654405	0.0372873	0.059973	0.081599	0.060645	0.086282	0.046874	0.048681	0.0546087	не число	0.057107	0.057012
P11233	P11233	Ras-related protein Ral-A	RALA	0.060114	0.0656139	0.07034	0.226644	0.100345	0.126299	0.154722					7	7	4	41.3	41.3	20.4	23.567	0	116.9	2639000000	39	0.046278	0.051031	0.10068	0.047255	0.070979	0.063724	0.07281	0.047231	0.059637	0.073892	0.060591	0.054573	0.0545841	0.0681672	0.057442	0.063066	0.063614	0.075937	0.075423	0.066782	0.0644457	0.0777496	0.059492	0.059171
P62081	P62081	40S ribosomal protein S7	RPS7	0.0614395	0.0615936	0.067526	0.136277	0.132661	0.00361515	0.154722					6	6	6	27.3	27.3	27.3	22.127	0	19.002	8100500000	48	0.046729	0.05674	0.055473	0.067774	0.074713	0.065339	0.081943	0.054098	0.062071	0.069157	0.060808	0.055658	0.063445	0.0542174	0.058852	0.060522	0.057205	0.069832	0.061678	0.064216	0.0706422	0.0615093	0.06777	0.055097
Q01469;A8MUU1	Q01469	Fatty acid-binding protein, epidermal	FABP5	0.0494375	0.0608397	0.05795	0.229203	-0.0702044	0.299407	0.154722					9	9	9	67.4	67.4	67.4	15.164	0	134.6	12849000000	95	0.039595	0.046972	0.057696	0.051903	0.059446	0.06377	0.071821	0.04073	0.04436	0.046512	0.069373	0.039432	0.0568296	0.0389323	0.061075	0.057027	0.071274	0.088429	0.056402	0.056879	0.0649971	0.0606044	0.044218	0.050554
O14732;P00540	O14732	Inositol monophosphatase 2	IMPA2	0.060888	0.0496505	0.0659319	0.114819	0.409168	-0.29435	0.154896					8	8	8	35.8	35.8	35.8	31.321	0	276.09	3602900000	44	0.064053	0.057579	0.056733	0.044009	0.095003	0.063034	0.053689	0.058742	0.068592	0.047693	0.075682	0.04802	0.0658121	0.0682152	0.052878	0.066673	0.070426	0.071892	0.046423	0.045587	0.0416117	0.0453008	0.070767	0.070412
Q5T4S7	Q5T4S7	E3 ubiquitin-protein ligase UBR4	UBR4	0.05712	0.058456	0.064872	0.1836	0.150245	0.0333551	0.156204					12	12	12	3.1	3.1	3.1	573.83	0	195.08	765970000	19	0.037234	0.06607	0.046308	0.066071	0.067479	0.05712	0.069839	0.044844	0.045634	0.061193	0.061529	0.050877	0.0549617	не число	0.054991	0.049529	0.054227	0.062997	0.063032	0.061921	0.0847671	0.0549635	0.057426	0.049456
P28066	P28066	Proteasome subunit alpha type-5	PSMA5	0.0633715	0.0622575	0.068523	0.112754	0.138341	-0.0255865	0.156671					8	8	8	41.5	41.5	41.5	26.411	0	323.31	20395000000	108	0.045581	0.059168	0.05843	0.064577	0.076582	0.062166	0.077256	0.059448	0.06819	0.064593	0.071774	0.058515	0.0733929	0.0385674	0.054455	0.061296	0.059875	0.065182	0.063219	0.063844	0.0661237	0.0549467	0.05955	0.057254
Q13884	Q13884	Beta-1-syntrophin	SNTB1	0.0605005	0.0657655	0.0694197	0.198398	0.0780142	0.120384	0.156946					20	20	18	46.3	46.3	43.7	58.06	0	268.63	13760000000	135	0.04566	0.064618	0.05648	0.054121	0.070899	0.061926	0.073067	0.052961	0.059075	0.068571	0.064898	0.055027	0.0578777	0.0685927	0.060066	0.065336	0.055507	0.071452	0.067789	0.066195	0.0550953	0.0825078	0.0747	0.070736
Q9H1E5	Q9H1E5	Thioredoxin-related transmembrane protein 4	TMX4	0.059713	0.070059	0.066766	0.161069	-0.0694568	0.230525	0.157235					3	3	3	11.2	11.2	11.2	38.952	0	6.3459	1011900000	15	0.041162	0.057764	0.053515	0.076963	0.062469	0.064319	0.070342	0.048876	0.059713	0.062511	0.054863	0.037514	не число	0.065872	0.05318	0.054668	0.064785	0.070059	0.09804	0.077153	не число	0.0832269	0.077086	0.054336
Q9H1R3	Q9H1R3	Myosin light chain kinase 2, skeletal/cardiac muscle	MYLK2	0.063985	0.054083	0.066961	0.0655873	0.308146	-0.242559	0.157235					25	25	25	54.4	54.4	54.4	64.684	0	323.31	38166000000	330	0.056606	0.058302	0.066256	0.044795	0.059892	0.06842	0.083125	0.058869	0.055881	0.07386	0.075085	0.061714	0.0665252	0.0728895	0.051116	0.057515	0.052162	0.065172	0.047573	0.056004	0.0368337	0.068389	0.081218	0.077749
P34896	P34896	Serine hydroxymethyltransferase, cytosolic	SHMT1	0.0570315	0.054972	0.065247	0.194153	0.247215	-0.053062	0.158059					7	7	7	17.4	17.4	17.4	53.082	0	174.33	2333700000	28	0.053921	0.057044	0.04575	0.044996	0.043667	0.070566	0.082997	0.05103	0.060102	0.057019	0.08164	0.046509	0.0644997	0.107462	0.053316	0.073713	0.068533	0.056628	0.047216	0.04618	0.0604965	0.0324985	0.055427	0.055281
P62910	P62910	60S ribosomal protein L32	RPL32	0.05909	0.067023	0.067343	0.188614	0.00687173	0.181742	0.158059					3	3	3	22.2	22.2	22.2	15.86	0.00038095	4.6945	1658100000	13	0.040126	0.057059	0.042911	0.05909	0.072585	0.056026	0.066878	0.042886	0.063912	0.061404	0.069043	0.052518	не число	0.0724161	0.072206	0.063533	0.057651	0.080364	0.067023	0.061611	не число	0.0677597	0.058446	0.050391
Q13619;Q13620	Q13619	Cullin-4A	CUL4A	0.0608585	0.0617602	0.063704	0.0659252	0.0447065	0.0212186	0.158059					16	16	16	20.7	20.7	20.7	87.679	0	95.883	4188200000	76	0.048018	0.062758	0.060437	0.049345	0.068334	0.065432	0.070524	0.055207	0.060044	0.069851	0.06128	0.034047	0.0586777	0.0641221	0.058186	0.062047	0.063507	0.065411	0.049965	0.038214	0.0614734	0.0678616	0.07269	0.067726
Q15075	Q15075	Early endosome antigen 1	EEA1	0.063595	0.0596005	0.067001	0.0752693	0.168858	-0.0935889	0.158059					25	25	25	20.3	20.3	20.3	162.46	0	301.97	21898000000	81	0.050906	0.054661	0.054132	0.063595	0.064356	0.068333	0.084828	0.05734	0.065311	0.065609	0.072434	0.056225	не число	0.0504761	0.05556	0.059257	0.06485	0.06752	0.05501	0.059944	0.0855222	0.054885	0.065966	0.061515
O95197	O95197	Reticulon-3	RTN3	0.0566057	0.0656861	0.0665552	0.233605	0.0189622	0.214643	0.158475					3	3	3	6.9	6.9	6.9	112.61	0	98.586	3980300000	27	0.040626	0.046921	0.039007	0.049435	0.066936	0.061816	0.066825	0.043654	0.059287	0.057651	0.069784	0.041257	0.0583242	0.0555603	0.097342	0.06903	0.058003	0.080235	0.052686	0.044328	0.0846292	0.0623423	0.05024	0.051781
P18206	P18206	Vinculin	VCL	0.061149	0.0623455	0.065127	0.0909269	0.0629703	0.0279565	0.15929					68	68	68	68.2	68.2	68.2	123.8	0	323.31	119000000000	1041	0.054376	0.057456	0.055958	0.059811	0.066091	0.062487	0.068408	0.059776	0.063298	0.068485	0.063007	0.053848	0.058839	0.0667889	0.062156	0.065001	0.062535	0.072843	0.060549	0.057616	0.0965907	0.0599692	0.067762	0.063513
P61457	P61457	Pterin-4-alpha-carbinolamine dehydratase	PCBD1	0.0632425	0.0592051	0.063325	0.00188077	0.0970525	-0.0951717	0.159711					6	5	5	57.7	51	51	11.999	0	27.44	4646500000	52	0.049154	0.065896	0.061366	0.051967	0.071995	0.065119	0.072665	0.060179	0.067894	0.068503	0.071813	0.056854	0.0552679	0.0541622	0.045581	0.062361	0.056754	0.064508	0.060492	0.059503	0.0589073	0.044315	0.06699	0.061388
Q9H4A4	Q9H4A4	Aminopeptidase B	RNPEP	0.0624255	0.0599049	0.06712	0.104607	0.164067	-0.0594603	0.159711					16	16	16	30.5	30.5	30.5	72.595	0	162.08	11236000000	96	0.046469	0.064913	0.060204	0.053011	0.067775	0.070602	0.072961	0.056629	0.063513	0.061338	0.080557	0.051267	0.0592459	0.0662915	0.057108	0.056163	0.064262	0.0652	0.054685	0.055907	0.0659259	0.0627019	0.06712	0.058767
Q13586	Q13586	Stromal interaction molecule 1	STIM1	0.0599748	0.0668905	0.067196	0.164019	0.00657403	0.157445	0.160736					15	15	15	29.9	29.9	29.9	77.422	0	323.31	4142100000	82	0.05101	0.05322	0.054331	0.050659	0.071235	0.068373	0.067565	0.055987	0.067183	0.060186	0.070041	0.051047	0.0597636	0.0676519	0.066888	0.066893	0.062024	0.067873	0.086875	0.078996	0.0650151	0.0586658	0.069617	0.073384
P09871	P09871	Complement C1s subcomponent;Complement C1s subcomponent heavy chain;Complement C1s subcomponent light chain	C1S	0.0537355	0.090209	0.055991	0.0593194	-0.688076	0.747396	0.160977					6	6	6	12.8	12.8	12.8	76.684	0	54.393	509770000	17	0.037134	0.050823	0.047345	0.11001	0.048262	0.073134	0.053456	0.054015	0.054641	0.062706	0.062079	0.044117	не число	не число	0.09483	0.070573	0.069305	0.093998	0.1022	0.08642	не число	не число	0.051619	0.049948
P62263	P62263	40S ribosomal protein S14	RPS14	0.061748	0.0616093	0.068584	0.15148	0.154724	-0.00324427	0.161665					5	5	5	36.4	36.4	36.4	16.273	0	276.67	10274000000	95	0.043988	0.058051	0.048453	0.062548	0.065503	0.060948	0.066835	0.058061	0.067554	0.068751	0.063579	0.054917	0.0497798	0.0733809	0.053638	0.061979	0.062281	0.066022	0.063993	0.060434	0.0606224	0.0612396	0.071711	0.05428
A6NDG6	A6NDG6	Phosphoglycolate phosphatase	PGP	0.06325	0.055848	0.059153	-0.0966141	0.0829457	-0.17956	0.16353					8	8	8	25.2	25.2	25.2	34.006	0	29.149	4829600000	65	0.057087	0.064697	0.04561	0.052626	0.085272	0.063904	0.080484	0.055888	0.062596	0.061449	0.078128	0.055665	0.0728655	0.065914	0.04948	0.055454	0.059343	0.07017	0.056242	0.059451	0.0399373	0.0414397	0.059153	0.056382
P20807	P20807	Calpain-3	CAPN3	0.0606908	0.058437	0.067206	0.147113	0.201708	-0.0545945	0.16353					33	33	33	49.2	49.2	49.2	94.253	0	323.31	38203000000	412	0.050332	0.059243	0.046483	0.047957	0.074477	0.064739	0.074009	0.057804	0.069481	0.070044	0.058309	0.043308	0.0621385	0.0706063	0.064121	0.059962	0.066019	0.070848	0.055483	0.056912	0.0552289	0.0544259	0.075561	0.053201
P38606	P38606	V-type proton ATPase catalytic subunit A	ATP6V1A	0.059156	0.0609265	0.066477	0.168331	0.125787	0.0425442	0.164366					14	14	14	27.6	27.6	27.6	68.303	0	203.23	2812400000	51	0.043173	0.056893	0.052826	0.085175	0.0609	0.058983	0.057906	0.060316	0.061444	0.059329	0.070059	0.052224	0.0526623	0.0607482	0.054867	0.057932	0.066408	0.071232	0.063108	0.068108	0.0542006	0.0587449	0.066653	0.055593
P26038;REV__Q9H446	P26038	Moesin	MSN	0.0572102	0.0639702	0.0611138	0.0952258	-0.0659007	0.161126	0.16595					31	31	22	50.1	50.1	36	67.819	0	323.31	21483000000	227	0.048253	0.05592	0.049391	0.062339	0.069466	0.06092	0.06564	0.051931	0.061348	0.057616	0.066174	0.044921	0.0568044	0.0526179	0.064741	0.069074	0.061411	0.083518	0.057882	0.055693	0.0988919	0.0631993	0.052917	0.052752
Q9NXW2	Q9NXW2	DnaJ homolog subfamily B member 12	DNAJB12	0.058578	0.053137	0.0657941	0.167599	0.308241	-0.140642	0.16595					2	2	2	2.4	2.4	2.4	41.859	0.0010292	2.7261	1790100000	18	0.042475	0.047822	0.04935	0.05981	0.057346	0.071554	0.079867	0.066776	0.072242	0.074906	0.048764	0.042901	0.0638045	0.0370183	0.043435	0.050422	0.062356	0.055852	0.10232	0.071668	0.047774	0.0381239	0.077194	0.058082
P17812	P17812	CTP synthase 1	CTPS1	0.062179	0.071678	0.067749	0.123772	-0.0813307	0.205103	0.165975					2	2	2	4.9	4.9	4.9	66.69	0	29.043	392940000	9	0.047792	0.050475	0.057837	0.061599	0.065692	0.06028	0.073193	0.054434	0.062759	0.065859	0.064598	0.072902	не число	не число	0.056201	0.073814	0.069265	0.075652	0.076116	0.069542	не число	не число	0.075658	0.068784
Q13618	Q13618	Cullin-3	CUL3	0.0598	0.0626985	0.066546	0.154205	0.085921	0.0682842	0.167187					13	13	13	18.2	18.2	18.2	88.929	0	60.142	4962900000	67	0.054912	0.05875	0.054125	0.067768	0.069258	0.064844	0.069419	0.033254	0.03917	0.04675	0.062952	0.058508	0.0608501	0.0692699	0.061083	0.061932	0.067859	0.063465	0.066201	0.059252	0.0599452	0.0716909	0.067836	0.057653
Q14353	Q14353	Guanidinoacetate N-methyltransferase	GAMT	0.0672772	0.0632727	0.059555	-0.175895	-0.0873617	-0.0885334	0.168109					7	7	7	51.3	51.3	51.3	26.318	0	323.31	20814000000	95	0.053604	0.10171	0.076064	0.035099	0.069857	0.057635	0.10232	0.061184	0.070229	0.053509	0.087667	0.05722	0.0768806	0.0646974	0.074204	0.050757	0.063538	0.056738	0.074092	0.079394	0.0390348	0.0630075	0.035557	0.027688
Q9P0J1	Q9P0J1	[Pyruvate dehydrogenase [acetyl-transferring]]-phosphatase 1, mitochondrial	PDP1	0.058704	0.06495	0.0659884	0.168753	0.0228818	0.145871	0.169					8	8	8	23.6	23.6	23.6	61.053	0	80.265	1585700000	33	не число	не число	не число	0.059219	0.070023	0.065123	0.074982	0.04981	0.047188	0.042114	0.04814	0.058704	0.0499895	0.0657701	не число	0.06495	0.065109	0.04806	0.066936	0.060428	0.0554746	0.0719666	не число	не число
P39059	P39059	Collagen alpha-1(XV) chain;Restin;Restin-2;Restin-3;Restin-4	COL15A1	0.058373	0.0648815	0.0645	0.143998	-0.00850801	0.152506	0.169429					14	14	14	11.7	11.7	11.7	141.72	0	117.03	7979800000	103	0.053921	0.061265	0.059139	0.066663	0.068079	0.056662	0.070396	0.046582	0.062363	0.05666	0.066661	0.057607	0.0491961	0.0536451	0.06291	0.061908	0.060459	0.0907	0.072603	0.066853	0.0813692	0.0506954	0.052872	0.061259
P62249	P62249	40S ribosomal protein S16	RPS16	0.060581	0.0662378	0.066091	0.125588	-0.00320093	0.128789	0.169429					10	10	10	63	63	63	16.445	0	70.971	6970400000	77	0.04869	0.059882	0.051887	0.062287	0.067963	0.066277	0.067038	0.056178	0.067209	0.059609	0.06128	0.052939	0.0578346	0.0702707	0.058222	0.063734	0.068445	0.071516	0.065405	0.061092	0.0670706	0.0671185	0.06826	0.057257
Q6ZUT6	Q6ZUT6	Uncharacterized protein C15orf52	C15orf52	0.066869	0.0545405	0.059328	-0.172624	0.121385	-0.29401	0.169429					4	4	4	13.9	13.9	13.9	57.324	0	76.766	172750000	9	0.055883	0.073113	0.068687	0.050964	0.089648	0.07591	0.093498	0.062715	0.066869	0.060544	0.059685	0.079013	не число	0.0559343	0.069135	0.048794	0.060217	0.064189	0.048793	0.048864	не число	не число	0.056552	0.052358
Q02878	Q02878	60S ribosomal protein L6	RPL6	0.057304	0.068556	0.067881	0.244372	-0.0142751	0.258647	0.170499					11	11	11	29.2	29.2	29.2	32.728	0	27.358	7025100000	97	0.041797	0.099072	0.05536	0.057746	0.061555	0.056862	0.054749	0.043344	0.059766	0.055513	0.063186	0.052253	0.0645956	0.0718468	0.080334	0.063457	0.068829	0.073067	0.069694	0.068283	0.0681313	0.0542168	0.059331	0.050064
Q6P5Q4	Q6P5Q4	Leiomodin-2	LMOD2	0.0556725	0.0601075	0.06308	0.180218	0.0696376	0.11058	0.170499					20	20	20	45.3	45.3	45.3	61.675	0	323.31	7716800000	116	0.048624	0.056883	0.051244	0.080639	0.067243	0.066864	0.053816	0.049432	0.054939	0.063217	0.056406	0.046861	0.0639963	0.0528528	0.054624	0.064929	0.069543	0.075558	0.055286	0.052974	0.0810216	0.0397473	0.059678	0.053197
Q96A26	Q96A26	Protein FAM162A	FAM162A	0.0649045	0.0595433	0.057427	-0.176589	-0.0522112	-0.124378	0.170557					5	5	5	30.5	30.5	30.5	17.342	0	323.31	14862000000	83	0.038773	0.082034	0.044692	0.0594	0.088672	0.063769	0.06604	0.05946	0.071705	0.059628	0.07319	0.04416	0.0750289	0.0663155	0.079396	0.073238	0.059555	0.080031	0.052889	0.047338	0.0595317	0.0536726	0.055009	0.054298
P35232	P35232	Prohibitin	PHB	0.0643713	0.0658025	0.060486	-0.0898175	-0.121541	0.0317237	0.171077					16	16	16	66.2	66.2	66.2	29.804	0	323.31	50291000000	226	0.050439	0.082045	0.048061	0.049659	0.084717	0.062073	0.071237	0.052163	0.075285	0.065094	0.067611	0.055272	0.0636487	0.0667829	0.077116	0.067098	0.062696	0.071797	0.064507	0.059956	0.0815969	0.061731	0.057673	0.05455
Q06432	Q06432	Voltage-dependent calcium channel gamma-1 subunit	CACNG1	0.062913	0.063575	0.068971	0.132632	0.11753	0.0151014	0.171077					4	4	4	22.1	22.1	22.1	25.028	0	148.88	6645300000	74	0.043993	0.056566	0.053134	0.055837	0.066343	0.068208	0.078762	0.043878	0.063607	0.060616	0.066112	0.062219	0.06918	0.0704445	0.063728	0.059158	0.06351	0.06528	0.06364	0.072413	0.0598146	0.0570987	0.076417	0.062318
P06702	P06702	Protein S100-A9	S100A9	0.049449	0.100527	0.05127	0.0521736	-0.971389	1.02356	0.171368					9	9	9	72.8	72.8	72.8	13.242	0	162.36	11255000000	78	0.042055	0.050248	0.059436	0.057626	0.052918	0.054106	0.060048	0.045564	0.046161	0.036355	0.04865	0.038021	0.0552673	0.0474	0.071414	0.14719	0.096323	0.06828	0.10473	0.13062	0.106706	0.0682811	0.05178	0.10382
P06744;Q8N196	P06744	Glucose-6-phosphate isomerase	GPI	0.0664045	0.0569545	0.06431	-0.0462379	0.175233	-0.221471	0.171438					28	28	22	55.9	55.9	42.5	63.146	0	323.31	260000000000	723	0.055942	0.067955	0.058526	0.042378	0.077873	0.061844	0.085016	0.059453	0.073391	0.063033	0.081937	0.064854	0.0742738	0.0708699	0.052407	0.0677	0.056161	0.068977	0.057748	0.059106	0.0351797	0.0485962	0.067993	0.067938
Q15366;P57721	Q15366;P57721	Poly(rC)-binding protein 2;Poly(rC)-binding protein 3	PCBP2;PCBP3	0.061478	0.0616675	0.066093	0.104427	0.0999871	0.00444013	0.171438					10	5	5	34.8	19.7	19.7	38.58	0	323.31	2523900000	48	0.04258	0.058639	0.052646	0.075946	0.07476	0.070587	0.071592	0.042787	0.061502	0.06829	0.061454	0.045122	0.0576404	0.0698692	0.059846	0.073182	0.063489	0.075963	0.050407	0.047305	0.0700549	0.0581168	0.066093	0.057069
Q9P0L0	Q9P0L0	Vesicle-associated membrane protein-associated protein A	VAPA	0.062065	0.0639555	0.066586	0.101439	0.0581504	0.0432885	0.171438					15	15	14	50.6	50.6	50.6	27.893	0	124.39	18710000000	182	0.051147	0.059235	0.052697	0.061949	0.069406	0.066498	0.067398	0.05728	0.066024	0.06734	0.062181	0.055934	0.0595839	0.0764552	0.05891	0.064218	0.061613	0.070816	0.066646	0.063693	0.0652548	0.0557899	0.068624	0.057745
O60664	O60664	Perilipin-3	PLIN3	0.0610511	0.0536925	0.064793	0.0858195	0.271117	-0.185298	0.172149					19	19	19	55.5	55.5	55.5	47.074	0	323.31	36234000000	292	0.046313	0.059554	0.070486	0.065516	0.061372	0.054285	0.091113	0.051253	0.063768	0.068514	0.060221	0.051484	0.0607303	0.0650989	0.047384	0.054166	0.053219	0.076356	0.06643	0.065153	0.049096	0.0523596	0.069028	0.064793
P31146	P31146	Coronin-1A	CORO1A	0.0592025	0.087111	0.0667205	0.172472	-0.384725	0.557197	0.17229					3	3	3	11.5	11.5	11.5	51.026	0	14.376	302050000	10	0.028511	0.044939	0.057349	0.055191	0.061056	0.062424	0.073788	0.061812	0.052163	0.052032	0.06232	0.042457	0.0876675	0.110746	0.044879	0.087111	0.066559	0.070712	0.089353	0.10819	0.0941637	не число	0.068695	0.054568
Q15363	Q15363	Transmembrane emp24 domain-containing protein 2	TMED2	0.057171	0.0660325	0.067119	0.231438	0.023545	0.207893	0.172441					5	5	5	28.9	28.9	28.9	22.761	0	25.585	1415700000	22	0.049639	0.056606	0.054687	0.044744	0.070715	0.056138	0.06208	0.057736	0.064459	0.065967	0.069131	0.054562	0.0365322	0.0709838	0.066408	0.063053	0.05752	0.074616	0.065657	0.068003	0.135052	0.037222	0.073179	0.063974
Q9Y5X3	Q9Y5X3	Sorting nexin-5	SNX5	0.060889	0.0591955	0.065759	0.111007	0.151701	-0.0406941	0.172441					7	7	6	18.6	18.6	16.1	46.816	0	8.1267	657730000	16	0.042686	0.053429	0.054791	0.061944	0.063336	0.059834	0.077342	0.058816	0.076621	0.065887	0.075405	0.053871	0.0649132	0.03951	0.066116	0.071033	0.062896	0.052818	0.051295	0.055767	0.0591955	не число	0.069997	0.055163
P55036;A2A3N6	P55036	26S proteasome non-ATPase regulatory subunit 4	PSMD4	0.0600038	0.062961	0.066132	0.140293	0.0708901	0.0694034	0.173021					8	8	8	31.8	31.8	31.8	40.736	0	323.31	5670000000	58	0.048927	0.056402	0.051893	0.043613	0.06504	0.057174	0.080306	0.060962	0.06849	0.062997	0.063339	0.053934	0.0653387	0.0590457	0.063252	0.042116	0.07209	0.066938	0.06227	0.06267	0.0622524	0.0748731	0.061698	0.066132
Q8WW59	Q8WW59	SPRY domain-containing protein 4	SPRYD4	0.060947	0.0664845	0.056397	-0.111937	-0.2374	0.125463	0.173021					3	3	3	14.5	14.5	14.5	23.128	0	6.4229	605790000	30	0.055324	0.11867	0.048588	0.036154	0.068727	0.056208	0.083769	0.06632	0.084955	0.060947	0.064551	не число	0.0514973	0.0539986	0.078518	0.054451	0.052192	0.081373	не число	не число	0.0861214	0.0499883	0.035274	0.031832
Q14157	Q14157	Ubiquitin-associated protein 2-like	UBAP2L	0.0620315	0.055269	0.0636787	0.0378099	0.20434	-0.166531	0.173081					9	9	9	10.6	10.6	10.6	114.53	0	164.01	1093200000	36	0.048923	0.061329	0.053661	0.058611	0.079996	0.065585	0.068234	0.05884	0.062827	0.058082	0.062734	0.0589	0.0706722	0.0698392	0.042115	0.06711	0.059243	0.071208	0.051295	0.048413	0.0624562	0.0502706	0.065794	0.056376
P41250	P41250	Glycine--tRNA ligase	GARS	0.059434	0.0578764	0.065058	0.130438	0.168751	-0.0383133	0.173336					8	8	8	12.6	12.6	12.6	83.165	0	26.398	1678300000	25	0.052334	0.058759	0.048091	0.060109	0.076693	0.054821	0.08032	0.056053	0.064019	0.073213	0.058055	0.061044	0.0803744	0.0352756	0.05549	0.061478	0.055487	0.071678	0.04699	0.047884	0.0628037	0.0602628	0.068492	0.075919
P84098	P84098	60S ribosomal protein L19	RPL19	0.060094	0.0673265	0.0680054	0.178428	0.0144748	0.163954	0.174059					2	2	2	13.3	13.3	13.3	23.466	0	25.59	2472300000	42	0.05043	0.058147	0.056104	0.062484	0.073328	0.061748	0.071418	0.059365	0.078086	0.060823	0.073701	0.058381	0.0488017	0.048571	0.062193	0.064058	0.063399	0.072302	0.070256	0.064397	0.10857	0.0755323	0.066033	0.061211
P22059	P22059	Oxysterol-binding protein 1	OSBP	0.060731	0.0611472	0.068283	0.169093	0.15924	0.00985331	0.174468					12	12	12	21.8	21.8	21.8	89.42	0	153.59	2925700000	38	0.046132	0.058672	0.052177	0.047134	0.076126	0.059175	0.068461	0.062287	0.072107	0.063486	0.073926	0.041729	0.0838981	0.0373377	0.057819	0.061708	0.067598	0.077241	0.052189	0.060453	0.0771323	0.0605864	0.070345	0.063822
Q15772	Q15772	Striated muscle preferentially expressed protein kinase	SPEG	0.0672669	0.0562488	0.061656	-0.125654	0.132419	-0.258073	0.174468					58	58	58	23.4	23.4	23.4	354.28	0	323.31	21778000000	348	0.059585	0.067607	0.053784	0.050327	0.083958	0.070122	0.082522	0.063105	0.071871	0.07029	0.070303	0.060191	0.0669267	0.0647634	0.063403	0.064318	0.056015	0.067796	0.055805	0.054885	0.0564826	0.054879	0.061151	0.056663
P31040	P31040	Succinate dehydrogenase [ubiquinone] flavoprotein subunit, mitochondrial	SDHA	0.0608111	0.06152	0.058378	-0.0589111	-0.0756307	0.0167196	0.174865					30	30	30	60.7	60.7	60.7	72.691	0	323.31	111000000000	644	0.052298	0.076061	0.051229	0.052226	0.083381	0.063267	0.072537	0.054048	0.072416	0.055289	0.072921	0.052953	0.0605924	0.0610299	0.065471	0.067362	0.057569	0.067973	0.050639	0.05012	0.072434	0.052371	0.054878	0.058189
P41091;Q2VIR3	P41091;Q2VIR3	Eukaryotic translation initiation factor 2 subunit 3;Putative eukaryotic translation initiation factor 2 subunit 3-like protein	EIF2S3;EIF2S3L	0.060647	0.064048	0.064287	0.0840907	0.00537351	0.0787172	0.174975					9	9	9	23.9	23.9	23.9	51.109	0	43.099	3466000000	52	0.045349	0.057792	0.054174	0.061309	0.07005	0.06243	0.063896	0.063814	0.073083	0.059985	0.064121	0.057707	0.0522649	0.0572467	0.057472	0.064639	0.067605	0.065416	0.059388	0.063457	0.0800328	0.0459786	0.064923	0.063489
Q9H4G4	Q9H4G4	Golgi-associated plant pathogenesis-related protein 1	GLIPR2	0.050551	0.0706743	0.064366	0.348559	-0.134888	0.483447	0.175823					3	3	3	27.9	27.9	27.9	17.218	0	11.354	264360000	12	0.040286	0.050023	0.042237	0.088249	0.051079	0.045629	0.060734	0.045722	0.055286	0.048907	0.061936	не число	0.0666331	не число	0.065119	0.069442	0.054639	0.09651	не число	не число	0.0812733	0.0719067	0.041038	0.050731
P46940;Q13576;Q86VI3	P46940	Ras GTPase-activating-like protein IQGAP1	IQGAP1	0.054055	0.0644095	0.066402	0.296799	0.0439532	0.252845	0.177681					17	17	17	14.1	14.1	14.1	189.25	0	301.14	2478700000	69	0.039693	0.054696	0.053414	0.037083	0.089333	0.060614	0.096714	0.066328	0.060821	0.060124	0.05239	0.043923	0.0532723	0.0492152	0.069785	0.067457	0.058795	0.059663	0.061362	0.060353	0.0947869	0.0716909	0.05936	0.061456
P18124	P18124	60S ribosomal protein L7	RPL7	0.0615685	0.062	0.068586	0.155722	0.145646	0.0100758	0.178756					11	11	11	43.1	43.1	43.1	29.225	0	130.3	13248000000	103	0.044784	0.059289	0.055326	0.063758	0.071935	0.064353	0.069694	0.059104	0.067099	0.061394	0.066453	0.053863	0.061743	0.05749	0.051825	0.060229	0.062814	0.067799	0.064732	0.061186	0.0704265	0.0583583	0.05536	0.048896
P62701;Q8TD47;P22090	P62701	40S ribosomal protein S4, X isoform	RPS4X	0.0612677	0.0657342	0.068897	0.169314	0.0677959	0.101519	0.178756					11	11	11	44.9	44.9	44.9	29.597	0	68.418	8362500000	100	0.043141	0.057135	0.059323	0.067764	0.065697	0.065925	0.07461	0.055646	0.063119	0.070605	0.061134	0.060472	0.0563939	0.0614014	0.061061	0.059912	0.06132	0.073613	0.070127	0.075678	0.0721943	0.0613415	0.066882	0.051119
P68036;A0A1B0GUS4	P68036;A0A1B0GUS4	Ubiquitin-conjugating enzyme E2 L3	UBE2L3	0.0641135	0.054188	0.063811	-0.00682303	0.235832	-0.242655	0.179329					6	6	6	36.4	36.4	36.4	17.861	0	26.578	16819000000	91	0.058631	0.064033	0.055279	0.055439	0.073361	0.064308	0.073274	0.056525	0.064601	0.064194	0.069928	0.055634	0.0687066	0.0552337	0.052734	0.067891	0.062013	0.073968	0.051024	0.055642	0.0441496	0.0438955	0.062587	0.064418
Q99714	Q99714	3-hydroxyacyl-CoA dehydrogenase type-2	HSD17B10	0.0685445	0.0609525	0.0585705	-0.226867	-0.0575112	-0.169356	0.179581					10	10	10	54.8	54.8	54.8	26.923	0	148.62	6771300000	99	0.053255	0.083327	0.052226	0.05611	0.083972	0.06802	0.078644	0.052248	0.069233	0.075956	0.069069	0.051263	0.0576122	0.0729075	0.067099	0.077874	0.049017	0.076293	0.054806	0.044362	0.0857259	0.0506247	0.053223	0.050722
P17987	P17987	T-complex protein 1 subunit alpha	TCP1	0.0613848	0.0676017	0.064976	0.0820266	-0.0571537	0.13918	0.17984					19	19	19	40.1	40.1	40.1	60.343	0	281.1	12316000000	140	0.040611	0.060489	0.050228	0.0757	0.066001	0.062056	0.068969	0.057291	0.061978	0.064948	0.061446	0.047858	0.0603647	0.0613235	0.056656	0.063968	0.072613	0.077112	0.06015	0.061323	0.0916587	0.0712355	0.064775	0.054132
P49773	P49773	Histidine triad nucleotide-binding protein 1	HINT1	0.063758	0.0577165	0.06538	0.036243	0.179866	-0.143623	0.17984					6	6	6	77.8	77.8	77.8	13.802	0	203.46	23840000000	91	0.052609	0.059555	0.053822	0.049169	0.077112	0.063638	0.078459	0.063878	0.071706	0.060781	0.081032	0.058505	0.0704025	0.0651349	0.070616	0.061293	0.062119	0.060587	0.05448	0.054846	0.0423002	0.0437768	0.05877	0.065787
Q99447	Q99447	Ethanolamine-phosphate cytidylyltransferase	PCYT2	0.064711	0.052963	0.0578905	-0.160684	0.128342	-0.289026	0.17984					10	10	10	31.6	31.6	31.6	43.835	0	74.35	1935800000	51	0.044964	0.06455	0.057681	0.088867	0.079714	0.067988	0.06481	0.064051	0.059694	0.071351	0.067794	0.064612	0.0654645	0.0456466	0.052963	0.067343	0.049705	0.068489	0.047157	0.047457	0.0580551	не число	0.052879	0.043398
P18621	P18621	60S ribosomal protein L17	RPL17	0.062377	0.063029	0.069568	0.15741	0.142408	0.0150016	0.18103					5	5	5	32.1	32.1	32.1	21.397	0	166.81	11040000000	76	0.042241	0.059704	0.053773	0.077501	0.066539	0.065363	0.066633	0.052501	0.062562	0.06455	0.062192	0.048958	0.0534677	0.0796852	0.059583	0.061469	0.063251	0.068896	0.065455	0.062807	0.07579	0.0558762	0.069599	0.054262
P62917	P62917	60S ribosomal protein L8	RPL8	0.060535	0.0635855	0.066976	0.145875	0.0749464	0.0709283	0.181771					6	6	6	21.8	21.8	21.8	28.024	0	95.746	7102600000	35	0.046564	0.058937	0.048811	0.071279	0.072266	0.064172	0.064395	0.059771	0.070162	0.061299	0.067588	0.053755	0.0525268	0.0559517	0.061184	0.059899	0.060588	0.071467	0.068723	0.065987	0.0734648	0.0511233	0.071425	0.054479
Q08209	Q08209	Serine/threonine-protein phosphatase 2B catalytic subunit alpha isoform	PPP3CA	0.062433	0.069522	0.0691375	0.14716	-0.00800115	0.155161	0.181771					11	7	7	23	15.2	15.2	58.687	0	29.807	1932200000	30	0.047657	0.0668	0.056677	0.048094	0.071042	0.065892	0.073249	0.057915	0.06215	0.062716	0.070298	0.060612	0.0616951	0.0772702	0.064152	0.069195	0.069701	0.072203	0.075092	0.069522	0.0373556	не число	0.070986	0.060691
Q9Y3Y2	Q9Y3Y2	Chromatin target of PRMT1 protein	CHTOP	0.056222	0.0575963	0.074542	0.406919	0.372076	0.0348426	0.181771					3	3	3	18.5	18.5	18.5	26.396	0	46.325	517070000	12	0.037734	0.053764	0.049679	не число	не число	не число	не число	0.05868	0.068418	0.061118	0.074529	0.050661	не число	не число	0.047185	не число	не число	0.059672	0.055623	0.056017	0.0591757	0.0663155	0.083613	0.044091
O94826	O94826	Mitochondrial import receptor subunit TOM70	TOMM70A	0.059332	0.0645935	0.064573	0.122121	-0.00045794	0.122579	0.182605					19	19	19	39.6	39.6	39.6	67.454	0	109.26	4340300000	64	0.047009	0.057321	0.050331	0.060613	0.072894	0.061544	0.064768	0.048507	0.067429	0.059415	0.059231	0.059249	0.0526814	0.0636607	0.064275	0.061896	0.064912	0.077844	0.066527	0.059244	0.0883567	0.0628757	0.062822	0.055681
Q15582	Q15582	Transforming growth factor-beta-induced protein ig-h3	TGFBI	0.051928	0.0643865	0.065365	0.332006	0.0217601	0.310246	0.183098					16	16	16	26.8	26.8	26.8	74.68	0	194.05	7996800000	102	0.046372	0.0501	0.05491	0.049034	0.052567	0.058515	0.059202	0.048574	0.053128	0.055084	0.051289	0.037453	0.048716	0.057517	0.062138	0.0519	0.066635	0.12684	0.036289	0.032363	0.133494	0.0730513	0.053789	0.057619
Q8N8N7	Q8N8N7	Prostaglandin reductase 2	PTGR2	0.0595185	0.0548965	0.062295	0.0657782	0.182402	-0.116624	0.183583					12	12	12	40.2	40.2	40.2	38.499	0	173.51	11658000000	89	0.04738	0.064004	0.047963	0.051437	0.063939	0.070703	0.07749	0.056993	0.06061	0.058427	0.069064	0.055245	0.0739862	0.0576356	0.059722	0.054917	0.054876	0.066529	0.048012	0.054118	0.0395484	0.0614853	0.062164	0.059056
Q07507	Q07507	Dermatopontin	DPT	0.056243	0.060034	0.067007	0.252638	0.158532	0.0941062	0.183705					5	5	5	27.4	27.4	27.4	24.005	0	48.004	6660200000	89	0.044028	0.056038	0.056448	0.044127	0.064517	0.058395	0.069042	0.044369	0.064027	0.052954	0.066119	0.034597	0.052884	0.0583631	0.059454	0.060614	0.064439	0.12009	0.045326	0.044566	0.0920842	0.057463	0.058374	0.055586
P45880	P45880	Voltage-dependent anion-selective channel protein 2	VDAC2	0.064799	0.063922	0.058414	-0.149657	-0.129998	-0.019659	0.184358					15	15	15	65.6	65.6	65.6	31.566	0	323.31	133000000000	489	0.053244	0.083501	0.052539	0.050546	0.082357	0.066159	0.070654	0.048452	0.073241	0.062156	0.071347	0.052277	0.063439	0.0744296	0.075507	0.069436	0.059485	0.069288	0.05668	0.058975	0.068359	0.0589444	0.054321	0.047784
P13987	P13987	CD59 glycoprotein	CD59	0.0582215	0.0606575	0.063598	0.127429	0.0682954	0.059134	0.184565					4	4	4	25	25	25	14.177	0	45.183	10349000000	60	0.047605	0.057688	0.056576	0.04894	0.062278	0.064005	0.075754	0.047653	0.060025	0.058755	0.069223	0.039454	0.0482474	0.0650091	0.063156	0.061635	0.05968	0.068401	0.049475	0.059291	0.0704505	0.0487556	0.064158	0.060017
Q16775	Q16775	Hydroxyacylglutathione hydrolase, mitochondrial	HAGH	0.0612825	0.059416	0.065591	0.0980227	0.142645	-0.0446225	0.185052					12	12	12	51.3	51.3	51.3	33.805	0	323.31	36487000000	198	0.050303	0.059745	0.05631	0.048389	0.068172	0.057605	0.06832	0.055219	0.067967	0.06282	0.067907	0.058343	0.063397	0.0663754	0.054583	0.066321	0.065684	0.070128	0.051135	0.052092	0.062612	0.0562201	0.05972	0.067399
O00499;Q9UBW5;P49418	O00499	Myc box-dependent-interacting protein 1	BIN1	0.0647125	0.0557089	0.065658	0.0209264	0.237064	-0.216138	0.185361					26	26	26	50.1	50.1	50.1	64.699	0	323.31	227000000000	737	0.054584	0.053746	0.055525	0.0616	0.073107	0.06512	0.075918	0.068942	0.070143	0.06565	0.064305	0.057816	0.0619168	0.0783069	0.061001	0.058414	0.057965	0.072431	0.04747	0.050416	0.0473281	0.0534527	0.074879	0.053149
P01911;P04440	P01911	HLA class II histocompatibility antigen, DRB1-15 beta chain	HLA-DRB1	0.0540292	0.080959	0.062632	0.213161	-0.370292	0.583452	0.185361					6	6	2	30.5	30.5	8.3	29.966	0	189.2	678320000	24	0.044582	0.079064	0.059055	0.042656	0.059318	0.045822	0.086953	0.038446	0.053744	0.054761	0.084202	не число	0.0540292	0.0494711	0.075686	0.042087	0.073104	0.086232	не число	не число	0.0998268	0.110799	0.077574	0.046191
P33176;Q12840	P33176	Kinesin-1 heavy chain	KIF5B	0.0612005	0.063396	0.065725	0.102899	0.0520504	0.0508484	0.185361					30	30	25	35.1	35.1	29.7	109.68	0	323.31	4959600000	116	0.044697	0.059607	0.051336	0.067073	0.066648	0.062794	0.072123	0.058918	0.067878	0.066323	0.065897	0.053856	0.0548394	0.0572461	0.064263	0.061474	0.061469	0.072514	0.062529	0.061399	0.0742678	0.0646555	0.06803	0.055594
P62633	P62633	Cellular nucleic acid-binding protein	CNBP	0.0623031	0.0530711	0.0598763	-0.0573189	0.17406	-0.231379	0.185361					7	7	6	35.6	35.6	31.6	19.463	0	21.517	1759400000	35	0.055656	0.078728	0.064667	0.046832	0.074752	0.056714	0.10759	0.052844	0.0692	0.051236	0.11094	0.052415	0.0656862	0.0599392	0.045417	0.053843	0.053872	0.056963	0.048553	0.062364	0.0522991	0.0502358	0.053283	0.052025
Q96DG6	Q96DG6	Carboxymethylenebutenolidase homolog	CMBL	0.0626995	0.057398	0.070102	0.161002	0.288455	-0.127453	0.185361					18	18	18	51.8	51.8	51.8	28.048	0	323.31	143000000000	395	0.044705	0.053006	0.070098	0.0352	0.068907	0.060505	0.085097	0.057238	0.073532	0.062799	0.077946	0.053454	0.0747712	0.0626	0.052308	0.055066	0.05581	0.058986	0.060486	0.066914	0.0321857	0.0672443	0.072012	0.07955
P09417	P09417	Dihydropteridine reductase	QDPR	0.06553	0.0642415	0.06857	0.065422	0.0940719	-0.02865	0.186104					9	9	9	48.8	48.8	48.8	25.789	0	188.05	18169000000	130	0.050024	0.061644	0.056176	0.034349	0.075187	0.066725	0.076288	0.056207	0.064335	0.069453	0.07333	0.055839	0.068359	0.0726558	0.056032	0.064825	0.064484	0.063999	0.066998	0.068314	0.0489288	0.0522236	0.073264	0.070339
O75116	O75116	Rho-associated protein kinase 2	ROCK2	0.064208	0.062333	0.065923	0.0380288	0.0807857	-0.0427569	0.186733					11	11	10	10.9	10.9	9.7	160.9	0	309.8	644310000	21	0.0445	0.065268	0.051005	0.065864	0.065207	0.059694	0.066824	0.060128	0.06563	0.068289	0.063209	0.046578	не число	не число	0.073616	0.064077	0.060589	0.070629	0.057186	0.056836	не число	не число	0.066522	0.059045
P14618	P14618	Pyruvate kinase PKM	PKM	0.0667277	0.056243	0.061039	-0.128554	0.118058	-0.246612	0.187955					47	47	45	83.4	83.4	81	57.936	0	323.31	1660000000000	2652	0.053103	0.073017	0.056083	0.036857	0.076542	0.058255	0.093892	0.064138	0.087517	0.066247	0.084629	0.065418	0.0737285	0.0672084	0.056608	0.061894	0.055878	0.06977	0.055221	0.065279	0.0254325	0.0372214	0.064405	0.081425
Q9Y3I0	Q9Y3I0	tRNA-splicing ligase RtcB homolog	RTCB	0.0624015	0.0646685	0.06702	0.103011	0.0515285	0.0514824	0.187955					15	15	15	36	36	36	55.21	0	248.2	5451100000	118	0.047298	0.063733	0.053839	0.058996	0.064944	0.062172	0.069246	0.049689	0.05953	0.070467	0.062631	0.078707	0.0560433	0.0629116	0.064526	0.071608	0.055825	0.07549	0.059698	0.064811	0.069162	0.0516818	0.056527	0.059283
Q96I99	Q96I99	Succinyl-CoA ligase [GDP-forming] subunit beta, mitochondrial	SUCLG2	0.0653492	0.0684995	0.055287	-0.24123	-0.309153	0.0679228	0.18819					18	18	18	48.6	48.6	48.6	46.51	0	304.85	10662000000	142	0.065222	0.080216	0.054696	0.058317	0.072874	0.070269	0.068372	0.052572	0.067316	0.050942	0.071637	0.051104	0.0613595	0.0654765	0.071575	0.069696	0.067303	0.071638	0.037206	0.044287	0.0728715	0.0354074	0.056195	0.055287
Q9UIJ7	Q9UIJ7	GTP:AMP phosphotransferase AK3, mitochondrial	AK3	0.0604485	0.0740614	0.055715	-0.117641	-0.410656	0.293015	0.188689					17	17	17	64.8	64.8	64.8	25.565	0	323.31	48667000000	279	0.042774	0.090999	0.041081	0.04621	0.13269	0.055306	0.050925	0.031973	0.060595	0.060302	0.080945	0.065458	0.0660398	0.0636068	0.084219	0.071171	0.071374	0.085923	0.05394	0.051144	0.0809377	0.0767488	0.04679	0.05167
Q96FW1	Q96FW1	Ubiquitin thioesterase OTUB1	OTUB1	0.064052	0.0596572	0.066537	0.0549121	0.157462	-0.10255	0.188722					11	11	11	53.1	53.1	53.1	31.284	0	323.31	8789300000	96	0.047604	0.048084	0.060847	0.040946	0.07063	0.068445	0.075729	0.051066	0.0656	0.067312	0.070425	0.050263	0.0625041	0.0732311	0.056472	0.066106	0.059999	0.075785	0.059298	0.059963	0.0528193	0.0593513	0.072047	0.060052
P30622	P30622	CAP-Gly domain-containing linker protein 1	CLIP1	0.063821	0.0644095	0.066146	0.0516227	0.0383804	0.0132423	0.190302					47	47	43	35.3	35.3	32.5	162.24	0	323.31	12340000000	236	0.051638	0.057076	0.054427	0.064645	0.068945	0.06764	0.073118	0.061006	0.065256	0.068858	0.062997	0.058382	0.0572743	0.0656323	0.058907	0.068062	0.06541	0.065439	0.054651	0.053861	0.076611	0.063409	0.069929	0.065215
P17980	P17980	26S protease regulatory subunit 6A	PSMC3	0.0630844	0.062164	0.06795	0.107191	0.128394	-0.0212028	0.190769					14	14	14	37.6	37.6	37.6	49.203	0	323.31	9088300000	113	0.048823	0.063293	0.054541	0.064737	0.071026	0.060311	0.073691	0.059231	0.06406	0.059709	0.068777	0.052426	0.0663394	0.0628757	0.055683	0.059584	0.062975	0.068539	0.061353	0.057782	0.0812853	0.0751188	0.065554	0.057963
Q30154	Q30154	HLA class II histocompatibility antigen, DR beta 5 chain	HLA-DRB5	0.060519	0.065081	0.066204	0.12953	0.024682	0.104848	0.191124					4	2	0	23.3	8.3	0	30.056	0.00037313	4.212	1055300000	10	0.040596	0.061274	0.038349	0.064467	0.073501	0.056569	0.062884	0.046505	0.059764	0.063575	0.063502	0.059445	не число	не число	0.082208	0.06098	0.048413	0.075289	0.0665	0.063662	не число	не число	0.065546	0.066829
Q8NHH9;Q8WXF7	Q8NHH9	Atlastin-2	ATL2	0.06468	0.06993	0.0665085	0.0402191	-0.0723728	0.112592	0.191124					8	8	8	18	18	18	66.228	0	62.77	886600000	26	0.056736	0.04968	0.050824	0.052259	0.06448	0.06468	0.078353	0.068152	0.065949	0.067186	0.071762	0.045058	0.069168	не число	0.070029	0.065067	0.06597	0.074258	0.068294	0.069831	0.0808239	0.0726798	0.055898	0.050605
P01023;CON__ENSEMBL:ENSBTAP00000024146	P01023	Alpha-2-macroglobulin	A2M	0.04968	0.074275	0.046985	-0.0804649	-0.660676	0.580212	0.191632					53	53	47	43.4	43.4	40.6	163.29	0	323.31	56114000000	536	0.036622	0.038157	0.041554	0.059214	0.039738	0.051684	0.061196	0.043275	0.05142	0.056581	0.06849	0.04794	0.0923119	0.0414439	0.071285	0.054809	0.062977	0.075084	0.07479	0.07376	0.0936902	0.111866	0.037159	0.034574
Q9NTM9	Q9NTM9	Copper homeostasis protein cutC homolog	CUTC	0.063467	0.0504461	0.0659775	0.0559675	0.387231	-0.331264	0.191632					7	7	7	35.5	35.5	35.5	29.341	0	66.119	2338900000	24	0.037646	0.060296	0.062519	0.052121	0.067056	0.061855	0.075477	0.069265	0.064415	0.072455	0.061487	0.037912	0.0891537	0.0966986	0.042587	0.056521	0.057316	0.056371	0.044052	0.039072	0.0504461	не число	0.099464	0.069701
Q9Y4P1	Q9Y4P1	Cysteine protease ATG4B	ATG4B	0.060499	0.058694	0.065389	0.112137	0.155835	-0.0436983	0.191632					2	2	2	5.6	5.6	5.6	44.294	0.0003663	3.7632	267190000	10	0.037964	0.063391	0.048226	0.060222	0.064287	0.060776	0.080032	0.053757	0.067561	0.059185	0.068333	0.049128	не число	не число	0.057106	0.062475	0.060282	0.072789	0.049548	0.048334	не число	не число	0.065389	0.058987
P54819	P54819	Adenylate kinase 2, mitochondrial;Adenylate kinase 2, mitochondrial, N-terminally processed	AK2	0.0626248	0.072556	0.059797	-0.0666598	-0.279021	0.212361	0.191887					15	15	15	61.9	61.9	61.9	26.477	0	136.58	15523000000	146	0.050427	0.068002	0.051289	0.045774	0.084074	0.063866	0.072146	0.049774	0.067838	0.060594	0.067473	0.056195	0.0613835	0.0678077	0.075247	0.07423	0.06003	0.076307	0.057798	0.053796	0.0784507	0.0708819	0.055184	0.061461
[truncated: 923 more rows]
[truncated: 35 more columns]
